# Supplementary material for: Analysis of a radiation-induced dwarf mutant of a warm-season turf grass reveals potential mechanisms involved in the dwarfing mutant
Source: Sci Rep. 2020 Nov 3;10:18913. doi: 10.1038/s41598-020-75421-x (PMC7609746; doi:10.1038/s41598-020-75421-x)
Supplement: Supplementary file 8 — Supplementary Table S1. [file 41598_2020_75421_MOESM8_ESM.xlsx]

## Sheet: Sheet1
Supplemental table 1. Results of output sequencing
Sample	ReadSum	BaseSum	Mapped	GC (%)	Q20 (%)	Q30(%)
ID			Reads (%)
WT	27674108	8262809974	0.7881	56.2	95.48	90.2
Mutant	28249497	8438870349	0.7833	56.18	95.31	89.91
