# Supplementary material for: Analysis of a radiation-induced dwarf mutant of a warm-season turf grass reveals potential mechanisms involved in the dwarfing mutant
Source: Sci Rep. 2020 Nov 3;10:18913. doi: 10.1038/s41598-020-75421-x (PMC7609746; doi:10.1038/s41598-020-75421-x)
Supplement: Supplementary file 9 — Supplementary Table S2. [file 41598_2020_75421_MOESM9_ESM.xlsx]

## Sheet: Sheet1
Supplemental table 2. Longest transcript of genes showed no hits to the reported reference genome
>Zoysiamatrella_newGene_3
GGAGATCACAGGATAAACAACTATTTTTTCCAAGTTTCAAAATGTTCAGAGCACCGAAAATGTTCTTTTTGAAACCCCTAAGATGGTAAACTATCTGACCTTGCAGCAGATTTTTCAAGCCTCTTCCTTTTTATCTAATCTCCACCCCAGCGGACAGCACGCAGCACCCTCTCGTTCTCTCCTTCCAGAGGCAGTCGCCATTGCCGCTGCCTCCTGGAGCTCGGCGCCCCGGCCCCTCAGGGTGTTCCGAGCCTCCAAACCGTGCAGACGGGACCTCCACCGCCTACTCTTGCAAAGCCCCAACGCCCCCCTCCAAATCCCCCATAGGTTGACCGTCGATTTCAACTTTTCCACATTTTCGAAGCTTCGAACTCGCCGACCGTTCTTCCCCAAATCCGG…
>Zoysiamatrella_newGene_5
GCCCAGGTGCCGGCCTCGCGCGCCCTTGCCCTTGCATGCGGGACACCTCCCCTGTCACCGTGTCCCCAGCCTCAACTCGACCTCATCTCTGTTACCTTTACCTGTACGCGAGCGCCACTCGCGGCCACCATTCACCATCTCTCCGTGGAGAGCCACCACCAGAGCCGCCCCTATCCGCCATTCCACGCAAGCTTGTGCACCACTCCGTCCTCTAGCTCCCTGAGCTACTCTTCCCTCCACTGCCCTAACCGCACGACCGAATTTCAAAGTTTCCCCATTCTTCTCCAAGCTCGGTATCGCCACGAATCTCGGCCAAATTTCCTCCGACCGGGATTTCAAGGTTCGGCCGCCGGCCACCGTACGAGCCGCACCCCCTCGCCGACGCCAACCACCCTACAG…
>Zoysiamatrella_newGene_10
GCGGACATGAGTTATCCCGTCCACATCGATACGGCAGTACAGCAGAGGAGAGCAGCGCAGCGGCGCTGGCCAGACTGGGCACAGCGGCGGCCGCCAGACCAGGAGCAGTGGCGTGGGCCAGAGCGGGTGCGGCGTGGCGATGCCCGGAGCAGATCACTCACAGGGAGGCGGCTGGAGCAGTCGGCGCGGAGCCACGACCTGAGCAGAGCGGGTGCGACGAAGCAGGGAATGCCTGGGGCGACAAGCTGAGAAGCAGCGCGGCGAGCGGCTCTGCCGGCGTAGTGAGCGGGTCAGAGCGGCGTGGCAGCTAGGAGGCGCAGCGCGATGGCCTCGAGCAGCAGCGCTGGGAATAGGGAAAGAGCAGCACGGGGCAACGGCTCACCGTAGCTGTTCCAAGAG…
>Zoysiamatrella_newGene_9
ATACCAGAACACATCGTGGCCTCGCGGCCTCGTCGCCTTCTCGAGTCGGCCGCCAGGGGCGGCTATCGGTTGTTGAGGGCCTCGATCGGCAACCTCTCCATTGGGCAATTTCTTTTCGTCTCCAAGAACGAATCTTCTCGTTGAGTGACAATACCACGTATATATGAATCTCTTGCGTGGAAGAGCTGATCGACTACTGTTGCCCCTGTGCATGCAAAGGAAGCCTTTCTTTTCATTGATTTAATTCCTTCTCAAGTTATTTCCATTGTATTATTGTGGTTACCTGAATTCAGATCGTATCATCCACTAAAACTGCTTGAAAGCTTCTTCTTTCAGTGTCCTGGTGAATATTTTTTCTTTTCCCAAAAATTTCTGGTTTCAATCCTATCTCCATCTCAC…
>Zoysiamatrella_newGene_11
ATTTTTCTCCCCCCTCATTTTTCTCGTTTCCTCACAAACCACCATGGCTTCCCCATCCGTGCGAGCTCGATCTCCCCCCTGACCCAGCCATCTCTGGCCCAAAGTTCTTTCCAAGATTTGTGCGCCTCCACTCCCCCTAGCTCCTTCAAAAGCTTTTCCTCCATCCCTGCAACGAGCAGTTCGAATTTGGGATTTTCCCCAAATCAGGCCTCAAAGGCACAACCGGCCGTTCTTCGCAAAAATCCATCGTGTTCCCAGGTTTTGGGGGTCTTCTTCACCGGCGTTCATCGGAAACCGACCCCCTTGCCGACGACGACCCATCTAAGGCCATCCTCGACGACTACAGCACCTATGCCGGTCTTCTCCTCACCGCTTTGAAGCTTTAGGAGCAAGCCGCAT…
>Zoysiamatrella_newGene_12
CCTTCCTCCTTTTATTCCCAATCCCAACCAAGCCCACCCTCTTCGTTGGCTCCAGGGTGCGCCGCCCCTCCTCCCACACGTAACCCTCCAAATCCCCAACTCTTGCTGCTGCTCCCAGGCGAGCTTTGCTGCTTCCTCGTGGCTGCTGCTGCTGGTCAAGTTGGAGGAAAGGGGCCCTCGCAAGCTACTGCTGCTGCTGTTACGTGGAGGCAAGGAGAGAGAAGGAAGAAAGGAGAAGAAAGGGGAACACGTGAAATTTCAGAAATTTCTTTAAACTTGAGAGTGATCCTTGCTGTAGAGGCTTGGAGAGTTCCGGTGTCGAGAGGGCGCCTTCGAGTTCTTATCGAGGTTAATTAAGGCAAGTGCAACAATTAACTTTTGTGTTGTGAAATTGATTGG…
>Zoysiamatrella_newGene_13
CAGTGGAGCTCTATTGGTTATGCTGGTTGCTTGAGGATTTTGGTGTCTCTATGACTGGTTCGACACCTCTTCACTTTGACAGTACAGGTGCTATGGCTATGGCCTAGGATCCGATGAAGCATGAGCTCTCCAAGGACATCGGTGTAGATTTATTTTTCACCTGAGCTTAGGTTCATGATCAGGTGGTTCATCTTCGATATGTGCCTTCAGAGCTACAGGTTGCAGATTTCTTCACGAAGGCACAGACTAAAGCATAACATAGTTTCTTCCTCTCAAAACTCGTGTTGTTGATTCACCATGACATCGAGGCGGTGTTAGAGAGATGGATAGACATAGATTTTTAGTTATTCTATTTTATCTCCTTATTGTATTTTCCCCATTGTATGAGAGATTTTGTGC…
>Zoysiamatrella_newGene_15
AAAAGTTTGACTTTTACTAAATTTAAAAATACTTATTTTTTGCACAGTGGGAGTAATTTAAAAAACTAAAGAAGTACCTTTGTCAATGTTCAGTACATGCATTTCGAATAGTACAGTACCGATAATTAAATCCGGAAAATTCTCCTCTCTTTGCTGGAAATTTGTCACTGTTAGTGTTTTGTCACTAGAGAGAGATGAGATACGCTCTTCGTGTTTGAAGTGGCCTAGCCTAACAAAGACTCAAGGGTTAATCTAGTTTGAGCCGTCACGGAGGCGTAATGTCCTACGTCCAGTGAGAAAGTGGGTGTATCGTATATGCTTGTAACAGGGTTACAACGACGGAGGGGCTCTTGCTCGGAGAAGAACCCTGGTGCTCGTGAGTGGTGTCTGTATGAATGC…
>Zoysiamatrella_newGene_16
CGCGCAGGTGCCGCGCTCCCCGCCTCCCCCTCGCTGCACGGATGCCACGGAGCCACGGATGTATCCGTTTCCCGAACCATGCGAGGACACCTACCAGTCCTCGTGTCCAAGCAGATTGGCGCCCTCTTGTTCCCTGACCGAATGACCTCTCTCCGTGGAGGACACGAACAAGCCACCCCGACCCTCCCATACTCCGGCGAGAAGCTGCTCTGGAGACTCCTCTAGCTCTCCATCACCTCATCTCACCCACCCCGCCCAAAGAACTCGCCGGATTGGAGTTTCCCCAATTTTTGCGATTTCACGCCGGCCGCTGCAACCCCTTCAAATACAGCCGATTCCAGAGATTTTTGGGGTTCGAAGCACCGGTAGTTGAAACCATGCCACCTCGCCGGTGTGGAC…
>Zoysiamatrella_newGene_17
TATGATTCCATGTTCATTTTGTTTTCACCGACTCAGTACGATTACATGTTAATTTTGTTTTCACCGACTCAGTAATGCTGGTGTGGAATCATGCATTTCGGTCCAATCGAATAATTGCACAAGCAGTTGGTATGCTGCAGCATTGGAATATCGTCAGTACTTGCATTCCATTCAGGACACGACTTGGCTATCCACGTTTAGATTCGGGACGGGTAGAAATTGAGCAGCGGGAGCCCAAATAGTTCTGCATTTCCTTCTACTGTCCTTGCTGTCTAGAGTAAATGTTGTGGACATTGCCAACCAAATCAGTTTATGAAAGAGTTACTTGCATAATATGAAATTGTCATGTCTTGGAAGTAATAAGATTAAGGGATTTCTAGGAAACTGGTTTCTGGAGAT…
>Zoysiamatrella_newGene_18
GCGGAACCTCATTTTCACCTGATATGAGCTTCGTGTGCCGATGTGAGTTCAAGAGCTTTTGGCCCTATTTGGGTACAATTTTCTTCACCATGCTCAGATTAAGCGAAGATTTTCTCGCTTCTCGTTTTTTGCTTTTCGCAGTTCAAATTGGTAAAGCGACAGCTAGAAAAAAGAGAATAAGCAGCGTTTGATAAGATTATCGCTTATTTTGACCGATAAACCGCTTATAAATAGAACCAAACATAGCCTTTCTTTGTTTTGACGAGCATTTTCAGCCACATCACCAGCAAGGGCTACAGCAGTCTCAACAGAGCGAGGCCTGGAAGTGATAAGATTCGATGCCAGTAGCTGAGTGCCAAATTGAGCCATGCAGGAGCAGGACGGATCCCTCCACGCTTC…
>Zoysiamatrella_newGene_19
CCACCGATTCAGAGTTCTGAAAATCCAGATTGCTGCGGACTTGCGGAGGGACACAAGCGCCGTCCAAATCCGAAAGCTTGGAGCGCGGGGAGTAAGGTAGAGCGGCGGAGATGAGCGAGATGACCTGGGTAGGCAAGAAGATCCACCTCTACAACGTCACCGTGGGCCTCTACATGCTTGATTGGTGGGAGCGTTGCCTATTCAACATTTTAATGCTGGTCCTACTCTGGTTCGTCTTCGTCAACAGTTCGCGATTTGCCTGCGACATATTTGAAAGCCATCTCAAGGAGCGGATTATGATTGCCGGAAATTATGGCTTAGGAATTGGCGTGCCCTCCTAAACTTGCAGTAGCGTGGGGAGGAGAACCAGACTGCTAGTTCCAAATTTTTAATGCTTTC…
>Zoysiamatrella_newGene_20
TGGGGAAGCCACTTCACTCATTCTTATCCATACTACCTAGCATTCAAAAGAGACTTATCTCCTCATTTAACTCACATCGATTGTTCTTATCCGTAATCCACCTCACCTGTTCTTATACACTCACTCATTCTTATCCCTGGCACTGGTATATAAAGGAGAGTTTCCTTCTTTCTGAAGCAACACCACTCATTCCTATCCAAAGCATCCACACACGCGTTTCCATCTTCTCTTGTTTCTCTAACAGCACAGCAGCACCATATCCTTCTTGCCCCTGCCGTATCATCCTTGATCCAAGAAAAAGGATCCCAGCGTATATGAGCTAGAACTGGAGACTGGTATAGGAGTTGGACAGAATTCTCAAGTAACGGACTGGACTGGTGACCAGCAAGAAGGCAAGTC…
>Zoysiamatrella_newGene_21
TCCTTTCTCTCTCACCGTCACACTGGCCGGACGCGCCCATCGTCGGAAGCGACCGCCTAGCGCTCTTCGTGCTACCACCCTCCGCGAGCTCGTGCGCCAACCCCTGCTCGAGCTCCCCATCATCTCAGCTCGCTCTCACTCTCCCTGAGTTGGCCGGATTTCGGGTTTGCCCCAAAAAAAATCGAGCTCCTGAAGCCGCCGTGACGTGCCGAACGATTGCTCGAGCTCCGGGTATTTGGGACTCTCGCCGTCGGCCGCCATTGAAGCCCGTGGAGCTCGCCGGTGGCAGCCCCCTCAGGAGACGTTCGACGGCTAAAACACCGGTGCCGTTCATACTCACACCTCCTTGAAGCTTGAGGAGTGAGCGGTTTGGAGTTTGGTCATCGTAGTGGAGCTCAC…
>Zoysiamatrella_newGene_22
CGCACAGCCAGCTGCCGCTGCGCCGTTGGAGCTCCTGCTGCATGCGCGCCGCGTGCCTCGACCCACACCTCGCGCGGGACACATCTCTGATCCTGTGTTCCCTTCCCCTTCGGCCCATCTCGTCCTCACTCGGTCTCTCATTGTCCCTCTCGTCTTCACGCGACTGCTGCGCATCTCTCGCCGCCGTGGAGACCCCATCCCGAGCAGCCTCCAGCCTTTCTTTCCTCGCGAGCAACTGCGCCGGCCCTGCTCAAGGTCTATCGCACACCAGCTTCCCACATAACCCTCTAGATCGAGCAGATTTCGAAGTTTCCCCAAAAACGAGAGCTTCAGAACAACGGCCGGTCTCCTCCAAAAATCCGGCCGCTACCGGTGAAGGAGATTGGAGGCATGTCGCTG…
>Zoysiamatrella_newGene_23
AGATAACTTAACTCTTGACGCTATCAGACTAAGAGTTCAAGAATGCTTTGGAAATATCACATGGACAAAAAGTATGTGGAGGCTATACTTCCTTATTGAGCGTTGCTACAGATCACGTGAACCTGTCCTTCTTGTTGGTGAAACTGGTGGTGGGAAAACAACTGCTTGCCAGGTTCTAAGTGCTGTCCTTGGATTGAAGTTGCACATTTTGAACTGCCATCAGTATACTGAGACATCCGACTTCATTGGGGGCTTTTGTCCTGTACGTGATCGCTCAAGAATAGCACTAGAATTCAAACATCTTGTCACAAGGATCAAGCAGATGAAATTATTTTGTCATGTTGCAGGGAACATGCCACTTGAAACTGATATAGCTGGAGCTGGTAGCGTCATGGGTCA…
>Zoysiamatrella_newGene_26
TAGAGCACAAACCTTATGACCACAAGGCTGATGTTTTTAGTTTTGGAATTTTGATGTGGGAACTGCTCACTGGGAAGATTCCTTATGAATACCTGACACCACTACAAGCAGCTGTTGGTGTAGTGCAGAAGGGATTACGGCCTACAATTCCTAAACATACTCATGCAAAGCTTGCTGAGCTGCTTCAAAAATGTTGGCAGCAGGACCCTGCAGAGAGGCCAGACTTCTCTGAAATTTTAGAAACTCTTCAGAGAATAGCAGAGGAGGTGGGAGTTGAGCATGAAGGGAAACACAAGGATAAATTACTGGGGGGATTCTTTTCTGCTTTGAGGGGTCGGGGACATTGATAAGTTAAAAACGTTAAGTGTTTTGACCCATTCACAAGGACCCCGGCAATCC…
>Zoysiamatrella_newGene_27
NNCAATTTAACATGGTAGAGTGAATATCTCCTTGGTATAATTTGAGTAACGAGTTTGGGTCCATAGAAGAAGTGTATCTCAACATTTTTTTACCATTTCTAGGAAGTCGATTCTGCTTTTGGACACTGAATTCTCACAATATATATTCCCACTGTTTATCTTGATGTCATTAGGAGATCGAAACCATATCAAATGTGTACTATCTTTTTTCTTGTCCTGTTTTATATATAGTTAGGAGAAGTGATGTTGGCCATGATATGAGTATAGTATGTTTGTGTTTCCACTATTTGCTTTGTTATTATCTTGCTCTTTACTATCCATTTGATTCTGTCTATTCAGGAGACTGAGGATTTAGTAGAAGCAGTACAGAAGGAAATCGGCAGGATTGAAGAGACTCAA…
>Zoysiamatrella_newGene_28
CTTCGCCAACCGAGCCCCGAATCTTTCGGGATTTCACCCCTAGCCGCGCACAACCTCGTCCCCGACTCGTCTGCCCCGTTCCCCAATAAAACTTGAGCCTCCTCGCCCGCTCTCTCCTCCCCAACCCGAGCTTCCTCCCCTCACCGTCGCGCCGCCTCCTGAGGTCGCCCATGCCCTTGCAGACAGCGTGCCGACGTCGCCTGAGCCACGCCTCGCGTGCCTCGACCTTTACCGTCGCCCGCCGTGGCCCGTACAGCCCGCGTGCCGCCGATGAAGCCCTCCCGTCAAGCCTCGCCGTTTGACCCCTTCTCGGGCCATCTCCGACTTCAAGAAGCCCCATGTACGAGGACTTCAAGAATCAGAACTTCAATATTATTGAGCAACAATAATATGACAACG…
>Zoysiamatrella_newGene_33
TTTTCTTCCTCGCTTCCTTTTCGTCGAAGCTTCCGTGCGGATCCCTGCCTCGGCACTGCGGCCTGCCTCCGTGTCGCGTTCCTCCCCCCACGCTGCCCCTCCCTGAAGACTTTGCTACATGTTGGTGTTACTGCTGCGGCAAGGTGGTGTGGGAAGGTGAACCCCCTACGGACTGGTCTATTGACTGGGTTCCCTCTTCACCTACCTCAGGCCGCGAGGATTGAAGCATGTCTTAGGGTGAGGTATGTCTCAAGTTTAGGAATTCGTCGAGTGTATCGCCTTGTGTATCGCTTCCGCTCTGTTTTAAACACTGTTTAAAAATTATCTATCCTAAAACAACTTAAATCTTTATTGTAAGACTTTAAATCGGTTTCCTATATTTTATCTTATCACTCGTGC…
>Zoysiamatrella_newGene_34
TTCAACAACGCAAGGAAAGCGTCATGCATACTAGTCCCTGTTTTTATATAATTCATGAAATGAATTAGTGTATTGTTATTGCATTTGTCAGGCAATAGGATAAGTCAAGTTATGGTAGTTTTGGTGGTTACCCCCTCCTTGCCATGTCCTAGAATTGGGTACATTGTTATTTTAATTATTGTGTGTCTGCTTTGCCATGCTTAGACCGGTAGAAGTCGAATAAGTGGAAGTTCACCAGCTTTTCGTGAGTATAGGATCTTTACTAATTACTTTGTTACTAGTATGGTTGGTCTAAACTTGAGGATGATAAAAATTGAGACCAGATAGAGAAGTATAGGTTGGCAACAGGAAATGAGTCTTGTGTGCGATAGCCCTGTCTGTGTCGGTAATGGACCGATC…
>Zoysiamatrella_newGene_35
CCCCAATCTTCTTCCTCCCAGCGTCGCATCTCCACTGCCCAGCGCGCACTGCCACCCGCCGCGTGCAGCGCATGCAAATGTCACAGCTCGCCACCTGCCTCACCATGCGATGCATCTAGCCTCCATTGCCCGGAATCGAACTTCAATTTTGCCTCTTTTCCATCCGGCCGCCTCCGTTCCCCAAGCTGGCCGCTGTTGCAATTCACCACCAATTCCAGCTCCAATTGACTTCTCCAGCACCACAGCGAGGTCCTCCATTGTTTCCCGGTCGCCGCAAGCCGTCTCAGCCCCTACTGCTCGCTGGCGCCGCGCGCCGCCCTCTGCCCGTCGACCGCGCGCCGCGGTCTTTCCCCGGCCTCGTCGAGCACAGCAGAGGGACCACGAGCTTCCCTCCTGTGG…
>Zoysiamatrella_newGene_38
TCCATTGTCCGGAATTGAAACATTATTGTAAGGTAATAATAGACCTCATTCAACTACTTACGTTTATGCATTCATATGATTATAGTTTGTTAAGTTACTAAACTAGAACAGTTTGCATTTCGTGTATACAAGCCATGTGACTTTGAAGAATGGTTAGACAACCGTCCTGCATGAAACAATCTTGCATCTATCACACAAATATAAAGTGATGCTGAGTACTATACGCGTATGGAAGAGTATAAGAGAATGCAACGCATGGTGCTTGATACCCAACTACAACTACCTGAAAGAGAGATAGGACTCCAGATGGGACATGTTGAACTAGTTAGACGTCGATGTGCCCGTATAAGAAGATATTATTCTGGCGCCGATTAGAAGGGAACGCAGTTTATCAATGAT…
>Zoysiamatrella_newGene_39
CTATCTTCAGAATGCCACCACCACACATCTTCCTCGCCATCTTCTCCGGCGAGCTGGTGCACCGGCCCTTACTCGAGCTCTCCCCACGGTCAGCTCGTTCTCCTTCAAGGAGTCGGGCCAACTTAGAGTTCTCCCCAAATTTCGAGCACAGGATTCGAGGCGCTCCTGCCGCCGGTCACCGGAACCCGGAGAAGCTCACCGGTGACAGATTACCTGCGGCCTCCCTCGGTGTCTTCTTCCTCGATGCCGGTCTACCTCACGCGACCGTGAAGCTCTAGGGTCCTTTCTCCTCGCTTCTCGTCGACGTTACAGGTCAGGAACTGCCGTCGAAGCTAGCCGACAGCCCCCGCTCATCGCCAAGCTGCTCCGGTGAGCTCCGCCGCTCGTCAACCCCGGGCC…
>Zoysiamatrella_newGene_41
TTTCACAATTTTCATGAATGCTTTGATGCCTCTTCAATGTTCATATACTTGTATTAAAAAATTGTTATCAATTTTCATCTGGTCTGGATGATTTTCTTGTTGGTTTACTTATACCAAAAGAACTGACGCTTATCAATATTTGGAATTTGAGTTCAAAAAGTTTAAATACTATGACTTTCGGTAGGACATTGTAAAATATATGCATTATGTGAAAGCATGGCCTTCCTTAATATTTCACCTGTTTCCCTACATAAGTACTTTCCCTTGGAGTGGTTAACGATTATCTGGGTTTAAGTTGATCATGACTAGAACTTGATTGTGCTAAAGGTTGAACAATATTTCAGAAGGCATTCTTAATATCTCTGATACCAAAGTAAATAGTTGATTTGAGGACAAGGA…
>Zoysiamatrella_newGene_43
CAGCCGCGCGCCACGCCGCCGTGGAGGGCCACCTTCCAAGGCGTTTCCAACCCGATTCAGCTGCCCAAAACGTGCGCCAGTGTGTCCTGAAGATTTCTAGCTTGGCAGCTCTCCACCCTCTCCGCCGACTCTCCCGAATCGAAGACTTTCCCCAAAAATCGAGCTTCCAGAACGGTAGCTGTTCGCCGACCAAATTCGCAGCTCGCCGGAGAACCCTCATCTGTTTGCGCAGGTATTCCGGATTTCTCGGTCGAAGTCAGGGGCACCTCGTCGTCAACAGCCAAACCCAACCTTCCACGACGACAACCTAGGTGCCGTCTGCCTCCGCCCTCCATTGAAGCTGTAGGAGCTAGCCAAGTTTGTTCTCGTCAAAGGCGCCGCTCGAGAACTGCTGCCGAA…
>Zoysiamatrella_newGene_46
CTCCATACTGTTGATACTTGAAATATAAATAGCACTACTCGTCCTTTTTTTTTTCTTGTTTTCAATATTTGATGATGGTGTATATAGTGGCTTTTGACTTAATGATTTATAATCTTCCTTTGTAATGGATTTATCTTCTTTTTTGACAAAAGGCACATACCTTCACTTTTATTTTTTAGCGCACCCAAGTTCACAACAGTTTCAAACATCGCTGAAATGAAAACAACGCAAACAAAAATATCTATAAGAACCAGTAAGGAGTTACTACGGAATATAACAAGCAATGGCTTGAAATCATTCACATATTGCAACAACCTTGTCACAATATACTCCACCTTCATCTTGTTAATTGGTTTTATAGGATCTTATATTTCTGTAAATATGAGATGCCATTGCCAA…
>Zoysiamatrella_newGene_47
GACAAATTCATATTTGCATACTGAATGATATATGGTGGTTTTGTGTTTTCTTTGCATCTTATTTGGATTCAAATCTTTATCAACATTAGTTCCTTTGCTGCTGTCATGGCCATTATGCAGGGGTTGCAAAATGATTTTTACTTAATTTTCATCTTATGAATTTATTAGAATCATATGATTGTTGAACTACCATCTTGCATTTATTCATGTATATTATGCTGAAGCATGCAATCTAAAATTATATCACAAGGTTTGTACTGGAGCAAAGAGCGAACAACAATCTAAGCTTGCAGCAAGAAAGTATGCTCGTATTATTCAGAAACTTGGCTTTCCGGCAAAATTTAAGGACTTCAAGATTCAAAATATCGTTGGCTCTTGCGATGTCAAGTTTCCAATTAG…
>Zoysiamatrella_newGene_48
CTAATCGGTCATTAATGAAGGACGATTGAGTCTCAAAGAGATGCAAATTGACAAACATCCTTTCTCGATGAACATTCTTGATTTCAACCCCAAAGTTGATTCGGCCTCACCAAGACGATACAAAGGAAAAAATGTCATCATCGGAGAAGAGAAATCCTTCTCGACAAAAGCGCTCTTAAAAAGGTGATGCTAGAGAAGTCTCTCCAGAGTCATGAGTCCATCAAAGTCACCATCAAAGGCTTGAGACTCGTGGGGCAAGCTCCACAGTCCAAGATGATCAAGCCGAGGAATCACAAAGTGGGCAAGTGGAAAGTAAATGAGAGCAAGGTCAAGGACAAGAAAACCACCTTCAAGGGTACACTTGACCGCCTCATGGAGAAGTACAAACATCAAAAAATC…
>Zoysiamatrella_newGene_50
CATTTGCTCTCTTTCGCCCACCTCCACCCGACTGAACGTGGCCACCGCCGTTGAGCCGCGTCTCCAAGCTGCTCCGCGTCCCACATTCCAGCGCGACGCGCGCCTCCTCACCCTCATGCCTCCGCGGTTCTCATCCCTGCCAGGGGCGCGCCGAGCTCGAAGGATTTGGGGATTCCCTAAATTACTGTTCTTCGAACCACCGGCCGAATCTTGTCGCAATCCGGCGCCCTTTCGGAATTTTGGGAGCCGCTGCCGGGTTGACATGGAAGCCGTGGTGCTCCACGCCTACGACCACTTTCTGCCTCTCCTCGTCGACGATAACCTCGATGCCGACCATCTACTTGTCGCCCTGAAGCTCTCCGCACAGAAAGCTCCGAGTTCCGTGGACGAACGCACCGT…
>Zoysiamatrella_newGene_55
GCACTCCATTCTCGCTCTCTCCCATTCCTATCTTTTCTCTCTCCCGACAACCCAACTCCCCACCGTCCACAATTGTCGCCCTCAGAGCAAGCTCGGCGCCCCACCTCTGCAGTCCGTTTCGAGGTCTCCAAACCGTGCCGATCGAAGCCCCATCTCCTCCTCTTGCATGTCCCCTAAGATCCCCGCCCATCCCCATCCTGTACGAACTGGATTTTAAAGTTTTCTCAAATGGGGATTTTCGGACCTACCGGCCGTTTCCAGTGAAATCACTCGGATTTCAGTTTTTCGAGTCACCATTGCCGGCGTTCGTCGGACCTCACGAACCTCGCTAGTGACGACCTCGTTCTGGCCCTCTTCGAACACAACCACTGCTGTGCCGGTCTTCTCCTCTCATCCATG…
>Zoysiamatrella_newGene_56
CACCAAGTCGAGGTTTAGCTAGCCTGCGGCCAGTAGCTACATCTACAGTTCTGTTCTCCGCGTTTGTTGCATAGTCCCCAGAGGCCTCAGGAAAGGCGAGGCTGCTTCGGCCTCAGGAAAGGTAAGACTGCATTCTCTCTCTCTGTTTTTAATTTATGTATTTGATTCATCTCAGGAGCAGCTGCAGTCACTTGGATGTTGCTCCCGTGACAGGGAGCCAAGGAGAGCACAATCTACTCAGTCAAGCCAGATGGGGAAAAAAATAAAAGGCTTGTGATTTGGCGTTTCCTAATTGTGAATAGGATTATAGGAGTATTTCTAAGTGAATTACTATATGTTAGATTGTTAGTATCTGTATTTTTAATCCATTGTCAATACTAGTAGCTAGTAATAATAACT…
>Zoysiamatrella_newGene_57
ACAGGAGAAACAGATCCATGGGCATAGGCAAGGGTCTCTGCTTGCATCGGTCTTCCTCTTTGTCATATGACGAGGAGCTCCAGGCATCCCTTCAGATCTTCCAGTGGAAATCAATGGACACATGCAGCTTGTTTGGAGACGACGGAGCTTCGTATCATCTATTATAAGCATGTTCAGCAATCATCTGAAAGTAGGTGCGCTTCCAGGGAGGAACAGTTTTTACGGGAAGCAATGAGATCCTTGTTCCATTCCTAGGCGGGGTGCAACCTCCCAATGCGAGGGAAGAAGTCACGGGTGAACTTATTGATAAACAGCATACTGTGACTTGTATAAATGGCTGATGAAGGAACTGGTGTTGAGGAATTGGTGCGCACAATTCGTGATGTGAACGCAGAACCC…
>Zoysiamatrella_newGene_58
GGCGCCTCCACCAAGCTGCACAGGTGCCGGCTCCATGCTCCTTTTTGGCGTGCATGCGGGACACCGGTCCCTCCCTGTGTCCAAGACCTCCTTTCCCGGCCGAGCTCCTCCACCTTTCTCATTTCTCTCCCGGACGCCATCTTCTCTGTCTCGGCCGCCACCGTGGACGGCCACGACCGAGCATCCCCGGCCTCCGTCCCTCAACGAGGAGCTGCGCCTCTCGTCCCTCGAGCTCCCCGCGCCTCGCCCTCAACCATCCTCCACCAAATGGCGCCGAATCAAAGTTTTCCCCAAATATAGTCCTTGCCGGCCACCACCGCTCTTCCGCTCGATTTGTGAAATTTTTGCAATTCCTTTCGGTTCTAGCTTCCTAAGCCTCAGACGCGCCTGATTAGTCTC…
>Zoysiamatrella_newGene_60
GTTAAGTTAAACAGAGCAGTTGGTCGAGCAGGCGCTCGCCTGCAACCGCCTTCGTCGCGAGCCGATCCCCGCGCGGCACCGCGTGGACCGCGCCCCCCTAGCCCGTCGCGTTGATCGCTCCCGTTCCGCGAGTGGCCGTCGCCGTCCCCGAGCAGATCCCCGTCGCGCCGCTTCCATCCTCGTTCCGTCAGCACCGCTCGCGATCCCCACGGTGGACTCCGTCCGCACGTCTCCGCGACTCCGTCACAGCGTCGCCCGTCCGCGCGACGCCGATCCGCTCCGAGCCGCGACCGGTTTCGTACCGCGTCGACGTTCCCCGTCCCGCGCGCGACCGGCTGCTCCGTCGCTCGGTCAACCACGCAAGCCGCGTCGCCAATCCTTTGCGCTCCTCCGTGAAGA…
>Zoysiamatrella_newGene_62
GGAGAGGAGTTTTAGGCCAAAGGAAGATATTGTTGCATCTCTGGTAACCATGCTTGACACACACAATCCAATTGTACAATTTTTCGAACTGCTCAAGATAGATTATTACACCAGACAGAAGATCGTTTCTCCATCAAGTTATTAGCCACACCAAATGAGCATGGTGATATATATAGTGTCCCTGTTGCAGCAGAAGTCGTTGGTCTGGTAGTCAATGATTTGGGTATAACTGATGAAGGTCGTGACTTAGTAGAAGACCACACATCTAGATTACAGAGGGTTAAAGAAACTCATTGCAAATTTATGGCTATGTAATACCCTTTGTTATTTCCTTATGGAGAAGATGGATTCCATGAAAATCTCAAGTATCGACGATGTCATCATTCAGGGCAAGAGATT…
>Zoysiamatrella_newGene_64
CTTCCAACACGCAACAGTGCTCCTTAGGCGGAATAGGCGGAGGCGGAGCGATCCTCGGCAATCTTGTTCCTACCCTCGATCTGATCGCTTCCCCTCCCCTCGGGCCAGAGGAGGAGGGGAAGAGGCAGGGTGCTGTAAAGTCACTTTGTAGTCAACGTGGTGAATCTTTTGGTCCTCGGCTTCGTCTTCGAAGCAGACTCAGATGGCAAAGCTTGAGCATCCTTGGACTTCTTGTCCTGCTGCCAATCTCTGGGTCAGCGGTGGAGGACTTTGTTTCCCTTCGCGTCTTCCCGAGTTGACGGTCGATGTCCATTCATCGACGACAATTCGCTTTAGAGGAAGATCCAGACGATGGCTCTTGTGGCATGACCATGCGTTGGAGTCACTCATTGAGGTGAG…
>Zoysiamatrella_newGene_69
CCCCGCATCCGTTCCCCATTCTCATACATCTCCTTCCCCTTCGCTCCTCCCGTTGATCTCGTCGAGGACCCTCCGTCGATCTCCTCCGGGCATAGGTTCCATCTCCGTCTACTGTGCCACCTCAGTATCTGTAACATACAATTGATTTTTTGATTTAGTTCGAATCTCCTCCCACTGCGCCATCCTCTACTTATCAATTTTTTTCTCCATTTTATCGTTGAGATTCTTTGTTGCTATTGGCTAGGACATGTGAGACCATGTGATGGATTAATTGGATCCACTCACGAGCACCTTTTGATTTCAAATTTTGACTTTTCCCATTTCTTAGGGTTCTACGAGATTTCTGAAACTGGTGACTTGTTTCCTCTGTTTCTTCGTTTCCTCTTATCAGATCTTCTA…
>Zoysiamatrella_newGene_72
CTTTCTCCTTCCTCCGAGGGGGGGTGCCGCGGTGCGGATGCATAGTGGCCATGTCGCCGGGCGCCCCGACACCACCCAGCTGGCGCTCTCTCTTTTAACTCCCTCCCTTCACTGCTTCAGCGCTCTCGGCCCTCTCTCACTCGCGCTCTCTCACTCACTGCTCTCACCGGCCGAACGGCAGACCTCCGAGGAGCGCCACGGCCGAGAGGCAAGCCTTCCGTGGAGCCCTGCTGCCACGCCCCGTTCCGGCCGTCCTTCCTCATTAGGACGGCGCGTCACCACGGCCTCGAGCTCTCTCTCTTTCTCTCTCTTTCCTTGCTGATCTTCCACCGGCCACTGAATCAGCCGCTGCCGCTGAGCGCACCTTCACCGTGGAGCGTCACCATGAAGCCGTCTCCG…
>Zoysiamatrella_newGene_74
GGAAGAAGGCTTCCCCTTCTTCCGATTACCCTGGCGGGCCTCCCACTGCTCCTGAGTGAATTGGAGCTTCCCGCGAATGATGACAGGCCCTGGGGGAGGCTGTGGCTCGTCGTTGTCGACGACCTTGCTACGGCCTCTGCTGCCACCCGCTCGCACTCCTCTGCTACGGCGAGGTCGGCCTCCTGCCTACGTCGCACGCTTGAGGGGACCGAGCGGTGAGAGCCTTCTGCGGACATGGCACGCCGCTAGCGGAGAAGAGTCGCGGAGGTTGCTACTGCACTGGAAAGAAGCCGCCGAGTCGCTGACTGCCGGTAGAGCACAGAGACCGGCGGGGGAGGGAGTCGAGTAGGGAGACTGGCGCCTCTGGAGAGAATCACGGGTGGGATTGGTTAGATCACA…
>Zoysiamatrella_newGene_75
GCACGCATCACTCAACTCTCTTCCTCTCTTCTCGGTCTCTCCACCAGACCGAGTTCCCCACCGTGGAGAGCCCCCAACCGAGGCCACCTCCGGCTCCAACTTGGAGGAGGAGCTGCGCCACCATCCGCGCCTCGGCACCCCAGCTCGCCGGCTGTCCGACTGATTTTGCCGGAATCGAAGTTTTTCCCAATTTGGAAGTTTCGGACCCGTCGGCCCGTTCTTCCCCAAATCCAGCAGCTCCATTTCGCAGGAATTTTGGAGCCCACCTCCGGCGCGCCATGGGAGCCGTGCCACCTCGTCATTGAGCTCCCATCTCCGAGCCTCTCCGTCGACGTCTTCCTCCACGCTGGCCACTTTGCTCCTCGTCGACACCGTCGTCCTAGAAGCACCGCTGAACCT…
>Zoysiamatrella_newGene_76
CCCATTTCCCTTTCTTCCTTTCTTTTCCCCACTCTCTTCTTGCTCTAGCAGCCACCATAGCTGAGCTTGGGGGCCACCACTGCTCTAGCTCACCCCAGTGGGATTGGCATCACGGTGAGCTGCCCCAGGTCCCCTGGAAGTTGTTTCGATTGCTGCTGCACGCTTCCATTGCTTGGCTGCGTGGATCGTGCTTGTTCCGGCCAATCGAACGACTCCATCCGAGCCATCGTGCTCCCTGTCTGGGGAGCCTCTGCTCACGCCGCTGGTCCAGAGAAGGAGCACGCCTCCTCACGCATCCGTTTGACCCCTCTCCTGTGCAGCCCCCGCTCCACATCGCCGGATTTCGAGCTTCTCCCGCGCCGTTCTCCAGGGTGCTCGCCCCTTGCCGGTGACAGCCCA…
>Zoysiamatrella_newGene_79
GGATTATAATGTTGACTAAAAATTGACTTTTTAAACTGTTGCTTCTATTGAAGATCTGAAACTGTGCATGCGTAGACCTCGACAAAACGATTCCATTTCACTATTTATGCACTAAATTGGAATATCTGATGAAGCGAGGATGACTCTTTCATTTTGGAGCATAGATTCTTCAATTAGGTTTCTTTAAGAGCTCTATCTCTTCCAAACGAAAGGACCAGCCTCCTGTTGGCAGAACCTCACGCCGCCACTCACTTGAGCCGTGCTGCTCCTTGCCCTCACATCTCCAGCCCTCCTGCCCTGCTCCTTACCCTCACGTTCCCCAGCCCGTTCCCTGCTGCCCTTCCCTTGCCCCCGCTGCTCCTTGCTGCTGCTAGTGGCGTTGGTGCCAGGGAGAGGGAA…
>Zoysiamatrella_newGene_82
CGCCGAGTCTTCAAGCCGCGCTCTGCTCCACGCCGTACTGCGCCCAGCCGAAGATCGCGTTGAGCCACCGGTCCGAAGGCAGACCTCTCCGCGTCATCTCGCCTCGGTCGCCGCGCCTTCAACGTCGACAGCACCAGCCGCACAGCTTCTCCGATTTCCGCGCTGGTTTTGATCTCCGAGTTCCGTCTCCAATTTCAGATCCCGCTGCTGTCCCAGAGGAGGAGTACTGCGAGCCCGATCAGTCTGCCGATTCGGATCTCGACTTCGATCCCGATTTGCCAGACAAGCCGCGTTCCTTGATCACTTTGTTCCCAGCATTTTAAACTGCATGTTTTGTTTGCAACCTTAATTTGCATGCCAACTATTTTAAAATGTGCTAGCAACATTCCTAAGCCGTGC…
>Zoysiamatrella_newGene_83
CTAGGATACAGCTTCTGTGATGCATGCTATAAAAAGTCTGGTCAAAGCTTGCATATTCATGAATTGAGACAGACTGAACAGACTGAGCAGACTGAACACACTGAGCAGACTGACAACCACAAGTCTTCGCAAAAGATCACTCTACAGGACTACTTTGAAGATTTGGTCCATGCATCAAGATGCTTTGATCCTCAAAATTGCTCTTCCCAAAATTGTATAGCCTTGAAGAGATTGTTCTTCCATGGCGTACGATGTAATATCCGTGCTCGCAATGGAGGAGGTTGCAAGAAATGCGTAGTCATGTGGAAACTTATGATTGGTCATGCAGGATACTGTGATCATGATGACTGTATGGTCCCCAGATGCAGGGATATCAAAGTTTGCATTGAAAACAAGCTT…
>Zoysiamatrella_newGene_87
CGGCCAACAGCAGCACGTTTGTCACCACAGCTCGCAAGAATCCTCCGCTTTCCCAAGAGAAACCGAACCAGATATTGTTCAATCGAGCGCACGGCAGCGTACTCAAGCTCCCCACTGCTCCATTTCGCCATTCCTACACAGAGCAGCTCGAATTTTGGGTTTCTCCCCAAAAAATTTTGAGTTTTCAGACCTGTGGTCTATCCCGGTGAAATCCGGCTGATTCCAGCAAGGAAATCGAGTTTTCCCCAATCCCCAACCTTTGGTGCCGCCGGCCCTCTCCTCTGAAACCGGATTTTGGGGTGCCGTCGAGCTGTGACGGCAACCACCCCTGTGCCGCTCGTCTACATCCTCCTATAAAGCACTAGGAGTCAGCGTCCTCGCTTCTCGTCAACGAGGTCA…
>Zoysiamatrella_newGene_88
CATCTTCGAATCAAGTTCAGATTGCAAAAAAGCCACCCCACTGTGCCCTCATGAATCATGAAAGGTGGAGGTCACAGGGGTATGTATAGTGAATCATAAAAGGTGGAGACCACGGAGGTATGTATGGCTCATCATCCTCTCCCACTTGATTTGGAGTCTTTCTCAACTCAAATTCAGATTGTAGAACCGTCACTCCTTGAAAGGTAGCGGCCATGAAGATATTTTGATGCGATCAAGTGACGTAGCAAGGACACATATGATCTCATCATGCCCCGGCTACCCGATGCACTGGCACCTTCCTCACTTCCCTTCCCTCTTTCTATTCCTCATTTTTTTCCTCCCTGGCCACCATACTGGAGAACTGACATAGCTCGATAGCCCCTTTGCAGTGCTTTCCGA…
>Zoysiamatrella_newGene_94
CAAAAAGGAAGATCCCAACGCATTGGATTTGTTCAAAGAGTGCCACTATAGCAAGAAGAAGCAAGGCTATGCACCTTCTGTGCAATCTGCCATTACCATGATCTCAGAACCTACAGAAGTTATAGATGCTGAACCACAACCTAAGAGAGTGACTGAGGTTGTTGCTCATGTCCTTGCTGAACACACCAAAAAATGCAAGTTCCTTCAGAATGTGGGCATACAGGATGTTCAACCTAGATCAAATGTTCAAACCCTTCAAGCAGAGCTGGCGGTGGAGAAGAGGGCAAATGGTGAACTTCAATTGCTTGTCACAACCGAACGTGAACAGATTGATGTGCTTTCAGTGCAGCTGCAAGAAGCAGAACAAGCAAGGGTGAAGGACAAAGAGGAGATGCAGAA…
>Zoysiamatrella_newGene_95
GGGAAAGGTAAAATACTAAACTTAAAATCTTTCCGGCACCAATCCCTAAGGCCCTGTTTAGAACGGAGGAATTTTTATAATTTCTCCTGCGTTCCAATCGGGCCTAAACATTTTCCATCCTTCCCCCTTGCTTTCCATACATCACGCGCCTCCCTTCTCCGCACAAAATCCCCAAATCCATGAAATCCCTCGGCGGTCACGCGGCCACCTTCCATCCAGCGCCGTCGGGCGGCCACCCTCCCAGATCCGGCGCCCCATCCGCCTTGGGCGTGGCCCCTGCGCGTTGCTGGCCCGTGCGGTGCCCTGCGCAAGGCCGGCAGCCCCCTGCGCGCAGCTGGCGGGCGCACCCCCACCCCGCTNNNNNCTGCCCCGATTCGGCCGCCCCTCCGCCCCGATCCG…
>Zoysiamatrella_newGene_96
CACAACTGGAGAAGTCAGTGAAATAGTGTTTTTCTTGCTTGGTGCAATGACCATTGTGGAAATTGTTGATGCACACCAAGGTTTTAAGCTGGTGACCGATAATATATCTACCCGAAACTCTAAAACTCTTCTGTGGGTGGTGAGTTTTTAATGGATACTCTTTCATCATTGAGCTGCGTATTGCAATGAGCACTATATACACTCAATTTTAGTATCTCCAAATAGTCAACAATCAGAACTGTTTTCTGGTTGTATGATTGGAGTATCAAGAAACTTTCTAATCTTACTCTTTGGGACTTAGAATAAAAGCTAGCTGTGTAGTCCAGATAAAATTTCACTTTCAGGACTGACACAGATGGTAATTTTCATGATCTACTGTTCAGTGGCATTTAGTGTTGA…
>Zoysiamatrella_newGene_97
AGTCCCGACACCGCCCCCAAGCACCGCGCCTCTCGGTCCCAACCTTATAACAGCTCGAGTCTAAATACGGTCACACACACACTGTGCACCTACACAGCAATTGGTTTACTCTCTCACAAACCTCCACCCACACACGCACGCCGGCAGCCGCCGACCCGCCACCCTCCTGCCTGCCACCGCCGCGGTCCCTGCCCTTCAGCGCTCGCGAGCGTTGCCTCTATCCGCCACTACCACCCTGCGGGCTAGCCGTCACCAGCCAGGCTAGCAGCCAGTTCGTTGCCCTGCGGCCGCGCCAGACCCTGCACAGCCGCACTGCTCCACGCCGCAGCCTCCTCGCCCAACATGCTCTGCCGTCCGCGTCGCCCCAGCCAGCCGCCAGCCACCAGATCCAGGGGAATA…
>Zoysiamatrella_newGene_98
CAAACCGCGAGGCGACGGCTTGAGTGACGGCATCACGATGGCTGGCCGCTGGCGACGCACTCGAGGCGATGCGACGACGACGAACGGCGCTCCCCCACCCGACGTCCTCCCCCTACCTTGTGCTTCTCGCCGAAATTTCAGTAAAAGAGCCATTCATCCACTAATGTCATCATGAAAACCGGAGGTAGCCTTGCTTGCTGAGTCCTGGAGTGAATGCTTTCTTAATCGATGAAGATTTCTCGACCAATTTATGACATTTCCTATTTTGCTCCAGAGCTAACCTTTCCCATTTGAATTAATATTGCTTGTGATGGAGCATTTCTGGTGCTTGTTGTTTGCTTGTTAGATGGTCATGCTCACTGCGACTAAAACTTTGACTTTTGTGCGGCTGTCCTATTC…
>Zoysiamatrella_newGene_100
CCTCCCCTTTCTGCTCGCCCCGTCTCTGGTCCTCTCCGCCGGCGATTTCCTTCCTTCCCTCCCTGTCGCCGACGATTTGGTCACCTCCGTCGGTGCCGTCGCTGATGTTTTTGTCTTCGTTGATGCTGCGGCCTCCGAAATTCATCCCGTTCTTTGGTGTTGGTCTCGTGTGATTTGCTTGTGTTTCGCGGTTCGATCCGTCGGAGGGGTGAGGGTTACGGTTAATTATTGATGTTGTTGCTCATCATCATTTTTTTTGGGTTGCTGCTGCGGATCGGAGTTCAGCGCTGTTACCCTTTTTTATTTTTATTTTTTTTGCCGTTATTGATTTCATCGCCGTGCAGCATAGGATGCATGACAGGCATAGGGGTCAGGATCGATTCCTGCTGTCCTCGTCTC…
>Zoysiamatrella_newGene_99
CTTTAGGGAAGGGTTCATTTGTACCAAATGATGTTAAGATAGGTGGACCAGGGAATGCCAGCTTTATTGTTCTTACTGGCCCAAATATGGGTGGTAAATCAACTCTTCTACGCCAAGTTTGTCTTACAATTATATTAGCACAGATTGGAGCAGATGTTCCCGCAGAATCAGTTGAGCTTTCTCTTGTTGACCATATATTTGTTCGCATGGGAGCTAGGGATCATATTATGGCTGGCCAGAGTACTTTCTTGGTAGAACTCATGGAGACTGCTTCGGTGCTTTCATCAGCTACCAAGAATTCCCTTGTGGCTTTGGATGAGCTTGGGCGGGGTACTTCAACTTCTGATGGGCAAGCTATCGCAGCGTCTGTTCTAGAGTATCTTGTTCATCATGTGCAGT…
>Zoysiamatrella_newGene_102
TATGCGTGCCGCACTCCTGCAGAGCTCCGCATGCATGCTCTCCGCGCGCCACTTGATATGTCCCTCTCTTCAATTCGCGAACTTGTAATTCTCTCGGCCGAGCTTCTCTCTCCCTCATTTTCTCTGGTCGCCACCCGCCTCCCTGTGTCGCCGCCGTGGAACGGCCCGGCGAAGCCGTCTCCGGCCGCCACTTCTTGTGAGCAGCAGCGCCCGTCCTCCGACGAGCCTCGCAGCACCTCAGCTAGCCTCCATCCTCCCTGAGTCGCGCCGATTTGGAGTTTTCCCCAATTTTCTGAGGTTTTGGAACCCGCCAGCCGTCTCCTCCAAATCCAGCAGCTCGAATTTTCAAAGGGGTCGCCGGCACTTCCACCGGAGCTCGAGGATGCCACCGTGGCCAGC…
>Zoysiamatrella_newGene_103
ATGACTCTCGCGGGACACGACACCCTTCCGTGTCAACTCTCCTGGCCGAAGCTTCCTCTCTCTTCACTCTTCCAGCAGGCCGTCGCTCTCCCTCTCTCAGCCATCATCGTCGAGCGCCCAAACCCAGCCGCCCCTATCCCTCCACTCTCATGAGCAGCAGTGCCCGTCCTCTCTCGCGCTCTCTCCCAACTCAGCTCACCTCTTCTCCTTGTGGATCGACCAAATTTCAGTTTTTCCCCAATTTCCGATTTTTTGGACCTGCAAGCCGAATCCGGTCAAATCTCGCACAGTTGGGGATTTCGAGTTCCTCTTGCCCCCGTTCTTCGGGAAGATGACCCCCTCGCCATCGACACACCTCCTCTGACCCTTTTCGAAGCCGTTGAAACTGGTGCCGTCCTT…
>Zoysiamatrella_newGene_104
GTTCTTTTATTGCATCAGGCAACTAGAGAATGCTTGAAGAAAGGTATTTCTGTAAGTAGAGATTGTGTTGACCGGAGAAAAATTGGTAAGAAACTAAGGTACTTTTATTTTTATATCCTGAGAGTTCAGTAAACTAAATTTAGTATATTCTTAATAAAGCGAAAGAAAAATGATCACCAAGATCTAATAATCAATACTTAAAGGTGACTAAAATAGGATGCACATAATTACCTCCTCTAACTTAGCATCAAATCTTCACAGATTCTGTTACCGTTATTGTTCATGAACTGCCCAGAGATTATACTTGCATTTTCTGATGCAATTAAACTTAGGAATTTGACTATTTTGGCAGAAACATTCCATCCCAAGAAGAGTGCTGAAGCAAGGTAACGTTGCTGC…
>Zoysiamatrella_newGene_105
CCCGCGTTGAGTGTCGTCCTGGTGCGCCACCCTCTGCCATGGCCGGCGTCCGTCATGCTCCTTCGGCCTCCCCGAGCCCGCGGCCAGCTTCATCACGACGCTCTCTCCATCCTGCTCCGGCCCCCTTGTGCCCCGGCTCCACGCACTGCTGCCGTGCGATGCCGGCTCGCCGTTGCCAGCGCTCTCCGGCCCATCCCAGGCACGCCTCAGCCCACGGAGAGCTTCACCATGCCACCCATGTGCTTCCCCGCCGGAAATCCGAGGTCCTTCAGCCATCTTGCACCCCAACGCCGTGCGCCACCAGGAGGCGCCGTCCCTCACCATCGCTGGCGCTCCACGCTGCTTCCCCGGACATGCCATGGCCACAACGAGTTTCCCGCGTTGTACTGCCTCTCCACC…
>Zoysiamatrella_newGene_106
TTTACTTATCTTTCATTATGCCTTTTTTTTTCTAACTCCAATCTTTTTTCCTTCAAATTAGTGAGCACAGGGAATTGCTTGCAAAAATAAGCCCGCGTAATATTGAGCAGCATCACAAGGACAAATTTGTAGGTTGGTTTGAGAGTAAGGCTAGCATAGAGAAGAACCGGACTACACAAAATAGTGGTGTAGTTGTCAAAGGTGATAACAATACTGGCAATATGGATTGGTATGGCATGATTAAAAAATTATTTCGTTAGAGTTTCCAAATGGAAAAGAAGTCATACTGTTTCAGTGTGACTGGTATGATGTGCCTGCTGCCACTAAGAACAAGGGTAGAGGCTATAAGACGGATCAGTATGGTATTATCGATATTGACACTACTCGAATTCGGTACTT…
>Zoysiamatrella_newGene_108
CCTCCAGTTCTTCTCTTCCCCTTCTTCTTCCATGGCTCACCGCTCACCACATCTATACAACACTGCGCTGACTGAGCAAGCATCAGGACCAACATGGACCCGAACCTCGTCCACAACCTCTCCATTGTCTCTCTGATTTCCACGCCCAAGGCAATCAAGGAAGGGATTAACCCATGTGTGAGCACTTGTCTGGGTTGGTGGGGCTGTACGCTACCTGCTTCTCAATTGTGCTTTTATTTGGTTCCAGATCTCCACAATTTCTTTGGTTGTCTTCTTTGGGTGGTTGCTTCCTGTTGACAACGAGCTTAGTCAAGCCGAACTCAGATCCTAATCGAGCCTTGACCAATCCGTGCTTGAACTCAACTGTAAGCTCGAAGCAATTCATAAGGTCGGAGCTCA…
>Zoysiamatrella_newGene_110
GGGGCATTGCGAGGCACTGCAATTACTTAGGAGATCTGCTGCTAGCACTTTCATTCAGCTTGCCGTGTGGAGCCAGTTCTGTGATTCCGTACTTCTACCCGACCTACCTACTCATTCTACTGATATGGAGGGAAAGAAGAGATGAAGCAAGGTGCTCGCAGAAGTACAAGGAGATCTGGGTAGAGTACTGCAAGCTTGTGCCATGGAGGATCCTACCTTATGTGTACTAACCAAAAGGTATTTACAGTGCCATCACAGTATAACTAGATAATGCTATTGGCGTCAGGTAATTTTTTGTGGATGTTGTACACTTGTAACACTTGCCAGTGTTTGATGGCCTCGGGTCATCATTTCTTGGTGAGTGTTTTTTTTTTTAGACTGGAACATTTGACATTTGTA…
>Zoysiamatrella_newGene_111
CTGGGTGGTACTGTGGGATGCATAGATGCTTTGTTTTATGATCTGTATTAATAAAGGAATAACACTATAGATTTGAAAAATATGATGAGAAAAATGCTAAAAAAATATGATGAGAAAAAATGCTAAATTTTGATTTCCATGTAATTTCAATGGTCCCCATGTTTCTGACTTCAGATTATAGAATCATACATGATGACTAACTAGTGAGGTGGCTTGAGTTTTCTTATCAAGTTAGAATTGCAGTTCCTTTTTCATTTCCATTTAACTACCTCAAGCTCTACAGCTTAATCAAAATGGTGTATCTGCATAATTTCAGGTGCATTATGGCATTGGCTGTTGTGAAAAATGAGTTCTATGATGTGCGCAACAAGTTCCAGACTATGCTTCAGATCCAGGCTC…
>Zoysiamatrella_newGene_112
GTCCCATCCTGCCGCCCCGCCCAGACGCCCCTCGCATCGCCTTCCCCGTCCCGCCATCTCACCCTACCAACCCAACCCGTGGACGCGCGGCCTCGCTGCCCCGTGCCGCCCCCCACCCTGCTGCTCCGTCCCTCGCCGCCTGTTTCCGTGCCCCATGCCGACGGCCCGTACCCGCCCCGACGTACCACCACGTCGACCTGCCCTCCTGCGCTCCGAGCCCGGACTCGATGTGAGCGGACAGTCTGATGGCGAGCAGGGTGGCGAGCCGCCTGCTGCCACTGCGGCCAGGATGCAAGCCACGGCTCCTCTTCTCCACAGTCCAACTGTTGAAGCGCCCGCGGCGACGCCACCAAAGCCACCGCGCACCAGGCATGTCAATGTACTCCCTCCGCAATTTCA…
>Zoysiamatrella_newGene_114
CTCCAACCGCTCTCGGTCTCTGCTCTGCGCGCCGCCTCGGTCCGTTCACCTTTTTCCACTCCTGCGCCGCCTCCGATCCGCGCGCCTGCTCCGCGTCGCGCCTCGGTCGCCGGTGCGTGACCCCGTCGCCTCCACGCGTCAGCCTCCATGTCCTGCGCCGAGCCGCTCTCGTCGTACCGCACTCCAAGCGTCCTGCCCCGTCGCGCCGTCCTCGATCTCGAAGCCGCGTCATCCGTCGCCGTTTCGCCAGCTTCGATCCTCGGTCCGCACCGATGCCGTCAACCGTCCGCGCGCCAGTCGCCTCGGTCCCCATCAGCTGGTCCCCGTCCCGCATCCCGTCTTCACTGGATCCTGCACCGACAGCCTCCGCGTGGAGCCTCGCGCCCCGACGTCGACTCC…
>Zoysiamatrella_newGene_115
TTCATTTCTTTGCATATCATTTATGTATATTTGAAGGAGAGCTTGGAGTTGTTCCTTTGACAAAAGAAGCTAACTATGAACAAAAGTCCCGGCAAGCCTCGGTGCATTAACTTTTTTTAAGTTTTATTTTTATCACTGTGTATGATTTAGTTAATGCATTGTGCATTAGGTACTAGGAGTTGTTTGAAAATATTGAATTGCATGCTAGGTACTTTATTACCCATAATGAGTATTGTTGGTACGTGTAACTCGATGTAGAGTTAGGCCATGAGTTCTCGTAAACGGCAGAAGTCGAGTAAATGAGAAACCTCACTCGCGAGCTATAGGATTCATTTTGTCCCACACTCGAATAAACCTGAGATCAGATGGGGGTAAAGTATAGGAGGATTTGAAAAGGCA…
>Zoysiamatrella_newGene_116
CCCTCGTGCGGCTCCTCCCTGCATGCCCGACATGACATTGCCCAGTGTCCGAGTCTCCTTCACTTTTCTCGCTTTCTTCCTCTTCCGGCCCACCCCCATTCCCGCGCGACCTCGCCGTCGTGAAGCGCTCGATCTGCGCCGCCGCCCAGCCATCCCGCGTAGCCAGCAGCTTCGCGCACTCCCTCTCCCGCCCTCCACCACCTCAGCTCGGGCCCTCTGCCTTCAAGTTGCTCGGATTCGGAGTGTTACTCAAAAATCGCGTCGTTGGAGCAGTCGTCCATTTCCCGTGAAATTAGTCGAGCTCCGGTTAAGATGGCGTCGATTCCACCTGGGATTTCGTTTTGAACCTCACCGGCTGCCTGTACCCGATCTCCTCTCCGACGAGCTGCACCTTCCGGG…
>Zoysiamatrella_newGene_118
GTGGCCACAGCTACAGTTGAGCGAGCCTTTTTTGCTATGAAGATTATAAAAAATGAACAGAGAAATAAAATGGGTGATGAATGGATGAATAATAGTATGATATGCTATATAGAGCGAGATATTTTTGCAACCATTGAAGATGACATAATTTTGGAGCGTTTCCAGGCCATTGCAAATCGCAAGATTAAATTACCTCTTAAGAAATGAGGGTTATCACTGCACCCCTCTTGGTCCATTCCTGGATCCGCCACTGATGGGCGGAGCGGCTTGGATAGGAGATAGAAGACAAAGTGGCTTCCAGGACGTTGCGATGGCTGGGAGACGATGGGCGGAGCGGCATCCAAGCGATGCAGTGGCTGGAGACGTCGGGCGGAGCAGTTGCTAGGGCGACCAATCCAT…
>Zoysiamatrella_newGene_120
CCTTGACCTGCGGGACCCGCCTGTCATCCCTACTTCCACCTCTTTTCCTTCCTCTGGAAGCCAGCAGTTACGCACCTCTCTGTTTATCGCAGCAGCAAGACATCTTCCTCAACCCAGACAACCTCCCTTCCATCACCATCACCGAGCTCCCTCCAGGCCACCCTTCTCGGCGAGCTCGTGCGCCCATCCTCCCTCGAGCTGCCCAGCACCCCAGATCATCCCCTTCCCCTCCAAGCTCGACGGATTCGAGTTTTCCCCCAAATTACGGTTAATCGGTTCCGCTGGCCGTGTTCCTCAAAAATCTGACCACTTCCGGTGACGTTTCTTCAATCCTTTTCGGATTCTAGTAGTTCACCTCCTAACACAACCTTGGGAGCCTTCAGTCGAGTGATTTTTGGG…
>Zoysiamatrella_newGene_121
GGAGATTTATTTGATGATGACTGTGCTAAGCAGGGCTCAAAGGACCTTAAGAAGATTTGTGTGCAAAGTAACAAGAGAAGTGCTAGCATGCCTCCTGGTGGATTCAAACCTCGGTGTAAGAGAGTTTATGCAGAGCAATAAAATGCTAGAATTACAAGGTCACAAAAAGGTACTGCCCAGGTTAACTCAAGTCAGACACCAAGTGACACTAGTTTGCACACGCCATCGCTACATGAAGTCAGCCAAGTTGGCGGAGTTGTTGGCAATGTTGATGGCCATACACATGCCACTGTTGAAGCTGATGGCCATGACCAGCTTGATAACAACACTCATATGGCCAATATAGGTGATGTCATGGCCCAGTCCCATGCGCACAATTGCATGGCAAATGATGATGAT…
>Zoysiamatrella_newGene_122
TAGAAGTTGGGTACATGGCAAATTGTTTTCACCTGAACACATCAACGGTGTCAATGAGTTTATGAGATTTATTCAAGAAAAATTCAGTGAGAATGATGAAATTTTGTGCCCGTGCAGTAGATGCCTCAATCAGAAGTATTTACAACAGGCTCTTATCAAGAAGCACTTATTGATTAATGGTATGGAAAGTACATATACTCGTTGGATTCATCATGGAGAGAATTTGGATGCTGAAATTATTGATCATCCTACTGATATGCATGAAAATAATGAAGAGCCTGTTCACCTAACCCAGGATGACAATTGTGTTTCTGATCCTTTTGAAGAAATTTTAGGAGACCTATACACTGCAGAAATACAAGATGAACAGGATGGTGAAACTCAAGATGGACTAGATAA…
>Zoysiamatrella_newGene_123
AGAGAGTACTGAGCAGTGGCGATGGAGGTGCAGAGGAGAGGCGGCCGCACGGTGGTGCACTGCTTGCGCGCCGCGGTTGTGGCCGCGCTGATGATGGCGACGGGGCTGCGCGCGCAGCTGCGGGTGGGGTTCTACGACAGCTCGTGCCCGGCCGCGGAGATCATCGTGCAGCAGGAGGTCAGCAAGGCGGTGGCCGCCAACCCGGGCCTCGCCGCCGGCCTGCTCCGGCTCCACTTCCACGACTGCTTCGTCAGGGGGTGCGACGCGTCGGTGCTCATCGACTCGACGAAGGGCAACACGGCGGAGAAGGACGCCGGTCCCAACACCAGCCTCCGGGGATTCGAGGTCATCGACCGCATCAAGGCGCGCGTGGAGCAGGCCTGCTTCGGCGTCGTCTCC…
>Zoysiamatrella_newGene_126
GAAAATTCGAACCTCTCCTAACCGTGCGGCCTTCGGACGACGCTCGCCCCGACCGTCGCCACTCCTTCGCCTCCCCGCCCCTCCTGCGCCGCCGCCCGGCCCGTCCTGCCCCGCCTCTACCGGTCGCGCGCCGCCCCGCCTCTCGCCCGAAGTATTCCCGGTGAGGAGCCTGCATCTCCCTCTTCCTTGCCGACTGGGGACGACGCACTGCCGCTTGGTGCCTCCAGCTGCTAGCCTCCATCGCCATCTCAGATCTATATAGCGGACGAGCACATGTATTGTAGATATCCGGGGTACCTTCTTGTACTCAATCTTCAGACATCATATTACTTTAAATCTGCTATTTTAGCTTCATCCTGGAGTACTGCGTGCTCAAAGAATTTAGAGATTTATGTCTTT…
>Zoysiamatrella_newGene_127
TTGCCTTTGTCATCCTTGTGCGCTCAGCTTTCCTCGCTTTCCCCTTCATCTCCATTGTCGTCATCGTCATTCGCCTCGTCGTCGCCGTTGCCGTTGTTCTCGCCATCGCCGTCGCCATGTCTGCCTCCTGGAAGAAGTCACGCACCACCGAGGAGGGGCTTGACACCCTCGCTCAGGCGGGGATCCTCCAGCCAAAGGTGCTCGTGAACTGGCATCCAGCGAGGGACGAAGAGGTGCCGACGCCGGTCGCCAATGAGGTGGTGAGCTTCATCGGCTACCATGAGCGCAGGCTCTTGCTCCCGTGCTGCGACTGCCTCCGCAACCTCCTCTTCTACCACGGCATTGGGCTGCATCACCTCAACCAGCACGGGGTGCTGCAGGTCGCCACCTTCATCACAT…
>Zoysiamatrella_newGene_128
CCACTCCGGGAGCCTCTGCTCCAGGGGGTCCGCTTCGGGGCCGCCACTCCGAGGGGTCTGCTTCCGTGCCCCGACGGAACTTTGTGTATGAGGCATTAAAGAAGAAGATACTGCTCCACTGTACCTTGACATCAAGAAGCTCTACGGCATCAGCCCTTTGTTCTCTCTAATAAAGATTGATGGATAAATCTTGGATTGATGATGATGCTAGGCACTGCAAGGCATATTTGCAAGGGGTGAACCGTTTCTTAGCTTTTGCATTTGCTAATTCAGCGGTTGGTAGAAAGATATTATGTCCTTAAAGAAAGTGTTTCAACTCTTTTTGGAAAGAGGCCAGTGAAGTCCGTGAACACTTGATATGTGAAGTCCGTGAACACTTGATATGTGATGGATTTCTAA…
>Zoysiamatrella_newGene_130
AATAAATGTCACGTGGGGCTCACTGGTCAGCCTCTACTGCGCCCTCTTTCCTTCCAACAGAAGCTACCCCGCTCTGTAAACTCCACCGGGAGCCTCAAAGCTTCTTTCATTTTTCCTTCTTCCTCGCCGTCGGGGAGTCGTCGTCTGGTCATCTCTGGCCAGACTCCTTCGCTCCACAGGTGCTGCACCTCTTGCTCGGGCTGGTCACAAAGTTTTCCCCTCCGATTTGGAGTCGAGTTCGTCGGATTTCGGTTTTTCCCCCAAAGTTGGACCACCACCGGCCGCCGCCGTTCCTCCACGGAATTCGGGATTTGGAGCTCGCCGCCGGCGCACCATGGGAGCCGCGCCATCTCGCCGGTGAAACCCTGTCCCCAGCCATCTCCGATGACGATGCCGGTC…
>Zoysiamatrella_newGene_131
GCCCTCCAACCCGGCCGGCCTCTCTATAAATAGCGCTTGCAACAAGAGACAACCACAGCTAGCACGTCCTCATTCTAGTCAACGATAACACAGGTGCAGCTACTGCGGGTCAAGGGGATTATGGCAAGCTGCAGCAGCAGCATGGCGGCCAGCCTGGTGGTGGCGCTGCTCGCCGCTGTGTGCATGCTGCTGCCGGCGGCGAGCCGCGCGCAGCTGCAGGTGGGGTTCTACAATACGACGTGCCCCAACGCCGAGGCACTGGTGCGGCAGGCGGTCACGGCCGCCTTCGCCAACAACTCCGGCATCGCCCCCGGGCTCGTCCGCCTCCACTTCCATGACTGCTTCGTCAGGGGCTGCGACGCGTCCGTCCTCCTGACAGTGAACCCCGGCGGCGGCCGG…
>Zoysiamatrella_newGene_132
CTAGCCACAGCCCACATACACACTGCACTACACACTGATACAGAGAACCAGCATAGATCCAGGTCAGTTGGAGACATGTTTGCAAGCAAGCAAAGTCATGGTGTTTGGCTGGTGGCGGCGGCCGTCGCGCTGCTGTGCCTCCAGCTCCCGGCAGTGGCTCGTGGCCAGCTGCAGGTGGGGTTCTACAACACCAGCTGCCCCAACGCCGAGTCGCTGGTCCAGCAGGTCGTGGCGAACGCCGTCGCCAACGACTCCGGCATCGCCGCCGGCCTCATCCGGCTCCATTTCCACGACTGCTTCGTCAGGCTGGAAAGCACTCAAAGAAAAAGCTAAAAGACCCATGCACGAATCGTCGAACAAAGCCATCGTCGAGTTAGATCGACGCGCCGAGAGAAAAAA…
>Zoysiamatrella_newGene_137
GGGATGCCGGTCATCTTTTGAGGAGAGGCGGTGGTGACAGCCGTCTACATCCTCAACCGCTCGCCCACCAAGGCGCTCAGCGATAGGACGCGGTACGAGGCTTGGCATGTACGCAAGCCGGCGGTTGCCCTCCTGCGCGTCTTCGGCTGCGTCGCGTTCGTCAAGGAGCTTGGCCACGTCGGCAAGCTCGACGACAGGAGCACTTCCAGAGTGTTCATCGGCTACGCGGAGGGCACGAAAGCCTACCGTATCCTTGACTCGAAGACATAGCGTGTGCGCACGGCGCGTGACATTGTGTTCGACGAAGGGCGAGGTTGGGCGTGGGGCAAGATGGTGGACGACGGCCCGACTCTGGCGTACGACGACTTCACCGTCGAGTACGTCCACTTCGAGGGAGCT…
>Zoysiamatrella_newGene_139
CTCCCACCAAGCGCCCGTCCAGCCTCCTCTTTGAGCCAGCGACCGCGCCACCCATCCCCAAGCTCCTGCCCCTCTCCCCCCCTCCATTCCAGCGGCAAGCAGTTCGGATTTGAAGATTTCCCCAAAAATCGGTTCTTCAGACGGCCGCCCTAATTCCTCCCAAATCGACCCCTCTCTGGTTTTGACCGTAGTGCGAAGCTTTGTCGCTGGCATTCATGCAGACGGCACCACCTCGCTGGTGCCGACCCACTTCCGGCCATCCTCGTGAACCGCAGGCCCATGCCGGCCTTCTCCTCCGTGCTGCGAAGCCGTAGGAAGAAACGGCTTCGAGTTTCGTCCACCGAACCAACTGCACGCCTCCGCCAAACGTCGACCCTCGCCGTCCCTCGCCACCGGCCA…
>Zoysiamatrella_newGene_143
TTTCAACTTCATTTCTTCACCCATCTGTTGCAACCTTCTGTCACAATGGTGCCTGGTTAAGGTATGTGCCTGCTCTTTGTTCTTTTTTTTTTTTTCTTATGTTCCTTTTTTTGTAAATACATGTCCTGCACTTTCAGAGTGCCTGTAATACATGTGCTTGCCCTTCCTCAACAATTTTCTGGCAGGATTCGAGGCTGGTTCACTGTTTTCCTGGCTCATTCTGTTTTCAGCATCGAATTTGCTGCATTAGTGCTTATCTTTCTGATCTGTAGTTAACTATTCAAAGCAGCATAACTCTGCTGCTTCAGGCTCACTTTTTTTATTTCCTTTCTTTCTTCCCTTTTACCTTTTTGTCTCATATTTTTCATTATATTTAGCTATACTACCACGCAAGTTTCT…
>Zoysiamatrella_newGene_144
GCTGCCTATACTCTGTTCGTTAGCCTTAGGGGTGCGCCGCCCCTCCTCCCGCACTTCACCCTCCAAACTCCCAGCCCTGGCTGCTGCTCCCAGACGAGCCTTTCTGCTCCCTCTCATGGCTGCTGGCTGCTGGTTAAGTTGGAGCAATTGGCCCTCACTACCTGCTGCTGCTGCTGTTGTTACGTAGAGGCAAGGAGAGAAGGAAGAAAGCTGGAGAAGAAAGGGGAACACGTGGAATTTCAGAAATTCCTCTAAACTTGAGGGAATTGGTGATCCTTGCTGTAGAGGCTTGAAGGATTCTGATGTCGAGAGGGTGTCTTTGTGTTCTCATCGAGGTTAATTAAGGCAAGTGCAACGATGAGCTTTTGTGATGTGAAATAGATTGGTTCCGATTTGTTT…
>Zoysiamatrella_newGene_149
TGCGCATCATCGTATAAAATTCACAAAAATTAGTTCACTAAAATTCGCATTACATTTATAAAATATTAAGTAGTTCAGACAATGAAACCCACTGGACATAATCCATTAAAAAGAAGAAGAAGAAGTACTGTAGCTGTGTGTAGCCTTCTCAGCTAGGTTGACCAGCCGGCCCTGTCCAGTCTCTCCTCCTTCCCTGTTCTCGCCCGAGCTGCAACCTGCCTCATGGACCATGGATAAAGGCCAAGGCACCGCCACAAGCCAGCGTGCTGCCTCTGTGAACCGCCTTTCCCGGCCATAAAATCCAGCATGGGGCTCCTTGCTCCTTCCTCTATCCATCCCTCACCATCAGAGCAAGAAATCGCCCTATTAACAGCTTCAATTTCGAAGAAATCAGAAAAT…
>Zoysiamatrella_newGene_154
CAGCAGTGCAATAGCGAGAGGGGATAGTGGCTGCGGTGGCTCGGGAGCAGAGTGGCAAGGCAGGCGGGGCGATGTGGCCAGAGCAGTGTGTCAGGGGGTATAATGGCGGGGCGGCAGCGGCGTTGTGGGAGCAGAGCAGCGCGGCGGGCGGGGCAGAGCGGCGGCGCCGGGAGATGGGCCAGGGGCAACTCCATCGAATCCCCTTCTCTAACAGGCACATCACGCAACAACTCCAACTAATCCCCTTCTCCAAAGTCCAACCAGTTCCAAGTACGAATTTCGTCTTCCCCTTGTTTCTGTCACATGTATAGAACTCCAGAGTTTCTATATTTGGGATTTTGGAATCGATTCACGAGTGACCCAATTTAGGGGCTCTTTGGTAGAGCTTTCAGCTCTTGA…
>Zoysiamatrella_newGene_155
GTCCAGCATCACGGTTGTTGTTCCCTTTGCTTGTTAGCTCTCGGACACAACTCGATATGTCACAAAAAGGTTGCCCTTGCTCAATTTTATTGTTTTTTGCGATCCTCAGTTTATTGGCCCTTGTCAGCCTAGGTTGGAGCCGTCCACCAAATTGCAGTCCTTGGAGCTCGAGCCCGCACGGAAATTGTCCACCATACTCCTGTCCATACCCTGGGTGCCATTGATATGGACGCCAGATCGAGCTCATTCTGCTTCCGCATGGTGCACACAATTAATGCAAAAAGATCCAGATTCATCTGTGGTGCAGCAATGCAAGCACGGTTGAGCATTCTATGGCTTTTTGTAAGAAAATTCCAAACTAGGAATATAGCAGAAGCATAATTACTCGTAGATATATCA…
>Zoysiamatrella_newGene_156
CTCGCGGCAAGCATGCAGAGATGCCACGCCGCCCTCTGCTGCCACGTCCGAGTGTGAGTTAAAGACGGTGTCTCCTTCTCTCTTCCTTCCCCTTTCTCCTCTCCCGCAAGAGCTCTTTCTTTCCCTCCCCTTTCGGCCACCATTGCTGCCACTCTGTTGAGCTTGACCAGTGCCAACCGACGCAGCCTTCCGAGCAAATCGAAGCCGCCCAACCGCGCGCAATCGAAACCCCAGCTCCTCCTCTTGCAAGCCCCAAAGTGCCCCTCCTTTCCGCTCACCGATTGTTCTCCGATTTCATTTTTCCCCAAAAACTCTTGTTCTTCGAGTTGTCGACGTTCATCGGCAAAATCCAGCAGAATCTGGATTAAGAGGCTCGACCGCACCAGCTGTCTGGACAGC…
>Zoysiamatrella_newGene_157
CTCACTCCGACACCATCAAGCAATCCCCGGCCAGGCTTCTTCGTCGATCTGTTTGGGAGCCACCATTGGTCGCCGATGAAATTCACCGCTCCTCATGAGAATGGCTTCGATTCCTTCCAATGATCTAAGGAGCTCAGCGCGGCTTTCCGTGGAACCGCCCCCCCCCCCCCCCTCGCCGGCGACTACCTTCACGCCACCCCCGACGCCAACGTCCACTGTGCCGCTCCTCTACATCCTCCGGTGAAGCTCCATGTGAAGGCTTCTTTGAGTTTCGTCACTTGTACCAGCTGGAACACCTCGCCGAACCTCGTCCTCCACCGCGTGGCCCACTAAAGGCTGGTTTTTGTTGGTCTTTTCGGAAATCAATTGAAAGGGGCGCAGAAATTCAGTAAATAATGT…
>Zoysiamatrella_newGene_158
GATACAATCGGGGGCATAGAGGATTTGAAACATCGGTCCTGTGGCATCCCAGCTCGGTTAAGATTAGACCCACGATGTCACACATGCATTTGTGTATGAGGGTGAACTATTGGAAAAATCATTTATAGAGGCGGACTTAAAAGCTATTTATATAGTCGGTTTACGATCCACAAAATTCATGAGGCTATAGAAATAGAGTATTTGTCCAAACATTTAAGTGAGTCGCCAATATAAATGATAATAATGCAAACGGCACCTGCACAAATATACAGACAGATTTGTTGTCACACCTTGTTTTAAGTCAAAACCAAGTGCACTTTAAGTGTGTCTAGAAATTAAGTTTCACACATAAAGGAACTTTATTAATGGTCAAACAAAATAATGTCCCGGTAAAAGAGA…
>Zoysiamatrella_newGene_159
CGTTTGTTTCCGTCCGGTGTTTGAAATGTGAAAATCAAAATGATAAAGTATTTTTTCGATGGTTTTCAACCTTGCAGGGGTGGCATGGCTCACGCATGATCGGCATGGGGTCAGATCTGTCACATCTCAAAAATTATATGCTGCTAACAAATGTAATTAAAAATATTTAATTGTGTTATACATTTGTGTAGCATATTGGAAATTTTCCATGTTTTAAAAATTCATCCATTTCATATCATCTTATAATACGGCCCCTTGAAATAAATTGTCATGGGAAATAATTTCAGTATGTAGTTACTTAAATTTAAAACGTTTGAAAAGATTAAAAAAATCGCTCGTACTAGCTCGGACTTGGATCGTTAGAAAACAAAAAAAAGGAACGAAGCTTTCCTTTCCTGG…
>Zoysiamatrella_newGene_160
CGGATTTCGAGTTGCCCCAAAATTTCAAAGTTTTGGACATGCCGGCAATCTCTTCCCAATCCGGCTCGCCTCAGGTGGTAGCTCTTCGATTCTTCTCGGTTATGACTTCGTGAGCCCCAGGCGCAACTCTTGGTCAGGTTAATCGACCGATTCCGTGGCGGTTGGTGCAGGGATTTCAATGTTACTCACCGCCGGCCGCCTGAACCATGCACCTCGATGGCGAGCTCCACTGTCCGGCCATCCTTGTCGACTTCCGCCGCTACGCTGGTCCTCTGCACATCCCAGTGGAGCTGTAGGTTCTTGCCAAGTTGAAGCTCGTCGACCACAGTGCCGCTGCCGCCTCGCCGGAACCCTTCCGAAGCCGCCACCCGTCAACGGCCGTTTTCTGGTGAGGACCCA…
>Zoysiamatrella_newGene_167
CACGCGCCACCCCAGCCGCGCCGCCGCCTCCCCGGGCTGTGCCGCTCCGCCTTGACCCGCACCCCCGCCCGCGCCGCCACCTCCCCGGGCTGCGCCGCTCCGCCTTGACCCGTGCCGCGCCACCTCGGACTCTTTCTTGCCTTCTGTGGCGATTGGGATGAAGAATCTTTGGGACTTCAAGAAGAATCTCCCACTCAGACACCTCCACTCTTAGCTCAAGCAATATGGACAAGTTTCTCATCTCCATTGGGAAGCAACAAGGTTATGTAGACTTAGGGGTAATACTTGTAGTTTTGGGTCATCACCACAGGTTCTTAATTTGCCTTAATTTGATATATGTTGTCTGTCCAGCATAAAAGAATTTCTGGCTCTTAATGTTTTCACTTGCTGCACATCTTT…
>Zoysiamatrella_newGene_169
TCTCTCCTCTGTCTCCTCTTTCTTGGCAAGGCTCGCGATGGCAGTGTAAAGGCGGGCATGGCGGCGGGCAGTGGCCTCGTGCTCAAATCCTCCTGCGCGCGTGCCGCCCCTGCGAGGGGCCGCCTCCTGTCGTCCCGCGACCGACCACGAGCTCCCACTCCACGCGGGCGCCACTGACCCACCCCACCACCTCCCAATTCCCACACGAGCGGCGTAGGCGAGCTCGACGGCGCAGGAAAGCAAGGCGGCGCAGGCGAGCTCGGTAACATGGGCGAGCTTTCGTCATCTCCATTCATCGAGCAGTGCTCGGCCAGAGGCCGTGCTAGGGGATTCTTTGGGTTTCAGTTCGTCGGGCCCTGCCAAAGACTATGTCCGCCATTTCCTGCTGAAGACAAGGTT…
>Zoysiamatrella_newGene_170
ATTTCAAGGAAGACTATGGAGGCTCAAGCTTCGAAGATTAAATTAAAAGAGTTTGCAGGAAACGACGTTGAAGGCGAGCCAACTGGAGTTGCTGCTCAGGATTTGATTGTTGCCGCTGATCATTCTCTTGCTTGTGCTAACCACTCTTAAACCCAAGGCAAGCCCCAGTGCATTCAACCCCCTTTTAAATATTTTCCTTTTACTCACTATAGTTTCTAGTTAGAACTATTTGTGCATTAAGTTATAGGAGTTGGATGGACACCCTAGATGCATTTCCATTAGGTATCCTATGGGTTGAGAGTTTATATTTGTTACGATCACTCGATTATATGCTATGCTTAAGTATTGAGTCATCGGTAGAAGTCGAGTGGTTGGAATCCGCTCGCGAGCTATAGGATT…
>Zoysiamatrella_newGene_171
TTATATTGTAATCTAAAATGAACCTAACAACTAATTGCTAACTTGTAGCAAATAACATTAAGTTGGGAATAATTATAATACAACACCCTTGCACTTTATGTCTTCATCATATGCTTTTATAAAGCTTCATACCTGTATAAAAGCACTAGTATCACAAGACATGCCATAACGTATACATACATTGCATCCCGGACTTATCTACATGATGCACACTAAACCCTATAGCTTTCCCTGCATCATATAGCGAACACTGCACCTAATAATAGTTTAACATAATAATCACTGCAACATGCATGCCTTTTTGTCACCGGTTTTCTTTCAGAGTTTGATTTGGTTCTTATCCTAGGTTCATCAGATCTTAATTGCTTCTTCTCGAGCTTTATTTCTTTTGCAGTAGTT…
>Zoysiamatrella_newGene_175
AGAAAATCGAGTGTTCCCAAGTATGAATGCACCGAGAAACCGAGCAAATAACATTGGGAAGACTTCACTTCGTTTCCATCGTCGAGGGGCGGATCCCGTACGCCGGCGCCTACCTTCCCGCTCCCGCGCGCGTTGCCGCTTCCCTTCCCGCGCACGCCGTCCTACCGCTTCCCGTCCTGCGCGCCTTGCCACCTCCGTCGGAGGCGCGCGCCTCACATCTCACCGCGAGCGAGCACCTTCTCGCCCACGAGTGCCTTCGCCGTGCGCGAGCGCCTTCTCGCTGGCGCGCCTGGCCTTCTCGCCCTGCAGCACGCGCGCGCTGCCGCCTTGCTCGTGAGACCGCCCGACGTCCCAGATCCCTCCCTCCCTCGCGACTTCCAGCCACCATCCCCGACGTGC…
>Zoysiamatrella_newGene_176
GTGTGCACCAACTGCTCGGCCATCCCCTCTCTTTCTTCCCCGAACTGACCACGTGCGAGCACAGCACCGCACGACGCCACCCATACCGATCGCCCATGCCGTGACGTGCTCCACAGTATCCCTCCACATCAATGATCTTATCTTGCTCTGGTTCGGCTACAAAGCGGCAGCACCGATCGTCATCCCTCCACCGTGCCCCGGACCTCGGCCGAGCGCAGTCCTGCGCGTTGGCTGCTCCCTGCTGCGAGCGCGCGCGCCGTCGTGCACCCGACCTCATCGCGCCGCGCCAGTAGGCTCCCTACCCCACTGCTTCTCTCCTCCCCGCCGGACTCCTGAGCTCCCCTGCTCCCGCGCGTGACGCCCTTGGCCAGGCCGAAGCCTCAAGCGTCCTCCCCACCG…
>Zoysiamatrella_newGene_177
CTCTTTCTCTCTGCACTCGCCTCCAGCAGTCGAGTACCCCGTCGGTGAGCCGCACCTCCGAGCTAGCTCCGGCTCCCTGAAGTCCACCAGAGCACGGCGCCTCCATCACTCTAGCCCCCCATGTAGGCGCCTCCCCGTGCTCCCGGCTCTCACGACTAGATTTGCGAGTTTACCCAAATCGAGCCTCACCGAAGCCGCCGACCCTTCTTCAAGAAATCCGCGGGATTTGGAAATCGGAACCTTACCATCGCCGGTTCAGGAATCCACGCCACCCCACCGTGGACACCTACCTTCCGGCCCTTTCCGACACCGACGTCCTCAGTGCCGCTCTTCTCCTTGCTTCGGTGACTCTGTAGGAACAAACGGCTCGGAGTTTCGTCGACCGAGCTGCCTGCAATA…
>Zoysiamatrella_newGene_178
AGCTCCCTGCCTCACGCCGCCACCCCTCCCTACATCTTGCTCTTCAAATCCCCAACCCTAGCTTGGCTCCCAGGGTCTCTTGTGGCTGCTGCTGCTGGTACGTTGGAAGAAGGGGGCTCTCGCTGGCTGCTGCTGCTGTTTGCGTGGAGCCAAGGTGAGGCTTGGAGGGTTCCGGTGTCTAGAGGGCGCCTTCGGGTTCTCATCGAGGTTAATTAAGGTACCTGATGATCAAAGCATACATAGAAAGGGAGTAGCAACACCATTTTGCACACAAACCATTTATTCCAATAATTGGTTGGTTCAGTTGATTTAGTTTAATGTGATGGATAACTATTTGGTTCTTGAAGACTATCGTATGGTTTCTTGATAATGTCCATATTTGCATTTTGGATTATGTTG…
>Zoysiamatrella_newGene_179
NNCGCGGGCCCTCCCCGCCGCGGTCCGCCGTCGTCCGGACGGAGTCCTCGTCCACCAACAGCGTCGGGGGAGCTAAGGTGACGACGACTGACGCGAAGTGTAAGCTCCAAGTGAAGATCTGGATTTGGACGTTTTGATGAGGGGGTGAGGGCCGCTAGATCGATGCATTGGATGGGGATGGGTGGTGGTGGTGGTGGCAGAGAGAACAGATTTTCCTTTTCTTCTTCTTCCAGCTTTCTTCTCTGAAATTTCTTCTTGCTTCTCGCTTCTCTTGGACAGTGTATGTGGATTTATTGGAGTATAGTTTACATGGTTTTTCCTCCATCTTCTTCCCCCATCTTGTTTTTTTCAAACGAATTTTCGGATGAAATTCTCGAGTGCGCTGCTAGATTCATCAGC…
>Zoysiamatrella_newGene_180
GCCGAAGCTACCCCCACCGCGAGCTCATCCATCTCTCTTTTCTCGCTTTCGGACACCAGTTCGGCCGCGTGAAAAATATCCGGCGCGCACCGCCTTAGCCCAGCCTTAAAAGCTTTCTCCAATGCCACCGTCTCCTTCCTCTCTCCATTCCATCTCTCCAGCGCAAGAACTGGGCAAGAATTGGCTGTAATTTTGAAGAAGTCAGAAAAAGCCCCAAATCCGGCTTCCGTCGCCATTGCCTGAAATTGAAGCACCTCCGGAATTTGAAGAAATTGTCGTCGCCACCGTCGCACCTCTTTCTTCTCCGATGCCGTTCGTCACCCAGCCTTCTCCGGCCATCACTACATGAGTTGGTTCGTTGGTGAGCTTCTATGCACCCTGTAGGCTGTCTACCCTAGC…
>Zoysiamatrella_newGene_181
AATAAAGAAAAGCAATTGTGTTTGTTTGTGCCTGGAGACCAAAGCTGAATGTAAGACAGTAGAAGGGAGATAAGCTACTGATGGTTTCAACCGATAAAGATGTTTCCTGATTGTTTCTTATTGCTATGACAAACAAGTTAAAGTGTTGGCCGATGAAGACAAGCATCTTGAGTGCATTCATTTTACGAATTTTTGGCATTGCATGATTCAAAATGTTTGAAACAAAAGCTAGAGTTAGGCATTGTAAATTTGTAACTTGTACTTCAA
>Zoysiamatrella_newGene_187
CTGCCCGCTGGGCCCGGCAATGGTGGAAGCGTCGGGGGTGCTGGGATCCAGGTCTGGGGCGTGAAGGCCAAGGACTACATCCGAGTTCTGCTCTGGACGTCGTTGAAGGGGGGTGGAACGACGAGTGGTTCTACCTCAACAACATCGCTCTTGACCTGCCGATGTTCCGTGACGAGCCTTCCGCGTTGATCAACTCGTGGTCGGAGAAGCCAATGGTCGTCGAGCAGATGGAGCTGGCTCTGTTGCTGCACCGCATCGAGCAGCTCCAGGCCACGGGGCTAAACGGCACCTGGTGATCGCGATGTTTGTCAGTGCCGCATCTAGCTGCTCCGCTTCCGAGCTTGGCACTTCTTCGACTACACCGGGCCCCTCGACAGCACTCGTGAAGTGGTTGGGTTG…
>Zoysiamatrella_newGene_193
AATCTTTAGTCCATATAGATAGTTGATAAGGATATCAATTCATTGGTTGAGAAGTCGAGAGAGAGGAGAAGGAAGTCAAACGCGTCGAGCCGAGCGGTGCCTTTTCGCATGAATATTTCACGTGACTTGTGACTTAGAACGAGCGGCGTGTGCATGCGTGTGACTGTAAAACTTCTTATTGTACCGAGTTAATTTTGTCGTTTCAGAGATTTGAATCAACTCAATTAAAACGGTAATTAATTTAGATATTTTTGAGAATTGAATTAATCTAAATTAAAATGGCGAATTAAATTAAGACATTACTAGTAATTTAAATCAGTTTAATACGTCAGTTATTAGTAACTAACAAATTAATTAATGACCTTTACTCTGGTATTTGATGGTGTTTAATCTCACGCA…
>Zoysiamatrella_newGene_194
CTTCATCCTAATCATAGGGCAAAGGAGCTGAAAGGGGAACTAGAATTAAAGTATAGCGTGCAGATATCATATCCTATAGACTGACTGGATATAGGCTACCAGCATTGGTTCAAGAACTGAAGTCAAGAACAAGGGCTTTGGGTCACTTAAAAAGTTGTTATGTGATAGATATTGCTGCATGAGTGCACTTGTAGGAGTGGCACATTTATGAAAAACCATGCAATCATGAACTTGCTATAATCATCACGTTTAGGAACCATAACATAGAAGATTATCTGCATGAATGCTACTCTGTTCTGAGATTTAGGTTAGCATATGTGGGAGTAATCCCTCCCTTAACAAATAAGTCATAGTGGCCTTATGTTGACCTTGGGTTCAAGCTTATGCGACCTTTACAGA…
>Zoysiamatrella_newGene_196
CCGGCACATTACCACTAGATCGAAGCTGCCGTGTCTTGACCTCAGCCCGGGAAGTGACCTTCCATCATGCCTAAAAGCTAGCAGCGCGAGTAGCTCCCGTGAGTCCCTTCCAATTAACCAGAAGAAGCTCTCCAGATCCATTCTGCTCATACCCTTGCTGCTGTGCATTGTGAGGGAACCATGGCGGAGCTGGTAGTCGCGCCGCTGATCTCCCTGGTGACGGAGAAGGCGACCAGTCACCTCCTCAACCAGTACAAGGTGATGGAAGGTATGGAGGAGCAGTGGCGGAGCCAAGATGACCTTGCGCCTGGGGCTAATATGCAGACTGGACAGTGGACAGCACCAGCAGCACCGGTCTTGTCTCTGCCCCTGTGGAGGAGCAGCGCCAAACCCTGGTGC…
>Zoysiamatrella_newGene_197
GTTGAAGTCTATAATCTTGAAAAGCTAGGGAATGAATTTCTAAAAGAAATTGTTAAGAGCAGAGCACTAAAATTTGGAAAAACAAACTTTGACAAGCTAGATGGAATGATATCTGAATTTGCGGAAAAGTGTCATGGCTCTCCATTAGCTGCCAGAGCCTTTGGCTCTTTGTTGATGAATAAGACCAGTATGCAAGAATGGAAGCATATATTAGCCAAAAGCAACATATGTAATGAGAGTACTGAAATTCGGCACATTCTGAAGCTCAGTTATGATGACCTACAACCGCACATGAAGCAGTGGTTTGCATTTTGTGCTATGTTTCCCAAAAATTATGAGATTGACGTAGAAATGTTGATCCGTTTATGGATAGCACATGACTTCGTACCGCTGTCAGAA…
>Zoysiamatrella_newGene_198
GCGCAGCTAGCTTCCCGGCCAGACTCTGCCAATCAAAGGTGGCTAGGATGCACAAATCAGTGGGCATGCTCATCTGTAGTGCTGGAGTTCATGAAGCCAGACAACGAGGTTTACCTATACATACAGCAAGAAGTGGAAGAGATCGCAAAACACACAAAGGACAAAGCAAAGTTCTACGCCGTCGACGTAAACAAATTCAAGAAACAAGCAGAAGAATATGGAGTGGAGGCTCTGCCGGCATTCGTCCTGATGCGTAATACCGAAGTGAAGGCCCACATCCTTGACACAGATGAACTCAGGAAAGCTATAGAAAAGCACGGATATAATGAGAGGTCTGGGGAAGAAGGAGATGATGGACACGAGGATACAAATGGATCCCTAAATGGAAAGACAAAGGGT…
>Zoysiamatrella_newGene_201
CGAGCGCAAGGTCTCTCTTCGGACATTCTATATACTGGAGCCGAGTGGCACAGCAAGCAGAACAAAGCCGCCATACCCACAAACGTAGGACCTGCCACTGTTCCTTAGCAACCAGAGAAGAAACCAAGTCGTAGCAGTGTCCGATGGGCTCGACGCACAGACCTCACGTCGTGCTGGTGCCGTTCCCGGCGCACGGCCACGTTGCGCCGCACATGCAGCTCGCGCGCGTCCTCACCACCCACGGTGTCCACGTCACGCTCGTCCACACGGAGCTCCACCACCGCCGCCTCCTGCGCTCCAAGGGCGCCGCCGCCGCCTCGGGGCCGCCGGGCTTCTGCGTCGAGGTCATCCCGGACGGGCTGGCGCTGGACGACCCGCCGCGGACGCTGGCGGCACACC…
>Zoysiamatrella_newGene_203
AGCGGGGATAACTTTTTTATTTTGGACCGTAGATTATTCAATTAGGTTTCTTTAAGGGCTCCTTCCTCCTTTTATTCCCAAATCAACCCAGCCATCTCCTCTGTTCGTTTGGCCCCCAGGGGTGCGCCGCCACTCCTTCCAGTCACCCCATCCTGTAGGTGATGCTCCCAGGCCGCCGTGCTGTTCCCTCTAGTGCTAGCTGCTGCTGGTTGACCCTCTCGCTAGCTGCTGCTGCTGGTTGACTTGGAGCCAAGGAGAGAGAAGGGAGGAAAGGAGAAGCAAGGGGAAAACATAAAATTTCTGAAATTCCTCTAAATTTATGGGAATTGGTGATCTCTACAGCAGGGTACCGGATGATTAAAGCATGCATGGGCAGGAAGTATCAACACCATTTTGAGA…
>Zoysiamatrella_newGene_204
TCAGAAGATACTTTCAGCTTCGACTTCGACTACATCTCCGACGGACCGTGAAGTCAGCTTCTGCTCTCAAGCTTGCCTGTGTGGAGGAGGTTCGTTACCGCTGCCATGATGATGCTTCCGTTGCTGCATTCTATGGATTTCTCGATAGTGATCTTTCTGCTCTGAGATGTTTCCGACCTGCGTGCCGATGGACCCATTTGGAGCATTTTATTCTAATAAATTTGTTTTGACTTGCTATTTTCTATTCTAGTTTCTTATTTAATGTTTTTGTTATTATTTTTTGATTGATCGCTTGTGATGTCGTATTTGCCAACCTACTAGGATTGGCAGGGTCACGGAAAATCGGGACTTATCGAAAGGTAAGAAAAACACGGTCGTTACACCGTTCTCCTCCTCACG…
>Zoysiamatrella_newGene_207
GCTCCCTGCCTCACGCCGCCACCGCTCCCTACATCTTGCTCTTCAAATCCCCAACCCTAGCTTGGCTCCCAGGGTTTCTTGTGGCTGCTGCTGCTGGTTACGTTGGAAGAAGGGGGCTCTCGCTGGCTGCTGCTGCTGTTTGCGTGGAGCCAAGGCTTGGAGGGTTTCGGTGTCGAGAGGGCGCCTTCGGGTTCTCATCGAGGTTAATTAAGGCAAGTGCAACGATGAACTTGATTGGTGCTGGTTTGTTTATCCTTTCGTACATGTTGAATTGTTAATTCCGGTTTTTGTGATGGTTTATTCAAGTTGACCTTTATTTCTTATTCTTGTCAGTATCCAAGTTTTATATTGTTCTTTTTATATGTTCAAGTGCCGGGAGTTTTGTTAAACATCGGTTGT…
>Zoysiamatrella_newGene_208
AGCCAACTCCACCCCCTTCGTGGAAGACATGCAGGGGTGCCACGCCCCCAAGCGCTGATGCGCCGGCAACTCGCGATTTTAAGTCGAACCCACGCCTCCCTCTCTCTTCCTCCCTCATTCTTCTCTCTCCTTCATTTGCCTCTGCCGACCACCATGGCTGAGACAAGGTTGAGCTCTTCCCAACTCTCCCGACCCAGCCCTTACCGACCTTAGTTCTTCGCAATAATTGTGCGTCTCCACGCCACCTAGCTCCTCCAAGAACCATCCTTCCATCCCCGCAACGAGCAGTTCGAATTTTGGAATTTCCCCAGAATCGAGTTTCAAGACCACCGGCCGTTCTTCAGAGAAATCCGGCTGTTTCCGTTCAAGTCGCTGCTGCTGCTGTTCTTCCGGAACCCG…
>Zoysiamatrella_newGene_210
GGATATCGCAACAAGTAGATGGCAACCTTATTGGACGAGGTACCTTTGCTGACGTCTATAAGGCACATTCCATAGGCGTTTTTTTTTTTGGTTGTTGTTGGTGATTTGTCAATAAATCTATGTACATAAAAACTGAAATAAGACAACCGGTTTGATTCCAAAAGAATACTGGAATTTCAATTGTTTTTCCCCTAAATCCATTTTTGGGCTGAATAATTTTCTTTTCCAGAATTTCAAGACTATTTCTCTTATTTTCTATGGACAATTTAACGATCTAAAACTTTTCAGGGTGAACGGCTTCACGGAGTTGTCCTTGCCGTTAAGAAATTTCATCAGCCATTTCAATTTTCAGTATCACTAATACAAGATCGAATCAATATTTTCTCAGAGTTTAAACAC…
>Zoysiamatrella_newGene_212
GCTTGTTCTAGCATGGGCTTGATAAAAAAAAGAAAGAGAGAGCAAAAATAAACACAAAACCAAGCAGACCGTTCACCGACCCAGGCCCAGCCTAAGTTCTCTCCTCCCTGTTTCTTCCTTCTCTGTCTCCACCAAAGTCCACCAGCCGCCGCCCAAGCAATGGTCTGCCGCCGCCACCATGCCTTGTACTACGTACTGCTGTGGAGGAGTCATGGATGCCCAGGATTTTTTTTTCCCACTCCTGCACCTTCCGAAGCAAGCCAAGCACCCAGCATTCTTATCCGTTTCTCCCTCACTCACTCTCTTCACCGGTTGGAAAAATATCTGCAAGAACCGCCTTACCAGCCCTTAAAACCGTCCTAGGATGCCACACGCTCATTCATTTCGCCATTCCACCTC…
>Zoysiamatrella_newGene_214
TCAAGAGTTACAGTCAAATAATTATTCAGTGTTCCTTTTGTTGATATTTAGTGATGTTCATATTCTATTGTATCTTTCATTTGTGCAGCAGAATGCTAGTAATGATGCTCAAGACTCAAATAATAAATCTCCAATGTGTAGCAAAAAAGGAAGATTCTAAAAAGTCAAACAACAATGGTCTTACCTTTTGCTGTATATACATTTTGAAAATTGACTTTTGAAACATAGACTATCATGTCTATAGTTCCTTGAAGCAGAATGAATTGCTTCTCTATTTACAACTTACGTATCGTATGGATGCTACTATAATAGTTATTATATAACTATGGAAGATAGCATATTTTGTTGCACAGATTTATAGAAAATCTTCTTTTCACCTATAATGAAAAAAGTTCCAAT…
>Zoysiamatrella_newGene_215
CCCCCCCCCCCCTCCCCTGGCCCCAATGGCTACGCCCAAGCTGTGGCATGAAGTTGCCCACCCCGGCGCCGGCCTCCCGCACTTCACCCCCTCAAAATCGTAAACCTAGCCAAGCACGAGGGCCCCCACCGCCATGGGCGTCAGTCGGAGTTGCAGGGCAAGATCGATCGTGTCCTCAAGAAGGTTCAGAAACGTGCCTACATCTTCAACAGAATCTGAAAAAAGGCCAATCTAAAGAAGGAAATCAAGAAGCTGCAGCGGTACAAGACCAGATAAAAGCATGGTTCCAGTCCAGCGAGATAAATGATAAGAAGATTTCTGTAGCTTCTCTGTCTGCCCAGTTATACTGATTGTCTTAACTAATTAAGTGGTTGCTGGTTTGTATCATGCTTTAATGCA…
>Zoysiamatrella_newGene_216
CTTGTGCCCAAGCCTTCTACGCCATCTTTCCCCCTTACCTCGCACCGTGCGGCACGAATTTGGGTGTTCCCCCAATTTCGCGAGCTCTCGGACTGCCGTCCTCCTCGGGTGAAATCCGCCCAAGTCTGGATTCTAAGTTCTTCGGCGCGTTCTTCGGGGAGCTCGCCCCTCACCGGTGACAACACCACTGCAACCTTTCTCGTCGGCAACGACTCCCTCGCCGGACATCTCCTCGTTGCCACGAAGCATAAGGAGCAAGAGTCCCGCGGATTGATCCACTGCAGCGCCACTGAGACCCCGCCGAACTGCGCCGCCGTCCGCCCCGTCGGTACCGGCCTAGTCCGGTGAGGCTCTCCGTCCGGCAACCCCTCCTGCGAGCTTGCGACGTCGTGTGGATCC…
>Zoysiamatrella_newGene_217
TCTGTTTCTTCTCCAACGCACTCCATTCTCGCTCTTCTCCGCCTCTCCATCGAGCTCGGCACCTCGCCTCCATAGCGTGTTCCGAGGCCTCCAAACCGCGTAGAACGAAGCCCTCGCTCTCCTCTTGCCAATCCCCAACATCCTTTTCCTTTTCCCCTTGTTGCGCCTTCAGATTTTGAGTTTTCCCCAATTTCGCGAGTCTGAGGGCAGCCGCCGTTCTCCGGCGAAATCCGTCGTGATCCGGAATGTTTGGAAGCCACCCCGGCCGCCATTGAAGCGGGCCCGATCTCACCGAAGGCGACCCGTTTTGGACCTCCCCCGTCAACGCCTCACCCCCTGCCGAGCATCTCCAAGATCCTGTGAAGCTCTAGGATATAGAACCTCGGATTGTCGTCAACC…
>Zoysiamatrella_newGene_220
CGGGCCTGTGTCCGTTGACGGAGCCAAGGAAACAAACAAATACGGAGTATTATACGCAGACGCAGAGCAGTGAGGCGAGAAAAAGCAGAGCGGCGCCTCTCACTTCGTGCGTCCCGTGCGGCAGTGGCCGGAGCGGCGCGGCGTTGCTGGGCTCGGAGCGGCGCGGCGTTTCCGGGCATGGAGCGGTGCGGCAGTTTCCCATCGCAGAGCGGTGAGGCAGTGCGGGGGATGCAGTAGTGGCAGAGCGGCCCAAGCGGGGGGCGGGCGCGATCCAGAGCAGCAGCGCGACCCAGAGTGGGGGCCGGAGCGGCGACGTGGGCCAACATTCTGGAACAGCGGGAGGCCAGTGGACAAGCACGAGGAAGACATCAAGTCCAACGAATCCCCTTTTCCAACCAG…
>Zoysiamatrella_newGene_221
AGAGACACCAACTTAATAATTTTTGCTAATTAGAGATTGGATGAACCGCTTAGCAAGTTCAAGGATTCAGGTGCAAATTAAGATGATGACCTACATGACACTTTACTCAAAGAATAAATGACCAACATAGTTTTTCTTTATGACAGACGATGTTAGAATCTATCTGAGTCTACAACTAAAAACCATGCCATGCCATGAGTGAAACCGGCTATTTTTAAAATATATGAGTGCATAGGAATCTTTATCTTTATATTTCTAAACCTGCGCGGTTTTTCGAAAGGAAGTTGCACCACGTCAGCGTCGTCAATCTCAACCGTCCGATGCGTATCTTGCCATTGCTGCAGCCGAAGCCGCTCCCACGCCGCCGCCCTGAGGACCGCGCAGCCGTCGAAGACCGCT…
>Zoysiamatrella_newGene_222
GAATTAGTAATGGTATTGGTATTGGTTTGGATTGGTAAATCACAGTGGGAGACTATGATCTAATTCTGTTACTCATTTTACTGTTTATAGGTACAGAATCTTTCACTTAGTAATTAGGTGCTTAATAGTAATTGTGTGTCTCTAATGTGTGCTTTTATGCAATTAAAACCTATATTGCCTGTTCCTTGATAATTGCCACATCTCATATGCTCTCCACACTTGCTGAGTACACCCGTACTTAACCTTGCCTTTGTAATTGCTGCTCAGTAGAGGGAGAACCTTGGGAGAACTTTGAAGACCGTGGAGCCGACGTCTAGGCGAGCTATTCGGTCAACTGCCTGTGGAGCCCAGAAGCTTTCGTTTCGTTTCCGCTGTTTGGTTTGTAATTTGATAAGACTC…
>Zoysiamatrella_newGene_223
CTTCAAGCCCGGCGAGCTCGTGGAGGATTTCGCCCTGCGCATCAACACCCTCGCGAACGAGCGGCGGGTACTTGGAGACGACGTATCTGAGAAGACGGTGGTGAAGAAGCTGTTGCACGAAGTGCCCGAGAAGCTGGAGAGCGTGGCGATCTCGATCGAGANNNNNNNNNNAGCTCGTGGAGGATTTCGCCCTGCGCATCAACACCCTCGCGAACGAGCGGCGGGTACTTGGAGACGACGTATCTGAGAAGACGGTGGTGAAGAAGCTGTTGCACGAAGTGCCCGAGAAGCTGGAGAGCGTGGCGATCTCGATCGAGACCATGCTCGACCTCAACAACCTGACGCTGGAAGAGGTGACCGGCCACCTTCGTGCCGTCGAGCGGCGGAGGAAGTCCTCGA…
>Zoysiamatrella_newGene_233
ATCTCGATCTATACAGTCACGTCCAAACCTGCTGCATGCTCCTGATGCGAGGTTCAGGTTTGAACCGCCGAGAAGACGTTTGACCAATGGAACAGACACCTTATTACCCTCCAGTCGTTTCCCATATTTTTGCGGTACTGAGCACTCAGGCTACAAAATCATGCATTAAAGGTGACGTTTCAAATCGTTGCTGTTGATCTATTTGGTTCGTCGACTCATAGTCTGAAGGAGCAGGGACGACACCAAGAGGAGCTGTGGCATTGCAAATGTCTTCGTGTCCAACTCCAGCGAAGGCCGGTCGAGTGTTGGGAATCGAAATGCTATTCTCAGTTTGATGTAAACCAAGTGTCAAAGAAACACTATTGTTTCCATACCTACCAAGCTCGGCAAAATGGTAAG…
>Zoysiamatrella_newGene_237
AAGGCAGATTGGGGTGATGCCTATGTCAAGCATTTGATTGATTTGTGCAAAGGAGAGATAGAAGTCGGAAATAGGCCGATGGGCATTTTCACTAAGACCGGTTGGAAAAATTTAGGAGCTAAGTTTGAAGCGAAAACGGGTCAAAAGCGCACAAGGAAACAATTGAAGAACAAGTTGAACAATATGAAAAAAGAATTCACATGGTTTATAGAATTCAAGAATTGTGCCACTGGTCTTGGATGGGATGACGCGAAGCAAACTGTTGTGTGCTCTACAGAATGGTGGGAGGAACACCTAGCTAGATGCAATAATCAGGAGAAAGGAATCAAATGCAATCAAGTGAGATTCAAAAAACATGGACCAAAGCATCTTGATGATCTTTATATGTTGTTTGATAAG…
>Zoysiamatrella_newGene_241
AAAAAAAAGTCTCACCTCTAGTGTTGTTGTAGCTCTTAACCTCCGTGAGACTGTAGCTTTATCTTTTTCTTATTTATTCTCATTCACTCGATAGGTCTACTCACGGAATTTCTTACCCACTCTCGAAGTCTCCATCCTCGGCTGGTTCGCTTCCCATCCGCATCCCCATCTCTCATCATCCGCATCCCCATCTCTCATCGGCCATCGCCGACTATACTTGGCTGGGCAGCTTCATCCTCGCCTATCCTTAGCTCCATCTCTAGTCACAGCCTTCAAGTGCAGCTACAATTTTGAGCAAGGGAATTGTTGGATGCTGCCGGTAGACAAGGAGCGTGGCGGTGTTCGAAGGCCGCCGGCAGACTCGGAGCGCGGTGCCATTCGGAGGCTATCGGCAGATGA…
>Zoysiamatrella_newGene_243
ATGAAAGTGTGGAAAAAAATGACCATGTAGTTCAGTTGTATGAAATGAAGAAGGCAGAAAATATGTATGGCCACTATATTCTATAGGTTTTAGAAACATGGACATGCTCCACCTACATTTGAACTTCGAATTATTGGTTCATAGATGATTTCTTAGAATCATGGAGCCGCAAATAATTAGGGCAGGTAAGATGCAAAGACTTTTGGCTGTTAGGCATATTAACCGTAGACAAGATGCATACAACAAGTATGCAATAAAGTCATGTAGTACTGACTGTTTCACACCAACTTAGGAAAGACAAATCATTTTTAAATGTTAAAAATGTTATTTCGTTTTTGAAACTTCACATAAAAAATGTCAACTGTCTGCTTATGCAGTTTCAGCAGATATTGCGTCACT…
>Zoysiamatrella_newGene_244
TTCCCTTCCCCACCGTTTGTTCTTCGGTTTTAAGCTAACATTATATGTTGCGTGAGCTGGGAGCTGAGTACCGGTGAAATGTGGTTGCCTCCGGCCAGGGTTAACGTGCTAGGTAGTTACTTGCAGTGGTGCTAATCCAACGTTGCAAGGCAGGATTAGGACCAATTCACATTGTGGGCGGATACTTGTAGGAGTACTCCGCAATTTTTTTTGGACAAGTGAGAGTTTCAGCTATTCCTTTCTGGAATCAGGATGACGTTGACAACTAGGAATGTGTTTTTGACTTTTGCGGAATATGCCTACTCTGCTGCTCAGAGCATAAAGCCACTTTTGTAAAAGGAAAATTAGTGCAATATGAATGCAGGAGGACATTTTTGGAAGTCTAAACTATCCCTATGC…
>Zoysiamatrella_newGene_251
CATTCATTGCTGGACTCACCGCACCTCCAGGCCGTCGCATGGGTCATGCAGGAGCAATTGTGTCAGGGGGGAAGGGTACGGCCCAGGACAAAATCAAGGCGCTCAAAGAGGCTGGTGTCACTGTCGTTGAGTCTCCAGCGAAGATTGGTTCTAAAATGTTTGAAATTTTCAAGGAGCGTGGAATGGTAGAGTAGAAAGAAATGGTACAGTAGAGAAACATTGGAAAACCTCTTTTGTGCTCATGTTGCAGTAGCGGGCAATTCCTTGGTAAGCCATGTTGCAGGCTGCAAAACAAAACTACTACGGCTATTTTTCCTTTCTTAAGAGCGAAGATGGCATGCTCATCTTCTGGTCGCCTTTCCATGTGCTCATTTGAATAAGACATTCTCTGAGACGTGG…
>Zoysiamatrella_newGene_257
TTTTGATTTCCAATTCTTTGAAATCCTTGTATCCTACCAAATTCTTTTGGAATTCCAAATCTATTCCACTCTTTGAATTCAATCCAAGTTAGACCAAAATCTCAAAAAAAATCCCAAAACCCAAATTTTGGACAGTGGGCCGGTGCTCTTTTCCTTTCCCCTTCCTTCCCTGGCCCAGCCGGCTGCTTTCCCTCTTTTCCCCGTGGCCCAACTCGGCCCAGCAGCGCTGGCCACCCGCCGGCCCCGCACTGCACGCCTTCTCCTTCGTCTGGCCGCGCCCCACCGGCAGATCGTGCGCGCCACCTGGATGGCTCGCTGCCGGCCACGCTGCTCTCGACTCCGCCGTCAGAACGCCATCGCAGCTAACCGTCAGCCGCTGTCGCGCCACAACACGGGAAA…
>Zoysiamatrella_newGene_260
GCGGCCGCATGGTGGTGCACTGCTTGCGCGCCGCGGTTGTGGCCGCGCTGATGATGGCGACGGGGCTGCGCGCGCAGCTGCGGGTGGGGTTCTACGACAGCTCGTGCCCGGCCGCGGAGATCATCGTGCAGCAGGAGGTCAGCAAGGCGGTGGCCGCCAACCCGGGCCTCGCCGGCGGCCTGCTCCGGCTCCACTTCCACGACTGCTTCGTCAGGGGGTGCGACGCGTCGGTGCTCATCGACTCGACGAAGGGCAACACGGCGGAGAAGGACGCCGGTCCCAACACCAGCCTCCGGGGATTCGAGGTCATCGACCGCATCAAGGCGCGCGTGGAGCAGGCCTGCTTCGGCGTCGTCTCCTGCGCGGACATACTCGCGTTCGCCGCCAGGGACAGTATCG…
>Zoysiamatrella_newGene_261
GAAAACAAAGGGGACGGTGTTTTTTGAGAGCTATGCATACAAATGGTGGAGACCAGGTGACAAGTTGTTTGCCATCATTGCTAAAGCTGTTAAATTCACTCCTCTTATCTTCTGGGGAAGATACGGTACACCATTCCCCTTTCCGAGACCAATGCATGTAGTTGTGGGTAGACCAATCACATTCGATAGAAATCCACAACCTACAATTGATGAGATAAATGAAGTACACGAGAAGTTCATAATTGCTTTGTGGGAGCTATTTGAAAAGTACAAGGCGAAAACTGGATATCCTGGTCTCCCTCTAAGAATCCTATGACGTTTCAGCTCCAGGTGCAAGTTAGGATTCCACTTCAGTCCCAGCGGCCAGCAGAAAGAAGCATTAGTCATTAGTCATAAAGC…
>Zoysiamatrella_newGene_264
GAAGATCCATCTTTCCTTCATAAGATAACATTTGAATTTCTTGCTACCCTTAGTTCATCTATTTGGTGGGAGATGAAAAATCATAAGGATAGGTCATATGTAATCAAGAGAGTGCCTAACAATATATTCGAAAAGAGCTATTCTATGAGACAGTTTGATCTTCTAAGGAGAACCCAATCCTTTTTACCAAGGCTGCTGAGCTTTGCTTGGGTGGACTGCTCATTGGCTCTATCCAAGGTGGCATATCAAAAGTCCTTTCTGATAAAAAGGAAAGACTTTCAATTGCTGTTTCTTCTGTCAGCACCAATGCTCTTAGTTATGGAGCTTTCTACAGGCTTTATGCAAATTTGCGTTATCAGATGTTATGTGGACTTGATAGATTCATGGTACACCATTTTG…
>Zoysiamatrella_newGene_265
CCTCACGGCTCTTGCTTGCATGCGCGCCACGGTGCAGGTGATGTGCCCTCCCGAGTAGTCAATGCAGGCACGACCTCCTCCCCTGGCCAAGACCCCCCCCCACACTCTGCTCCCCTCTCATTCTTTCGCTCTCTCCCGGTCGCCTCTCGGCCATCGTCCTGAAACGGCCCGGCCAAGCCGTCTCCGGCCCCCACTCCTCGCGAGCAGCAGCGCTCCTCTTCCGGGATTTTGAAGCCGAGCCGCCTCGGCCACTGAACTACCCCAACCCCACCGTCGAGCGCCCTGTTCCGGACCCCCTCGTCGCCGTCTTCCTGTACGCCGTCCATCCCCGACCTCTGGTGAGGCTTCAGGACCAAGTCTCGTCGCAACTCGTCTATCGTATGGAGCCCGCGCCGCCGC…
>Zoysiamatrella_newGene_266
CTGCAGCCTCCACCGAAGTGCGCCACCGAGCGCCGCCTGCCTCTGTTGCCGGCACACCTCGCCGCGTTCACCACGTCCCTCCCCCTGCCGCTCCCTTTCTCCTACACTGCAACCGGTCACCACGACACAGAATCGAGCGTTGACTTCGTCATCTTCCACTGGGTACCGCAGCTCTCCGAGCCGACCACCGCCTGGGATCCGTCATGGGAGGAGCTCGGTACCCCTCCACGTGCCCCCTTCAGCACCGCAGGAGGTCATCAGCTCCTCCCCTGTCCATCTTGAGCTGCCTCCGCCCCCTCTGCACCCTGGTGCTGCACGTCGGCGCCGAGCCCCGCCCCTCGTCGACGACAGCGCTCCATGACGCACCTCCGACCTCGCCGAGCACACCAGAAGCTTCCC…
>Zoysiamatrella_newGene_267
GCCCGGTGCAGAGATACAAGTCTGAGGGCCATGACACCATTGTTCTTGCTGGTGCTGAGTACGGAAGCGGCAGCTCTCGTGATTGGGCTGCCAAGGGGCCGATGCTCCTGGGAGTTAAAGCTGTTATTGCCAAGAGCTTTGAGCGTATTCACCGAAGCAATTTGGTGGGCATGGGAATCATTCCTCTCTGCTTCAAAGCTGGCGAAGATGCTGATTCACTTGGCCTCACAGGACATGAGCGATACAACATTGAACTCCCTACCAGCCTTAGTGAGATCCGTCCTGGCCAGGATGTGACTGTCACGACGGACAACGGGAAGTCCTTCACTTGCACCCTCAGGTTCGACACAGAGGTGGAGCTGGCATACTTCAACCACGGTGGTATCCTTCCATACGTCA…
>Zoysiamatrella_newGene_268
TGCCCTACTCCATTCGTATTCTTCTAGAGTCAGCTATACGCAACTGTGATAATTTCCAAGTTACCAGTAGTGATGTTGAGAAAATCATTGATTGGGAAAACACAGCTCCAAAGCTGGCTGAGATACCTTTTAAGCCAGCACGGGTTCTTCTTCAGGTTTGATTTGGAGACACAGCAAATTGATCTCCCCTATTTTAAAATGTCTTCTACTTAATATTGAATTTCTTACTAGGACTTCACTGGAGTTCCAGCAGTTGTTGATCTTGCAGCCATGCGAGATGCTATGGCCAAGTTGGGTAGTGATGCCAACAAGATCAACCCACTGGTTCCAGTAGATCTAGTTATTGATCACTCAGTGCAGGTGGATGTAGCAAGGTCACCCAATGCCTTACAATCGAAC…
>Zoysiamatrella_newGene_270
TTTGCATTAGAGGGGCCCATTTTTGAGCTCAATTAAACTAGTCTCGATTTATTGGGCTCAATTTAGGCTCTGTTTGAAACTGAGAAATTTTTTTAATTTCTTTATTTTTTTTATAAAATTGAATTGATTTGTGTAAAATTTATGCGTTCAAACGGGCCTTAAATGGGCTAAATGTGCTATCGACAAGGATAGGAAATACCAGTCCGGCCCGTCTCTCTCATCCGTCCGCGTCCGATCAATAAAGCACAGGACAGGGCGGGGACGCCGGGCAGGACCGTGCAGTACGCGCAAAGCCAACCGCACAGACTCGTCTCGTCAAGGCGAAGAAGAGGCCTCGAGATCTCGCTAGCCGCCGCCGCCGCGAAGACATGGATGCCGTGGACTCGATGGTCGACCCTC…
>Zoysiamatrella_newGene_271
CTCCCATTTTCCAGAACAATCTCCACGCACCGCCGCTCCGGGTTCCCGCGTGTCGTGCCTCGTCCTCCGAGCCGATCTCCGTCGACCACGTCGACGCGCTGCTTCAGTCCCTGTTTCCTGAACGCGTCGGCCGCCGTACCTCAATCCCGCGTCGCGCGCCTGTAGCCGATCGCCTGCCTCCGTCGTCGTCACGATCTTCGTCCGGTTTCCGCGCTCCGCGTCCTGCTCCGTCTGATCTCCCGCGCGCCGTCTCCCGAGCCACGTCGCGCCGCTTCATCATCTGTCGCGACATCGCGAGACGCCGTCTCCGCAGGATCCGCGCCGACTGCCTTCGCGTGGAGCCTCGCGCCCGACGTCGACTCCGCCGACTCCACCAGCCGCGTCACCATCGACGTGTCG…
>Zoysiamatrella_newGene_273
CTCGGAAATATCTTAGCAGAACCGCTCCAGTTTCGTCTCGCGCCGGCGCCGTCGATCCGTTTTTTCCGCCGTCCACGCGTCGCTGTCGTCCAGCGTTCCGCGACTCACGCCCGCTCGCGCACCGGCCGCACGCCTGTCCCCGTCATCTCCTCGATTCCAGTCGCCGTTTCCTGCGCCGCTCGGAGCTGCCTTGATCCCCGTCAGCACCAAGCGCCGCGTCATCGACACAGCTCCGTTCTCCGGGCCGTCAGTACCGAAGCCCTGTCGCCGTTTCGCCAGCCTCGATCCAGTCGCGCAGCACCGTCTCCGACCAGTTCTGCTGCGCGCGCATCCTCATCGTCGGGCCCGCATCGTCCAGCGCCAGTTGCTACGTCCGCTCGGTGCTATTGATCTCGAGGA…
>Zoysiamatrella_newGene_279
CTCGCGCGCTCCGGTAGTCCGCCATTGCCGCTGCCGTTCAAGCTCGCCGCCGTGAGCGCTCCCCGGTCATCCCGGGCCTCCGTTTCTTCAGTGAGGAGCAGCGCCCGAGCGTCCTGAAGCCTCCCGCGAGCTCCCTCCCTCCTCCTTCGCCCCAGACCGATTCAATTTTGAAGCTTCCCCAAATTTCGGGATTTTGAACCACCGCCGCAACTCCAGTCGATTCGCCCAGCTCAGGGATTCGAGCTCTAAACACCGTGGACAAATACCTTCCGGCCCTTTCCGAGGCCGACATCCTCTGTGCCGCTCTTCTCCACTCTCCAGAGAAGCTCTAGGATCAAGAACCTCGGACTCCCGTCAACCGAGCTGCTCTCGAGGCCTCGCCGAACCGTCACCTTCCTG…
>Zoysiamatrella_newGene_280
CGAGAAAAAAAAAAAAGAAAGCTTACCGCAAGCACCAAGCAAGCAAGCAGCCGCGCTCCTGAGAGGATCTCTTCGTGAGTTTTTCTTCTTCGAGAGAGGAGGAGATGGCGAAGGGCGAGGGGCCGGCGATCGGGATCGACCTCGGCACAACGTACTCGTGCGTCGGCGTGTGGCAGCACGACCGCGTCGAGATCATCGCCAACGACCAGGGGAACCGCACAACGCCGTCGTATGTCGCCTTCACCGACACCGAGCGGCTCATCGGCGACGCCGCCAAGAACCAGGTCGCCATGAACCCGACCAACACCGTCTTCGATGCGAAGCGTTTGATTGGTAGGAGGTTCTCTGACCCGTCCGTTCAGAGTGACATGAAGCTATGGCCGTTCAAGGTAGTGGCTG…
>Zoysiamatrella_newGene_281
CCGGTCCTCCCGCCTCATCTTCACCTTCGTCCGAAACCCCGTCTCCTTCCCGTCTCTCTACGCAACCTCTACTCCGCAGTTCGCACCGCCCTCGCCTCCGCCGCGCACCACTGCCCGCTAGCCAGCGCGGGGACGCGACCCCATCTGATGGGCGCGTCGAGGGGGAGGGGAAGCTGCTGACAGTGCGCGGTAATCCCCCATCGCAGTGACGCCCAACTCAACTGATTGTATCCAGATTTTCCTGTGCCGTTTCGCGGGCTGGAGGCTGCATTGGGCGCCGAATCAGGCCTGTCTTCTCCAGCGAATCCGCGCGTCGCCTAGCGTTATATTGATCTAAGGGTCGTCGCTTCCGATTCGTGGTTCTCGGTGATTTATCATCGTCCTTTGACGGAGGGGAAT…
>Zoysiamatrella_newGene_283
ATCGCTTCAAGTGCAGAACAGAACTTGACCACGTCGTGGAAACAAACGAAGCCTCACACGGGACACGGCACAGGCGCGCAGCGCGGCGGCGGCGGCCTGACCGGGCACAACGGCGTGGGGCAGAGCGCGCGCGGCGGCTGGAGTAGAGCGGCCGCAGGGCTACGACCTGAGCAGGGCATGCGCAGGGCGACGCTCTTATCCACGGCGCAGCTAAACAGCCTCGAGCAGCAATGCAGTGAGCGGGTCAGAGCAGCGCAACCGGCAGGCCAGAGCAGCGTGGCAGCCAGGAGGCGGAGCGCAACGGCCTGGAGCAGTGGCAACGGAAGAGGAATAGCTAGCGGGCAGGAATAAGGAAGCAGGTCCGGCCTACTCCAACGAATCCTCTTCTCTTAGTAATTC…
>Zoysiamatrella_newGene_285
CCCATATTCTTCATCCAGGAGCACCCCCTCCCGTCGTTTCTCTCTTCCCCTCTATCGGTTTCTCCATCCCCAAGCAAAATCAACCCAAAAATTGGTCCATCGAGCGCACAGCACCCTGCTCGAGCTCCCTCGCGCACCCGCTCCTCCTTTCCCTTCTCGAGCCGCTCGGATTTGAGGATTTTTATCTGCACGGTGCTGCGAGCTGAGCACCGCCTCTCTTCGAAATTCGAGTTCTCTGAGGATTGGAAGGCCGCCGCCGGCCCACCATTGGAGCCCGTGGTGCTCGCCGGTGCTGACCCCACTACGGCACCTCTCAACGTCAATCAGCAGCACACCGGCTATCTCTCTGCTACCTTGAAGCTCGAGGGGGCCAGCCGCCTTGCTTCTCGTCGAAGAGAA…
>Zoysiamatrella_newGene_286
CTGCTCTTCTCTATCTTCACTTTCTCCTTCCCCTGTACCCTCCACCCGACTCACCTGCCCAAGGGCAACGATGGCCGGCGCGCCTTGCTCTGTGCTGCCACTGTGGGTGAGCTCAGCTACTCCCTCATCTTCTCGCACAAGCTAGGATGCTACACCACGGTCTTATCTGTTTCTTTCTCTCTCACCCTATCTTTCTCCCTCGCTCACTGACAATGGTCCGCCGGGGAAGAAATATCATCCAGCACCGCCATTCCGGCCTTTAAAAATTGTCGCACGAGGCCCCCTAGTCCTTCCTCCCACCATCCCTTACATCCAGTGCAAGAATCCGGCCAAGAATGACACCAATTTTGAAGAAATCAGAAAAATCCCCAACATCCGGCCACCTCCAACATTGCCGGC…
>Zoysiamatrella_newGene_287
GGGAGAGTCAGAATTAGTCTTCATGAATCTTAAAAGCCATGATATTGTTTCTTGGAACACAATAATTGCTGCATACGCACAACATGGCAAGTATCAGAAAGTTATTTCACTGTTCCATGAGATTGAAGTACATGGACTGACACCAAATGATGTTACCTTCCTTAGTGTTTTTTCAGCATGCGGGCATGTGGGCATGGTTGATGTAGGTTTGAAATTGTTTGACCTGATGTCATCCAAATATGCGATATCTCCAAAAGCTGAACACTATGCATGTATTGTGGATATATTAAGCCGAGCAGGTCAACTTGAGAAAGCATGTAATTACATTAAAGAGATGCCATTTGAAGCTGAGAAGAATGTTTGGGGTGCCTTGCTGGGAGCCTGTCGGACACGTGGAAT…
>Zoysiamatrella_newGene_288
GCACCATTGACCACCTTAGACTTCAACTGTCTGCAATCTATGCCGCTAAGTGACCCGGGGAGTCGACGAATCAGCGGCATGTTTTCAGTGGGCTGTTTAGGACGTGTCATTAAACCGTTTTCTACTGGTTTATTTGACAAGGTGGATTCTTGGGGAAAGTCGAGCCAGCTTCCTCCTGTTGATGTGCCTCTTCCAGACATGTCCATTCCGCCAGCACTATCAGACTTTGTAGAACCAGCTAAGACAGAAGTCACCACATTTTCTAACGAGTAACGACATCAATATCCCATCCGAAACCTCACACGACACTTTATTCTTTCAAATGCTTCATGAGAACCAGTTTTTGCATTTGCAACCGAGTAAAATTTTCTGTTCAGGGTGCAGGTGCATCAGTAGGAT…
>Zoysiamatrella_newGene_289
AGGGAATTGAAGTTGATGAAGCCAAGATAAATGCGATCAAGAGTTGGCCCACACCCACAACGGTTTCACAAGTGCGGAGTTTTGTTGGACTTGCTGGATTTTATCGCCACTTTATCCAAGATTTCAGCACCATCGTCGCTCCAATGAATGAGTTGACAAAGAAGGGCGTTGCATTCCTTTGGGGCCACACACAAGAGGAGTCATTTGCCACTTTGAAAGACAAGCTTACACATGCACCGCTACTCCAACTTCTAAATTTTGGTAAGATTTTTGAACTTGAATGTGATGCTAGTGAAATTGGCATTGGTGGTGTGTTGATGCAAGAAGGAAAGCCCCTTACTTGTTTTAGTGAAAAGTTGAATGGCCCTGCTCTTAATTATTCCACGTATGATAAAGAAT…
>Zoysiamatrella_newGene_290
CTACATTACATTTGCAGAAACTGATTCGAGTAGGAGCTAAGACTCTGTTGGTGTCATGGAATATCCTGATCAGATGCATTAAGAGCTATCCAAACATTTAAACAATATGAAAATGGACTATGGGCAAGGAGCGATACCATTAGCTGCTTGAATGATTTCTCACAGCACGACAACATGCTTGTCATGAAGGATTTTTTCTGTGGATCTTTACAGTTGATTGCTAGGGGATGAATGTTCTTGCTTTTGGATGATTCTTGATGAGGATGAATCAATGAAGAAATCGCGGTGCCAAGAAATGATAGATCTTAATTTTACAGGTGTTTTCCTTTGCGCAAAGCTGTTTGCCCCCCTCACCCCATTTTGTAACCTCAATTCCTTTCACCCATCTGACTGCAGCAG…
>Zoysiamatrella_newGene_293
GTCAGCCGCTCCAGCCCCTTTCCCCAACCTCCAGCGGCCAGCACAGAGGGCCAGCTGCCGCTGTGCCCTTGGAGCCGGCGCGCATGCGCGCCACGCCCCTTGGATGTGTCCCTCCCCTTCAATGCGGCCACCGTGGGGAGCTCTGGCCCGACGACCTCTGGCCCCGATCCTCGGCGAGAAGCTGCGCCAGCACCGTCTCCTGCTCACCACCACCTCCACTCGGCCCCTCTGCCTTCGAGTTGGCCGATTTCCAATTTGCCCCAAAATCGCGCCTTTGCCCGCGCCGTCGGTTTCCCTGCTAAATCCGGCAGCTCCGGAATTTTGAAGATCGATGAGGACCGGCCACCTGAACCCCGTCACCCCGCCGACGACACCCTGTCTCCGGCCGGATACCTCGCC…
>Zoysiamatrella_newGene_295
GAAATTATGAATATCTTTAAAAAAATGATACAGCAGGGACTGAAACCTAATATCGTCTCCTATACGACAGTCATTGCTGCATTTTGCAAAAAGGGCAGGATGGACGATGCTATGAAAATATTCAATCAGATGATGGGTCATAGAGTACAACCTGATAAGGCTCTTTACCACCTTCTTATCCAAGGTTTTTGTACTCATGGCAGTCTGCTAAAAGCAAAGGAATTGATATATGAAATGATGAATAAAGGTATGCGTCCTGATATTGTTTTCTTCGGTTCAATAATAAACACCCTTTGTAAAGATGGACGGGTAGTGGAAGCACAGGAAATATTTGACTTCGTTATACATATTGGTATGCATCCTGGTGTTATTATGTATAGTGCTCTGATGGATGGGTAC…
>Zoysiamatrella_newGene_297
CGCGCTCTCGTCCACCCTGCCGTGTGTTCCCCGCCTGCTTGCCGTCCAACTGCCCCAATCCCCATGGCGCCGCTCTTCCCGCTGGAGCTGGTGCACGAGAACGTTGAGGATGTGCCCGTCCGCCTGCCACCACGCAATCCCCTCCTTTTTCTTCCCCCGCCTTCCTGATACCTAGGGTTAGGGTTTGTTTCTGTTCCCCATCAATGGGAGCTGCCTACAGCCCCATCTTGATTTTCGTGTAGGTTGTGGTGGCAGGGTGCCGGATCTGCTCATGGTTCTAGGATTTTTTTATAGTCCCAGATTGGTTAGGTTGATTAGGAGAGGACGCTCTGTTGTTGATGATTGATACCATCATCATTCTGGTTTTCTGGACTCTCAAGGAAACAATGTAAAAAAAAG…
>Zoysiamatrella_newGene_299
AGATAACCGTGTGTTAGCTTTAAACATGAAAATAAGGTTAAAATGTTCTATCACTATAGCTCTCCTGCATACAAGAAAATAAGTAATGGCACATAAATAAATTTAATTAACCTACCATTGTAGCCATATATAGGTTTGTACCTCACTCATACACGTGTACTTGCCCCGTTACATATGGACACATGCATTCGCACACATAAACATAAGACACACTTAAGTCTTATTGCCATGCATCTGCATTCAATGTACCTACATGTGCATACGGTACTAAGCACCAAGTTAATATATTATAAAATGAACCTAATAGCTAAATCACTAGCTCCTCAAAAATAATATTAAGTTAGGAATAGTTGTAATATAACACCCAAATCACATAATGAACCTTTCATTCATCAACGA…
>Zoysiamatrella_newGene_304
TTCATGAAATCATCATCATACTTTTCTTGTCATATCATCGCATATTCCTCCTTGTCATATGCATTCATAAGCATATCATCGCATGTGAGCATCCTTGTCACATGCTATGACAAGTAAAATATTAGATATTATTAGATGCATAACTAATCGCACTCGCACATCATTTCACACATTTAAAAAACGTCGCGAAAGACCAAGATCTAGCGCTGATCGCTCCGGAGTTATCCGTCGCTGAAGATCTTCCTCTTGTTTGTGCTAACTCTCAGCAAACCGAAGGCAAGCACTGGTGCATTAACCCTGTTTTAAATTTTTGTTTTATCAGTATGTATTGTTTAGCTAATGTACTGTGCATTAAGTGTATGAGTTGTTTGAAACCTTAGAATGCATGATAGTATCAAT…
>Zoysiamatrella_newGene_305
CGCGTTCATTGGAGTTAATCCGTGCCGGTCGTCAAATGGGCTGATTCTAATGCAGCTTCCACCCGAAACGATTTCTCCGGATGTCGTCTTTACACTACAACGCCGAATCGTCCCCATGACCTGATTCTGGGGATCGCCCGGTCCACCGCCTCACGCCCGCCCCATCCTCTGCCTGCGCCTGCGCCATCCTCCGCCTCTGAGCCCACTCTCAGGCTCTGCTGCCGGTGCCGGACTTTGCCTCGAGCCCTGCCGCCCCACTTCCGGCGCCGGCCTCCACCTCGAGCTCTGCCGCCCCAACGCCGGTGCTGACCTCTACGTCGAGCACCGCCGCCTCACTGCCGGCGCCGGCCACCGCCTCGAGCTCCGCTGCCCCAACGCCGGTGCTGGCCTACGCGTCGA…
>Zoysiamatrella_newGene_307
TAGAGTTTTGGAGGCAAGGAGTGTTTGAGGAGAAAATGGCGAGTCAATGTGTTGCCTCCATGTTCGCTGTGGGGATTCTCTTCGGGGTCTTTGCATCCGTCCTCCAAACCGTGGAGTCGATAGGGGTGTCCTATGGCATGAGCGGCGACAACCTTCCGCCGCCGAGCACCGTCGTCGACATGTACAAATCGAACGGCATCACGGCGATGCGGCTGTACGCGCCGGACCAGGCTGCGCTGCAGGCCGTCGGTGGAACGGGCATTGGCGTCGTGGTCGGGGCGCCCAACGATGTGCTGTCCAACCTCGCCGCCAGCCCCGCCGCAGCCGCGTCATGGGTCCGCAACAACATCGAGGCGTACCCCAAGGTCTCTTTCCGATGCATCTGCGTCGGCAACGAGG…
>Zoysiamatrella_newGene_308
CCACAATACTGCCTTAGCTGTATGGATGTTCATTAGTAATCCAGTAATACTGGGCACGTTTGGTTACTTGCATTTGGCTCAGCTAGGCCCATCAGATGCAAGTTTCATTTGATTGGTTACCTGTACAGAGGTCTCAGTCTGGCTCGATGGATGCAAACGCGGCCGTCTGGCCTGGTTCAGTGAATACGGAAATTTTCGGCGTTTCCCAACAGCCTGGCTCACTTCGTGCTGCGCGCGCTCCGACCGATGGAAAGCTTCGCTTGGCGCGCGTGAAGCGCGAAAACTTATAGGGTTACTGCTATTTTTTACCGTCATTTTTTCTTTCCGTTATTAGTCTCACCGCCCCACGACGGAGACTCATTCTCTGCGCCCCTCTCTCTCTCTCAACTCACGCAGCCT…
>Zoysiamatrella_newGene_310
GTTCATCTTCAAACCATCCTTTTACTCTCCCTCCTCTTCGTCTCAAATCTACCACCGCTGGCCGCCCTCTCTCCTCATCCAAATCCATCCTCACCGAAATCCCCAAAATGCGTCGCCACCTCAAAGCTCCAGCACCTTGCGCCGCTTCACGCACCACCACCGGCCCCTGCGCGGCTGCCCCATCGCCCGCCCTGGTGCCGTAGCCCCACCTTCGGCCCCCTTTGTCCTCGAGCCACCTCCAGGCTCCAGTCCCCTTTGCTGCCTGCAGTGCCCAGTGCCGCCGCGCCGCCTTCGGACCCTATGCCACCGCCTGCCCCCTTCGCTGCAGCCCCACCTCTGGCCCCTGCGCTGCCACGCCACCTCCCGCCCATGTGCTGCTTGCTGCCCCCTGCTTCAACG…
>Zoysiamatrella_newGene_313
CTGGTGGGGAGTGGGGACATGGGTAGATCGTTCGATTCAGCTGCAGGGACCAATGGGGATTCCTTCTTTGTCCGTTGTTCGCCGATGTCTGTCCCTGTCGCTCAAATCTACAGTGCTGGACTTTTGGTTGTGAATCATTCTTAACGTCATGCGCAGATATTTTTAAGGTTTTAATGCAGGATTTTCAGATGAATTGTATAAAAATTAATTCAATTTTACAGAAAAAGAAATAGGAAAATTTTCTCTAATCCAAAGGATGTCTCGGGGAATATTAGATGTGAAAGTCTCAAATTTAGAAATATATCATCCAAAAACTCAATTAAAATTTGTGATGCCGTCTTGCAGAGCATCGACAATCTTTGGCCTTGTTTGACACAGTTAGAAACTTATGCACAATCT…
>Zoysiamatrella_newGene_315
GATTGAGACCATAGACTGCATGATAGGTATTTTATTACCTGTATGTTAAGTGTCTTTATTATAGTCAACCTAGCGTACAGCTATGCTTTAAGTTGTAGTTAACGGTAGAAGTCGAGTGAATGAGGACGTCACTCGCGAGATATAGGTTATTACATTTGGTTTAGAATTTTGGTATGAAATGATGAGGTTGGTTATGAAATCATATGAAATGATGAATTGAAGACCGAACAGGGAAGTAGGTTGTAACACGGCAAGTTTCCATTGCGGACGCATGGCCAATGTGTGATAGCCCTGTCTGTGTCGGTTAAGGACCGTACCATTGTCGACCCTATTGAGGAAGTTTGAACAGAACTGATTATATACTAGGGAAACAGGACCCAGAAAACTGATGTAACTTGA…
>Zoysiamatrella_newGene_316
CAAATCACGTGCTGCTAGTTCTATAAATAGTCTGCTGGGGCAGTGCAGTGTTCACATACGCGGCTAGTTCAGCAACTGGAGTTAAAATGGCAGCCAAATCGGTGCGTCTTCTTGAGGTTGTCCTGGTGTTGATCCTGCTCGTCTACCAGGATGTGGCGTATGCTACGGATCTCAATAAAGCCAGCGGAGCGTCTGGACTTGTGAATGGTGGAAGATATGGAAACCCTGTTCGAATCATTGGAGGATATGGCCCACCTTTGTACGTTATAATCTACAGAAATGGGTATCCGCCCCAGTATGTTCCAGTGTATCCATCAATATACGGTGGCGGTTTGGGCCCTGGATATAGTGGTGGATTTAGTCAACCTTTAAATGGTGGTGTGCCTGGTGGTCAAACTG…
>Zoysiamatrella_newGene_317
CGCGATGCGACGCAACGCCGCTCCGCATCGCCACGCTCTGACTATCTCTCTCCCCTCTCCCTTTCCTCTCTCCAGGTCTCCTCTCACAGAAGCTCCCTTCCCCTTCCGTGTGCTCCCTTTTTGCCCTGTCGCTCCGGCGATAGGGTTCCGTTTCCGCTGCTCCGGCGGGCTGTAAATATTTCCGGCCCTCTCCGGCGGCGCAGATCCGGCGGTGGCTGTGCTCTTGTTCGCTCTGGTGGCCTTGATTCGAGTGGAAGGGGAAGGGGTTTCTTCGTTCTTGGAGGATTCGACGACATGCCGGCGTTCAACGCGTACGGAGATGGTGGGTGCCTCGTCTCGGCGCGGCCGGAGCTCGGCGGGCTGTTCTGCCGCGNN
>Zoysiamatrella_newGene_318
GTTTGAAACCTTGCCTACGGACTAGTGGAATAACTCGGGGAGGCCACAGCTGCTGTGCGACTAGGGGATGCGGCGGCGACGGCAAGGCTCGAGGCTTGACGAGAAGACTTTGCTGCGCGACGGGCAACGACCACGACAGCAACGGCGACTCATCCTCTTCCAGCCATTCCTTCTTGCCGAGCTTGGCCTCGCACTTTCTGAAGCTGCTACAGAGTATAGACGTGAAATGGTTTAAGCTAAGTATACTTCTCCTTCTATGTGGTGCTAAATCTGTGCAGCTGATTCGAGGAAACAGGAAAAGGAGCTCCTCGCAAATTTGCAGGGCTTGTGGGCAGAATGAATCCTACTTGAGAAGATTACTGAATTGCTGCGGCAATTTCCGGCGGATTTCTTATTGGA…
>Zoysiamatrella_newGene_319
CCTCCTCAATTTTTTCCAGAAAAATCTAAGAGCAAACCGCTCCGCTCCGAACCACGCACGACCGCTTCAGCCGCTCGCCTCGTTCCCCGCACCGTCTTCGGCCCGCTGCGAAGCCGCGTCGACCGACGTCCCGCGCCTCGACGTCGCCTGTTCCGCGTCGACCAGCTGCACGCGCCGTCTTCGCTCGCCTCCTCTCTCGCGCCCCGACGACCAGTCTCGCGCGCGTCGCCCGAGCCGTCAAGCGTCTTCGCCACACTCCGAGTCGAAGCCCCGCGCCCGTCGTCCGTGGACCGCATCGCCCGCGCTGATTTCCGTTCTCTGGAGCCGCGTCACCGCCAGCGTTCATCCACGTCACCTGCTCTGTCTTCATCCGGATTTCGTCGCCGTCCGATCCACCGA…
>Zoysiamatrella_newGene_320
CTCATTCCTCCCTCATCTGATCTCCGATCCAGAGGGACCACGCATCACTCGACACTTCTCTCCCTCTCGCTCTCGGCCGCGTCACCTCGCCCTCCTGGACGCTGCCGCGGAACTCACCCAACTGAGACGCCATTGCCGCCCGTGCAGCACCACCCTCCGGCCACCTTCCGCCCACCCCCTTCGTTGAGCTGCGGCGCAGCCCTGCGCTCCAGCTCCCCGCCACCCTAATCTGTTTCCTCTCCAGCTAAATCGGCAGGATTTTTAGTTTTCCTTGAAACTCGACCACCACGGCCCTCCGTCGCCCTTCCTGGAAATCCGGCGGGTCCCCGGGATTTGAGGGTTGAAGCATCGTCGTTCTTCAGGGCCAAAGAGCTCGCCGGCGACATCCACCTTCCGGCC…
>Zoysiamatrella_newGene_321
GCGAGCTATAGGTTTTACAACATATTAGACTTAGGGTTTAATTTATCCCATGAATTAATAAATCTGAGACCAGATAGGGATGATGTATATGATAGGTTGAAAAGGCTGGGCCTTCACGGTGGTAGCTCTGTCTGTGTCAATTAAAGATTGATCGAGTGTGGACCCGTTGAGTAAGTTTGAACAGTACCGATTACATAATGTGAATATGTGAACCAAAAAACCGATGTAGCCAATGCCGTAATGGTTGGATGACCCTATCTCTCTTTTGGCGAAAAGTGAAGGAGAGCTTTGTGTCTAACTATGGATAGATTCAAGAGATCATCGCATGGAGGATCCTGTGCTCAGGAGATGTGCACCTGTTTGGACCGGCCCTACGGGTTGAGCGAAAAGTTGCCATTT…
>Zoysiamatrella_newGene_322
GCCTCATTCCACTTCAAAACAGCCACGCCAAAATGAGTGCTTATTTGTGAGCAGGAGTGATTTGAGAGAAGTGAGGAACACCACAACCCCATTCTGTGTGCTCTTGCACAAGGAGGTCCTACTTTCACCTAACGATTTACCTTCATCGCTACCTGATGCTGTTCTTGATCTTTTACAGGATTTCAAAGATGTTTTTCCCAATGAGGTACCAGCTGGACTTCCTCCGCTCCGCGGAATTGAGCATCAAATTGACTTGGTACCTGGTGCTTCTCTCCCAAATCGTCCAGCCTACCGCACTAATCCCGAAGAGACTAAGGAAATCCAACGACAGGTGAAAGAACTTTTGGACAAAGGGTTGATGAAGAGAAGGTTAAAGCAATAAAGTATTGGCCTACACTT…
>Zoysiamatrella_newGene_323
GTCGAGGCAGCCGACCGCGACTTCAACTTCGTGGGAGCGGTGAGGCCTGGTGGAATCAGGAAAGTGGCGCGGCAAGCGTGGGTGTGACCTTCTTAATTACTCTCAACGCAGTAGGCAGATGACTCATCCCACTTTACAGGTATAGGTTCTCATACCATTATCTATGAGGTCCATCTATTATTTTTAGGAATTGTTTCGAAGAACTTTACCTTTGCAGAGTTGTGGTGAGAGCAGTTGTTATTAGATGCATATTTAAAATTATCTTGCAGGTAAGTCAATGTCTCATGCACTTTACATTGTTTCGATGTGCAAATATGCAATACCAACTGTTTCGATGTGCAGCCCCGAAGTCTAGTGCCGTGCTTAGGCCAAGGGAAGTCACAATAAAATTGAAACAGC…
>Zoysiamatrella_newGene_328
CGGAAGTCGTCTTTACACTACAACGCCGAGTCGTCCCCATGACCTGATTCTGGGGACCGCCCGGTCCACCGCCTCACGCCCGCCCCATCCTCCGCCTGCGCCTGCGCCATCCTCCGCCTCTGAGCCCACTCTCAGGCTCTGCTGCCGGTGCCGGACTTTGCCTCGAGCCCTGCCGCCCCACTTCCGGCGCCGGCCTCCACCTCGATCTCTGCCGCCCCAACGCCTGTGCTGACCTCTACGTCGAGCACGGCCGCCTCACTGCCGGCGCCGGCCACCGCCTCGAGCTCCGCTGCCCCAACGCCGGTGCTGGCCTACGCGTCGAGCCCCACCGCCTCGCTGCCGGCGCCGGCCTCCTCGTCAAGCTCCGCCGCTCCAACGCTGGTGCCAGCCTCCGCGTTG…
>Zoysiamatrella_newGene_329
GCCAAATAAATGCTTATTTCCAAACAGTTGGCTTTCTTCCTGAATTTATAAAACTTTATTTATTTCAAATTTGAACATGGAAAAATTGTTCATTTTAAAGAGATGAACATGTATGCAAAATTTCATAAGAAATTGAGCTCGGGAAGTACATGTTTCAACGCAAAAGAAACAGTGCAGTCTTTTGAATCGGCAGAAAATCAGGAAATTAGAAAAGGTTGCAGCCCCACCTGTCATAGTCAGCACCGCCGTTCTTCCCAGCTGGCCAGCGCATCGCGGCAGCTCGCGTACGCTCTCCGCGCAGCTGCCTGCCCGTGCTAGGCTGGCCGCAGCGCGCCGCTCTGTGAACGCCGTCCCTCGCCTGGGATAAGAGTGGAGCCACCGCTTTGCCGCTGTTCTCTC…
>Zoysiamatrella_newGene_330
CGATCCTCAATGCTCCATCGCGCCTCGCTGACCTCGGCCGAGCGCAGCCCCTGCACGTCGCCTGCCCTCCGCTTCCAGCACACGCCGTCGCGCACCCGACCTCGCCGCGCCGGCCAGCAGGCTCCCCGCGCAACTGTTTATCTCTTCCTCGCCGGAATCCCAAGCTCACCTGAGTCGCCGTCCTGCACCGCCTCGCCCCTTCGACACCGGCGCACCACAGAGCCTCCACGGACCTATTGAGCCCTCAGCGAGCTCCACCACGCCGCCCTGGTGCTCCTCCACCGGAATACCAAACCACTACGACCTTCCTGTGTCCGGACGCCGCGCGCCGTCACTGGACACCGATGAGTCGCCGAGGCCGACGCTCCCTGGCCCGTCGCCGGTATGCCTAAGCCCACG…
>Zoysiamatrella_newGene_333
CTGGGAGGTCGGAAAACTACTGGATACTCCGAAGGGGGTTATTACTGTCTCAGGATATCCAAAGCTGCAAGAAACATTTTGTCGACTGCTCGGATACTGTGAGCAATCAGATATCCATTCTCCACATCTGACGATCTTGGAGTCTCTTTTATTTTCTGCATGGCTTCGATTGCCCTCAGAAATTGACTCCCCTACAAGAAAGATGTTTGTTGAGGATGTGATGGAGCTCTTGGAGCTCACAGAATTAGAGGACAATCTGGTTGGACTTCCTGGCCTGAGTGGACTCTCTAGCGAGCAGCGAAAGAGGCTAACTATTGCTGTGGAGCTTGTGGCCAATCCTTCTATCGGTTTTATGGATGAGCCGACCACAGGGCTTAATACCCAGAATGCAGCTCTAGT…
>Zoysiamatrella_newGene_336
GGTGGACACGCGCCGGTCTCCGTGTCCACAGCTCTTATCTCCTGGACGGCCTTCCTCTCTCTCTCATTCGCCTCTGTCGCGGCTGAACGCGCCGCCATCGCGGAGCAGCTCCTCCGGCCACCTTGGGACCCGGAGTCCGCGACCGAAAGCTGCGTCGAACTCTCCTCTAGCTTCCTCGGCCGTCCTTTTTACTACTTCCCCGAGAGCGCGATTGGATTTCGAGTTTTCCCCAAATCTCGCGATCTCGGACTAACCGCCGCGCCTCTTCCAAATCCGGCCGCCCCGATGAGATTTTGGGGGTCTTCTCACCACCGGTCGCCGGAGTCGAAGGAGCTCACCGGTGACAGCCCACCTCAGCTCCATTCGACGCCAACCACCTCTGTGCCAGTCTTCTACGCT…
>Zoysiamatrella_newGene_338
CGAAACTGGCCTGAGAATCCATCCTTCGGAGCCGAACGAAGCCTAAGGCCTCGTTCGGTCTCGCTTGGTTTGACGGGGAACACACCCCATTCCCCGTGGACCGGTCAGGAGGAGAACGAAGCCCAGCGAGCACCGGGAAGAGCCGTTCGGTTGCCCCTCGCAGGGAATGAAACTCGGCCCATCCCGGCCTTTCCCCATCTCCCAAGCCTTGGTTTCAAACCGTACCGAACCAGTCGTGGAACGAAAACGAGGGGCTGCTCGCGACTCAGGGCGGCAGCAGTGGCGGCGGCGGCGGCGAGGCTTGGGGAGAAGGGGCGCCACGGCGATGGCAACGAAGACGGCGAGTGCGACAGCCACGGCAACGCGTAGACAGAGTCCAGCTCTTTCCTTCTCACCGTT…
>Zoysiamatrella_newGene_342
CAGAGGATTCGCTCAGCTTCGACTTCGACTACGTCTCTGACGGCCCGTGACGTCCGCTCCTGCGCTCGAGCTAGCCTGTGTGGAGAAGGTTCGCTACTATCGCCATGTTGATGCTTCCGCTGTTGCTCTTATCGGATTCACGATAGTGATATATCTGCTCTGAGATATTTCCGGCCTGCGTGCCGATGGACCCCCTTTGGAGGATTTTATTCTAATAATTTCACTCTGATCTACTATTTTCTAATTTGTTTTTTTTAATATTTCTGTTATGGTTTCTTGATTGATCGCTTGTGATATCGTGATTGCCAAACTCCTGGGATTAGCAATGTCATGTGAGATCGGGACTTATCGAAAGTTAAGTGAAAACCCGGTCGTTACAGTGGTGGTGGTCGCACTAGT…
>Zoysiamatrella_newGene_343
CTTGGGACACGACTGCATCCCCGTGTCCAAGACCCCGAACCGGCACCCGCTCTCCTCTCTCTTTCACATTCTGCCTCACCGGCCGAGCGCCATTGCCACTGTGGAGTGTCGTTCCCGAGCTAGCTCTAGCTCCCCAACCTCCGCCAAGGTAAGGCACCTCCACCCCTCAAGCTTTCCACGTCGCCGCTTTCCCTCATCCCCAACTCGCCCGGCCGAATTTGAACTTCCCCAAAAATCGGGCCTCAGCGCGCTGTCGTCGTTCTCTGCTGAAATCCGGTTCAAGATTTGGAGCAAATCGTGGAGCATTTCGGCATGATTTCGAGCTTCTATCGGCCGGCGATGTCAGCACCGCGCCATCTCGCCGTGGGGGACCCTTCTCCGGCCACTTCCAAGGCCGAC…
>Zoysiamatrella_newGene_345
GGCAGAATCAAACGAGCGCTAGACATCATAGCACAGCAGTGCAATAGCGAGAGGGGATAGTGGCCGCGGTGGCTCGGGAGCAGAGGGGCAAGGCAGGCGGGGCGATGTGGCCAGAGCAGTGTGTCAGGGGGTATAATGGCGGGGCGGCAGCGGCGTCGTGGGAGCAGAGCAGCGCGGTGGGCGGGGCAGAGCGGCGGCGCCGGGAGATGGGCCAGGGGCAACTCCATCGAATCCCCTTCTCTAACAGGCACATCACGCAACAACTCCAACTAATCCCCTTCTCCAAAGTCCAACCAGTTCCAAGTACGAATTTCATCTTCCCCTTGTTTCTGTCACATGTATAGAACTCAGAGTTTCTATATTTGGGATTTTGGAATCGAGGCTCTTTGGAAGAGCTCT…
>Zoysiamatrella_newGene_346
TTCGACGCCCGCCATCGCCGCATGACCGGTCGAGCTCGCCGGCCGCTCTTCTTGCCGGCCAGCAGGCAGCAGCCAACGTCCAAGAGATCTGAAGCCGCTCCACGCCGGCCGATGTACTCTTCAGAAGCACAGTTGATGGTCACATTCTCAAGACACTTGTTTGATGGAGTCACCGGCGGCACCTTTGCATTGAATAAATAGCCACATAGGTGAGACGCATAACTCGATTGAGTTTTGGCTCGGATGGCAGGGATTGAAAGATGTGCTGAGGCCGTTGATGATAAATTTAAATTGGCAAAAGTTTTTATGGACACATCATGATCTTCGTTCAAGATTGTAAAACACACTTTTAGCTATGAGATACTAAGAAACTATTGCCTTGTGGTATGGCTAGTTTAA…
>Zoysiamatrella_newGene_347
GGCCCACCTCAGCTGTGGATCTTGTGCCGGGTGGTTCTGTTGGTTCACCCTCGTTATTCTGCCGCCGCCGCGATTTGACTGGTGTGCCCCATCGCCTATCGAGCTCCCCTGCAGCACCACAGCAACGAATACCCGAACACTCAGGTGTGGTGTGGCCTCCTCCTGCCAGGTAGTATGGATTAAAGAAAAAAGTCTGCTCTCTTCTTCCTCTTCCCGGGCCGCCAGAGGAACAGAGCGCTTCGCCGCCCCGTCCCGTCCTACCCGTCCCGTGCCGCCGCCCCGCCCCGCTCCGAGCCGCCGCGCCCCACCCCGATCCGCGCCCCCGCCACCCCGCCCCGCGTGCCGCCACGATCTGCTCTGCTCCGGGCCCCTAATCGAGGTAAGGGAGAGGAGCTTACT…
>Zoysiamatrella_newGene_349
GAAAAATCAATATTGCCTACCTACTCTAATCTTCCTCCGTTCTTTTCCCAATTCCCAGCTTGTTCCTTCCCCAATCTGCCGATTCCTCGCTACCGATCGAACACGAGTGCTAACAATTTGTTATCAGACGCCTTCCTTCCTCGGATCTAGCTCAACCACCGCATTTTACCCGGCGGGCGAAGCTTCACAGAGCGATGGATCCGCAGTTCCAACTTATCCTCGAAGCGTTGGATCGGAAATTCGCGGAGCACGACGCGAAATGGGAGTCTCGCATCTCGGTGCTGGAGCGCTCGGCGTCTTCTTCCACGGGCGCGCTCTCCTCCGAGCTGGGCGCTACCATCGCCGCACAAGTGGAGTCGCTGGCTGCTACAGCGGCGGCGCGTCTCGACCAAGTAGAGG…
>Zoysiamatrella_newGene_350
TATCGAAGTGTAATGGAAGAAAATGACCAATTGAGGGAGAAAAATAAGATCCTTAATGAGAAAAATGATGTTAATCGTGAACTCATTCTGAGACTTTATGCAGATTTTGGGAAAGCACCACCTAATGATCTACTGGACCGTTTAGCAAATATCGACGCCCGTGATCATCAGGGGCTGGTTCATCACATTCGGCTCCTTCCCCACATGACATGCACAATAGTAACCATATCAGTGATGA
>Zoysiamatrella_newGene_351
AGCAGGACGCCATCTCTCTCTCTCTCTCTCTCGTTCTCTCTCTCGTGCTCTCATTCCAGAGGAGGCCACCATCGCTGCCTGTCACTCGAGCTCGGCCACCCCACCTCCACGCCGTCTCAGGCCTTCCCGAGCTGCGGCACGCGCGCAACCGGTCTCGCCGGATTTCGATTTTGTTCTAAAAAATCGAGCTCAAGTCGCTTTGATGTGCCGACCGATTGCTCGAGCTCTGGGAACAGGGGCACCACCGTCGCCGGCCGCCTGAACCCGTCGGCCCCGCTGACGACGACCATCTTCAGGGCCCACTCAATGCCTTTATCACCCGTGCCGCTCTTCTATGCGTGACGGTGAAGCTCACGGTGAAGAAACCTCCGCGTTTCGTCAACGGAGCTGCCCGTACGA…
>Zoysiamatrella_newGene_353
GGAATCTTGTCACAAGAATTTTATTTGATAATATTTATATTCAATTATCTTGTCATAATTTGGATTGGGCTAAATTTAGTTGTGATACAAACATCTTTATTGCAAGCAATACTTGCTTTGTAAAATAGTCTAACTATTTCTCATGTGCAGAGACTCTTGTGCATTCAACATTGGATCACTGCGAAAATGCTGATTTTATACTGGAAGTTTTCTTTAATATGAAAAATAATACAGTTTATGTGAAAGAAAGACCTCACCTGAAGATGTTTCTTGAAAAGACAGCTGAGATGTTTGAGCTTGTCATTTTCACAGCTAGTCAGAGGATCTATGCTGAGCAACTAATAGATAGACTCGATCCTGATGGAAAGTTGATTACACAGCGTGTTTATCGTGATTCCT…
>Zoysiamatrella_newGene_354
CGGCAACTTTGGTTCCTTTCGCTTTGTTAGGTTGATAGCTGTTCCTAGTCTATTTTGCCCAGAATTCTACCCATGCCATCATTTACCTGATGAAGTAAATTGACTGGCAGCACCAACTGAACTATAGTACCATTTCTCTCGCCTGTTATACTCGTCCGCCATGGCCAAATGCGATCGTGCTCACCCATCCCCATAGTTGAAGAAGGTGATGAGCGAGGTGAGCTATACCTTCCCCCTGCGTCTCTCGCCTTGTTTGTGGATTTGGAATCGCTCATGTAGATGCAGAAGCAGTTCTCTCCCTTTTCGGGTAGGAAACGAAGCTGTTGCTTTCATAGATACGCCACGATCATAGCCATGCTTGGAGGTATGTGCACGGCCTATCTTTTGTCGCTTCAATAA…
>Zoysiamatrella_newGene_355
ATGGATCCAAGGTGTGAGTTGCTGGACGAGACCAAGTTTGGCATTGACTGGAGTACTGGACCTTGGACCTCCTAAGAATAGCAGGATTTCTGTGGGGGCTTGAGTTAGAATTTATGCGACCATAAAGCAGCCCATGGCTGAAATTAAGCGGCTCTATTGAGGATTGGATCTCATCTACACGAACAAAAGCATCATCGTCTGTTTTCATCAGATACTTAGCTGATACAGCACTGGTCTGGTCAGAAGAATTTCAGTTAAGCACAGTTAAACACAAGGAACAGAAGATGGAGAATCATAATTTGGTGGTGGCAGTATTTACCCCATAGATGCATATTGCTAATGTCTTCCATGTTATTAGGCTGTAGTAATCAACAAAGGGCAGCACCTGGATGTCACCAT…
>Zoysiamatrella_newGene_362
TAAATATCGCTCTCTCAATTCACAGGATTGATGTCCACTCTTCACATGGAAGATCGGCTACAGATTCTTGAATTGTAATGGCAGAGGCAGTCAGTTCTGCGGTTGTCCATGAAACAGTTAGCGAAATCTTGTCTGGCCTGGTTCAAAATTTTAAGGAAAAATGTGAATCAAATACAAACAGTAAATTGGAGAGGTTAGAAATGGCACACATCAAGCTGGAGGCTGCTCTAGAGACATCTTATAAGTGGCAGATTACTGATGCATCCTTGTTGCGTTGGCGTAAGAAACTGAAGTGTGCTGCTAAAGAGTGCAATGACATGCTACACAAGTGAGCAGAGAATCCTAGAAGACGAACAGATCAAACGGGAGGTAAGTAATTCCTCCCTTCCTAACCGGATT…
>Zoysiamatrella_newGene_363
TCTTGCTTGTGCGAATGGATATTCCCACAACTGCTTTCACCCTTTCAAATCTAGTTCCATTGCCTGTTGCATCTGATGTGCTTTCCAGGCTATACCTTCTTCTTGGCTCACGGATTTTGTTAGTTCATCACCCTCACCAGCACTCAGAGCCTTTGCCACCAGAGACGAAGAAGCGAAGATGGTGTACTTGAAGCCGACCACCATGAACCAAAAGAGGCTAGACATGCTTCGCCATCGAGGTATTATCCCTGACGATGTCTTGATGAAGATTCTCGAGACTAAAGATATTGTTGGGCCTTCCGACGAGCAGTTGGTGGTCTTTGAATCGCACATCCTTTGTGTGTTCAGTGTTCCGGCTTCTGAATTCCTTGAGTCTGTCTAACGATTTTATAGAATAGA…
>Zoysiamatrella_newGene_368
GGACGACCTGCGGGACCCACACGTCAGCCTCTCTACTCTTCCTCCTTATCTGATCTCCGATCCAGCAGGCAGCACGCATCGCTCCACTCTCTTCGTCTCTTCTCTGTCTTTCCATTGCCGAACCTCAAGCCCACCGTGGAGCGCCCCCAACCGAGGCCACCTCCGGCTCCAAACCTGGACGAGGAGCTGCGCCACTCCTCCTTCCGCGCCCCGAAATTGGGCGTCCTTCCTCGTCGACATTCTCCAGGAGCTCGCCTCCGCTGCTGCTGACCCCTCTTCGGCGAGTTTCGGCGACGACAACCCCCCTTGCCGAGACTCCACATGCTCTGGTGAATCTCTAGGGCCGAGAGCTTTGGATCCTCGTCGAGCCATCCCTCCACAGACCGTCGCCAAACATCG…
>Zoysiamatrella_newGene_371
TTCCTCTCCATTTCTGTTTCTCTCTACCTGTCTCTCTCACGAGGTCAACAGACCACTTCTCCAGCTCGTGAGCAGGGTAACCAGCAGCATCGTCCCTTGCTTGAGGGCTCGAGCACGCCGGCTCGCCTCTTTTTCCCTCTGGATCGGCCGGATTTCATACTTTTCCCAAATCGCGAGCTTCGGACTGCTGAGCAATCGCCGGCCAAATCCTCGAGGTACAGGATTTGGGAGCTGGACTCGCGGCCACCTCGGAACCGACCACCCTCGCCGTCGACGACCCCTCTACGGCTGTTTTCCAAGCCGACAACCCGGACGCCGGTCTTACTCGCACTTCCGTGAAGCTGTAGGTGAAGACGGTGTCGAGTTTCCGTGGCCGAGTGGAGCCCGCGACGCCACCGG…
>Zoysiamatrella_newGene_373
CTCGAAACCCTAGTCCTTTCTCGCACCTCGCCGGCTCCCCTCCGTCTCTCCCATCCTCCTGCTCCGTCGAGCGAAGCGTCAGTGAAGCAGCGGAGGGCGATGGCGGGCAAGGGCGAGGGTCCGGCGATCGGCATCGACCTCGGCACCACCTACTCGTGCGTCGGCGTGTGGCAGCACGACCGCGTCGAGATCATCGCCAACGACCAGGGGAACCGCACCACCCCGTCCTACGTGGCCTTCACCGACACCGAGCGGCTCATCGGAGATGCCGCCAAGAACCAGGTCGCCATGAACCCGATCAACACAGTCTTTGATGCCAAGCGTCTCATCGGCAGGAGGTTCTCTGACTCTTCTGTCCAGAGCGATATTAAGCTCTGGCCCTTCAAGGTCATCGCTGGA…
>Zoysiamatrella_newGene_374
CCCGTACCCAGCCGCCGCAATCAACGCTGCGTCTCTTCATCCCATATCCGATTCTATCGCCCCGCCACCCTGCCCCGCGACGCCGCCACCGACCCCTGCTCGTCGATCGAAGATGTATCTTCAGTACTACATCAACGAGAAGGGGGACAAGGTTTACACTACCAAGAAAGAGTCGCCTCTCGGGGTGCCGACGCAGTCTGCTCACCCGGCTCGTTTCTCCCCAGATGACAAATACTCCCGCCAGCGGTACTTGTTGAAGAAGAGATTTGGACTGCTGCCGACACAAAAGCCAGCACTGAAGTATTGAAGTTCCCAATTCTGCCCAACCATTGAACTTCAGAAGAATGTGTTTCGTTGCATGTTGCTTAGAATGTAGATTAGCTATTTGAGAAAAGAAAT…
>Zoysiamatrella_newGene_375
AGCTCTCCTCCGAGCGTCCCCCATCCTCTAGAGAATTGTCCTCTTTCTGTGGACGTTTTAGGCTGGACTTAGCGGTGGTCGGTCGATCCCTGCTCGAGGGTGAGGGCGCAGGCGAGGGCTGGGTGATTTCATTTCTCGGAGGAGAGGGATCTCTCTGCTGGCGTTAGGTAGGGCGACTGCCCTACCTCGGCTTAGTGCTCGGTTGAGAGATGGCAGAGACAGTGTTCACTCCTTCTTTGGAAGGGATGAAGTATGTAAAGTCAGACAATGGAGTCATTCTTACCAAGCCCTTCCTTGATGTGTGCAAGCAAATCTTGCCTGTTTTGGATAAATTTGGAGCTGCTATGGCACTTGTGAAGACGGACATTGGTGGCAATATCACGAGGCTCGAGACCAAGT…
>Zoysiamatrella_newGene_376
GTGGATATGTGGTAGTTGATGAGAAGTTGCCTAGATTTGTAGTCCCTGACTTGACTGATTTCAAGCTGAAGCCATATGTGTCACAATGTGCCAGGGACCTCACGGCATCCACTACATCCTCGACTACTGCAGAATCTACGGAAAACAAGAGCTGATCGTATGCACAGCTTGGGTTACGCTTTACAAGAATACAGTCCAGCTTTGCAGTTATGTTTTCCTCTAGGGTGCAGATGTTCAGAGTATGTTGCGTCAGCAGCCTAGGTTGTTCAGAATGGTTTTCTTGTAAGGCGCATTTGTGCAACATAAATCATGTGGAAGTTTTTAGCTCGTTACATGTACGCGCGCACAACTTTCACTTTTCCCCTTTGTAACTTCGATCTTCCATTTGTGAAGTAAACT…
>Zoysiamatrella_newGene_379
GCAGAACAAGATAACCAAAAACAGCCCCAAACACACGAGAGACAAATCTGCAAGCTCCCTTAGAGTCCAGGGTCCTTGCATCCTCTCGAGCAAGCGTCCCCACTCTCTCACGTTCCGGATTCTCTCGTGAAGAGAGAATCCCGCCTTTGTAACATTATCATCGAGATAATCTGCTTCCTGGACGTAGAGTATTACACCACTCGAGGTGGCTCGAACCAGGTAAAATCTCCTTTAGTCTTGCTTAGACTAGGCCACGTCGAACCCGAAGGCACACCTCCCTCACGATCGTTTATTTACTGTGCCGGTGGTTAGAACGCCGACAGTTGGCGCGTCAGGAAGGGGGGTTTCTCTTTTGGTGTGCTCTCGCTTCGATTTTTCGATGGCCTCCTACTTTGCTGT…
>Zoysiamatrella_newGene_381
CTTACGCGATTGATGCTGCTCGTCCTCTTTTCGGCTTCATGTGTGCCGTTGCCTCTTTCGTCTTTCTTTTCGTCTCAAGCTACCTTTTTTTTTTTGAGCAAGTCTCAAGCTACCTGGGTATATGGGTAATACTTTGGTAGGTTAATAGTTAGCGGTGAGGAAAGAAATCTGTCTGCCGGAGGTGTTCGCTGGTGGTGGTTGCACAAATCCTCTGAAGTTCTGAGCCTTATCTGGTTCCGGTTCCCCTCTCAGATCTACGACGAACTTTTCCCTGTTTTCTTTTGCTGCCTTTATTCGATCTCGTTCTTCCTGGCTGTCTATCGATGCGAGGTGATGATGTATGTATGAAAGTCCGTCAATCACCTGATGTCACAAAGTGATGACTCATCATACATCCCG…
>Zoysiamatrella_newGene_382
CTCCATTTCCCAAAGCTATCGGCAGTACCCTTCGTCCCTCTCCCGCAAGGAATCGCTCCAATTTCAGGTTGCCCCAAAGTTGAAGCCTGAACATTGCCGATTGCTTTTCCGGCCAAATCCGACACGTCTGGTGATTTCGGAGTTGAGCGCCGGCCGACCGCCTGAACCCGTCAAACCCGCCGTCGAGCTCTGCCGTACGGCCTTCCTCGTCGACATCCACCTCTGCACCGGCCTTCTCCATGTCCTATTGAAGCTCTTGGTGCTTTCCAGGTTGAACTTCGTCAACCGTAGCGCCGGCACCACCTCGCCGAACCTCGTCAAGCACCGGCCGCCCTCGTCACCCCGACTTCGTTGAGAACCTCGGACCGACAACTCCTCCGTAGTACTGCCCACCACGCC…
>Zoysiamatrella_newGene_383
CTTCGGACAGCACGACAGTGTCACGGCACGCTGGGACTGGCCACCGAAGCCGTCGCTGCCACGTCTCGTCCAGGCCGGCACGTACCCCTCTCCGTTCACTCCTCCCCATTACTCCTTCGGCCCCTCTCTCTTTCTTCATCCTCCTCCCCATCTCCCTGGTCCTGGCCACCATTGTCGCCCTCTTCTGCTTGAGCTCGGCGATGTCACCTCATGGCGCTCCGAGTCCCCTAAACCGCACCAGCCGAAGCCCCTTTCCATCCTCTTGCAAGCCCCCAAGTTCCCTTCGCATTTCCCCTTCAGATTAGCCTCAGATTTCGAAGTTTTCCTCAAATCACCATTTTTAGACCCGCTCCCGTCTCCAGCGAAATCCGGCTACTTCCGGCGAGTGCTTGGAGTCAC…
>Zoysiamatrella_newGene_384
CTCTCTCAACCCCTCAGATTTGTGTGTGCAGAAAACGCTGCCGGCTCATGGCGGCTAGATCCGCTTGCGTAGGGAGCCAGAGGAGGTAGACTGTGTGGTGGCTGTAGTTTTCGATTTGGTATGCATCACTTCCCTATCTTTTCTATCTTGCTGGGGTGATGTTTCGATCTACTGATTGGGTGAAGATCAAGCATCCTCTCCAGATCCCATCACAATCAGGTCTAAAGTTTTTATATGACACTATCCCTAATATTTTTAACAATTCATTTTATTCCATGGAATGTGCTTAAACTTGGTTGCTTAATTATTACTATATTACTTTTTGAATGCGGGGATTACAAGTATGATGCAAATGATACTTTTGTGGTATTCATCTATGTCAGTGTGTACCAATAGATT…
>Zoysiamatrella_newGene_388
GGCCATCAAGTCTAATATCTCTTTCCTCGACTGTGATAGCATTCAAATCACACCTCATATACTCTGTTTTAGACCTACTAAGTTTAAAACCTTTTGACTCCAAAGCATGTCTCCATGATTCTAACTTCTGATTCACCTCTATCTTGTTCTCATTCACTAGCACCACATCATCCGCAAAGAGCATACATCAAGGAATGTCTCCATGTAAGTTGGTGTGATCTCATCCGTCACCAAAGTAAAAAAGATAAGGGCTCAGAGCCAACCTTTGGTGCAGTCTTATATTAATTAGAAATTTATCAGTGTCTCCATCACTTGTTCCACATCTTTGTACATATCCTTAATGTACTTTGTTGAGACTTTGTGCTTTTTCAGTGCCCACCATATAATGTTTCTAGGCAC…
>Zoysiamatrella_newGene_389
GTCCGGATTCCTCCCACTCTTCTTCATTTCCACTGTCTCACTCGCCTCTTCAGCCGAGCACGCCTTCGACGCTGTGAGCTCCCGTCTGGCCATTCCCCAGCCTCCGTTCCTCGTCGGGAAGCTGAGCCCCTCCTCGCCCAAGCTTCCTAGGACCTCGCCTCGACTTCTTTCGCGCAGGGTAGAGCAAATTTGGGATTTTTTTTTCTCGAAACTGTGAATTTCAGACCGCCGCCGCATCTCCGGCCGAATCCATGAGCTCCGGGATCGAGTTTTCCTCGCTGTCGCCGTCGAGTCCTCGCCCCCTCGCCGGTGACTGCCTTGCCTAGGCCCTCTTCGTCGATGAGATCACCTGCGCCGGCATTCTTCGCACATCCGGAAGCTTGCGGTACCCGCCGTCGT…
>Zoysiamatrella_newGene_391
AAGTTCTTCAACCCTGCAAAATTTCACGTTTATCAGAGCTCGGCAAGTTGACCTTTTGAAGAAAAACAGAGGCTGCGAATGAAATTCCGAAAAAAAAGTCTGAAAATGGAAAATTCGCCTGGGCCCACGGGACAGCCTCACCACCGCTTTCATCTCTTCAGCACTGCTTTTCTTCTTCCTTGGACAGCTCGCGCAGCACCAGAAGGTGCATGCGGCTCGACACGCAGCTGCCTGCTTCAGTGCTTTGCTGGACTCGCTGCCTGGTGTGGATAAACCCGAAATTACTCCACTCTCTCACTCTCTCGGCTAATCTCAGTATCTCTCTCTCACTCGCTCCCTCGCCTCCGCCGAGCGCCGTGGCCGTCACTGCTTTGAGCTCAATCAACGCCGTCACCAAGG…
>Zoysiamatrella_newGene_392
CACTACTCCATGGAAAAAATCCACCTCTCCCAGCTGCTCACCTCTTCTCCCAGCTGCTCCCAAGCCTCACGCTACTGGCAGCCTGCATCTAGCACACCAGTACCCCCACATCTCTACCCTAAATCCCACATTTCTACCACCAAATCCAGTGCTAGGTCACAGCCCAGAAGTTGTCTCCTGTACCATCTCTCCTTAGATCCAGGTTTTCATTGAGAAAGACTGAAATGAAGTGACTGAAACTGCTGCCCCTACATTCGACCTTGCTGCAACCAAATTCAAAGAGGCCTTGAAGTACTGGTTCAGAAAGAGCTGCACTGTCATTCTCAACTCTAAAATTCAGGGCAATTAACAGGGGAGGAAATCTTTGCTCAGATGACATCACTAGTTGGTGATCAGAGA…
>Zoysiamatrella_newGene_393
GTGCCACACTCCTGATGTCCATGCGCTGGAGACCCGCAATCAATACTCCCTGGCCGTCGCCTCTATCTTCCTCCCTCATCCTCTCATTCACTCTCTCTCGCGCGCTCGAGCTCGGCCGCACGACCTCGCTGCCGTGGAGCGCCCCCCCCCCCCTGAGCCATCCCCGAATCTCCCACTCGGCCACGAGCTCTGCCGACCCCCGCTGCTCCTCCCCACCAGCTCGGCCACCTCCTCTCCCACGGAGGCGCCCGGATTTTGCATTTTCCCCAATCTCAAGTTCCTCGAACGTAGCCGGTCGGCCTCCTTCAAATCCGGCCGCTGCCAGGATTTTGGAGTTCGATGCCGCCGCCGTCGGAACCGGCGCCACCTCGCCGGGGACAGCCCATCTCCGGCCACTTC…
>Zoysiamatrella_newGene_399
GTTACTTGTACGCACAGAAATATGTTTCAATGCTGCATAGATGTCATCCATGAGCAATGGAGCGCCAACATTGTTTGGAAGGACGCCGCCTAAGAATCTTTCTTTCGCATACAACATTTAGCGAACTGGAGGTGCATCAGGTGCAAATTTTGAACCTCACATGATTCACAAACATGGGTTAGTTAAATAGAGCTAAGCAGAGGACTTGGTCGATGCAATCAGATACACATCCTTGGAGGACCTTTAAGCGTATTTGCATTTTATTATGTAAGGTTTTGAGATTGTGGTTTCAGATTTCTACAGCGAGTTTAGGTTTTGGCGATCTGGGGTGTTTTTTTTTCTCCTCTTTTTCAGTTGAGATGTGAAGTAAGATTGCGGGATACATATATCTGAAGAGTA…
>Zoysiamatrella_newGene_400
CCCACCGCCTCCCCTCCTCACCCCCACCAGCCCCTTCCCGCTGACCGCCTCACCTTCTCCAGTCAGTCATTTGATCCCAGAAGCCGACATCGCAGCCTCTTCTTTCTCACCAGCTTGCCGTCGCCCTCCTCCAACCCTCGGAAGCCAGACTCGGTCCTCCCCCATCGCATCGCCGGCGCCCCGGCGTGCACAGGAAGCCATGCTGCCTCCCCTCGCGTTCTCCATTGCCTTCAAATCTGCAGCAGTCATGACGAGGCGGATGGTGCATCAAGGCTCAAGCCCCAGAACACACGAGCAGATTCAATCATGAGATCTAGGGGAGAGTTAAAGTGATCATACGTTGTACAACATGTGGATGGAATTGCTCTGCGCTTCCCTTGGCTGATCTGCCGAGCAAGA…
>Zoysiamatrella_newGene_401
GGCTGTCACTTCATCATTTGCTCCATCACAGGCGCCTCAACATGCAGCACCTCATATGCCATCAGGCCAGTCAAACCTTTTCATGCAACCAGCATCAGGTTCTGGTATTGATAATCTGTCTGTGGTCCCTGCACAGAATGGAGCACCATCCTACATGCCTCCACAGGCTCCTCAACACACTGCTCCGACAAATCAACAATTACCTCAGCTGAGCTCCCTGCCACAAACTTCACAGCCAGCTTTGATTTCTCGTGGGGCATCACAGCCTCTTGGTACGCTAAATTCTGTTCCTTCCGGTGCCAACTTTACACTACACTCAAGTTCGTCAGCACCCCCCGAAGCAATCATTTCAGCTTTGCGAGTTAGTAAGACTGAGCCGGTGAAGAAATTTGAACCCAA…
>Zoysiamatrella_newGene_402
CATGGATTCCCCGTCCTCGTCCTCGTGCTAGACCAGTATGCTGGACATCACTGTCTACCCCAGCGTCCCATCCTATCGCCCCGCCTGGCCGCCCCTCGCATCGCCTTCCCGGCCGCCTTCTCTGTCCCAACATCTCACCCTACCAACCCAACCCGCGGACGTGCGGCCTCGCTGCCCCGTGCCGCCCCCCGCCCTGCTGCTCCGTCCCTCGCCGCCTATTTCCCTGCCCCATGCCGACGGCCCGTACCCGCCCCGGCGTACCACCACGTCGACCTGCCCTCCTGCGCTGCAAGCCCGGACTCGATGTGAGCGGAGAGTCTGATGGCGAGCAGGGTGGCCATCGAAGCCACCGCGCACTAGGCATGTCAATGTACTCCCTCCGCCATTTCATCTCCACAA…
>Zoysiamatrella_newGene_403
CGGCTGGGGCCCACTTGTCAGCTTCATCATCATCCTCCCCCAACCAGCCTGCGCCAGTATGCACCCCGCGCGCGGGCATGCAGGCCGGCCATGCGCCCCGGGGCAGAGGGCGCGCGCCACGCACCAGACTCGTGTGCTCTACATCCCGAACCGGTCCTCACTTGGTCATCCTCGTTCTCATTTCTCTCTATCTCGCTCTCACTGTTTTGCCGGCCGCGCTCCATTGCCGCCGCGGAGGGCCACCTCCGAGACATCTTCCGGTCAGTCTCCAAGCCGAGCTCGTGCGCCCATCCACCCTAGAGCCTCCAAGCTCCTCAGATCGCCTCCTCCCCGACTAATCTCGCCGAAGTTTGATTTTTCCCCAAAAACCGAGCTTTTGGAGTCACGGTGTTGTATCGA…
>Zoysiamatrella_newGene_405
AAATAGTCCAAATATTGACAAAATAATGTTGAATATTATGTCAAAATATTATCAGTTTTCCTATAACATAAGATAAAATTATAATCTCCACAAAATAGGGGTAAATCGATGGTATTTTGTCTTGTAAATGTCATATTTAACACCGTTAAGTTGTTTTAACGGAGTAGGGTTAAACTTCACACTCACTTTTGAAAATAAGGGGCAAAATCACAAACCAAAAAAAAATGAGGGTAAAATCACAATTGAACTCCAAAGTAAGGATAAAAACACAATTACCCCTAAAAATAAATCTGCAAAATTAAATAGTGCACCTGCTTTCAACTATTGGCATCTTGAATGAGGCTAGGAATTTCAAAGGTGAAATGATCGACTTGTTTATGTGATCAACTTACACTCAAT…
>Zoysiamatrella_newGene_406
CGAAAAAGGCAGAGGAGTAGAGGGTGTGGACCGATAGCCACAAATTCCCAACATCGGTGTCAGAGCCGGTTTACGGGAGATCTCCTCCCAACCCTAATCCACAGAAACTCTGCCGCCGCCGCCACTAATTACATCGAGGAAAAGGAGATCAGGCACCCAACGCACCTCCCACACTAATCAAAACTCATCTGCCACGCAGATCGAGGAAAAGTAGATCAGTGCGGTGCTCCTCTGTTCTGTCGATCCAATCTCAAACACCTGCACGCGCGTCAATGGAGGAAAGGCTGCTGGCTGTTTGTATTGCAGGTTGACTTGATTAAAGAACCAATTTATTTGTTGATTGTTGCTTCACGCAGATAGAAGGAAGGTTTTTGTCTTCACGTGTGTTAGTTTCACACG…
>Zoysiamatrella_newGene_407
CTTTTACTCTACCTCCTCTTCGTCTCAAATCCACCACCGCTGGCCGCCCTCTCTCCTCATCCAAATCCATCCTCACCGAAATCCCCAAAATGCGTCGCCACCTCAAAGCTCCAGCACCTTGCGCCGCTTCACGCACCACTACCGGCCCCTGCGCGGCTGCGCCATCGCCCGCCCTGGTGCCGTAGCCCCACCTTCGGCCCCCTTTGTCCTCGAGCCACCTCCAGGCTCCAGCCCCCTTTGCTGCCTGCAGTGCCCAGTGCCGCCGCGCCGCCTTTGGACCCTATGCCACCGCCGGCCCCCTTCGCCGCAGCCCCACCTCTGGCCCCTGCGCCGCCACGCCACCTCCCGCCCATGTGCTGCCTGCTGCCCCCTGCTTCAACGGCTACCGCCTATGTGAAG…
>Zoysiamatrella_newGene_410
CATGGAACGAAATCGAGCGGCTACTCGCGACTCTGGGAGATAGCGGCGGTGGGGTCGAGGCTTGGGGAGAAGGGGTGCCACAGCGACGATGAGGGCGACGGCCACGGCGACGACGAGACGACGGCCACGGGCGACGGTGAGGGCAACGGCAACAAAGACGGCGAGGGCGACGACCACGGCGACGGCAACGAAGACGGCGAGGGCAACGGCCACAACGACGCGTAGTCCCATCAAGGGTCCACCTCTTCCGTTTTCTCCGGTAATGCATCACCTCTTCCTCTCCTCTTGATGTAGTCATTCCTGGTCCGGCGATCTGGTTATGCGCAGTGCAACCATTGCCAAAGGACTTGTTCACCTGCGTTTCGCAACCATCGCCATAGGAGTCGTTCTTGGTCTTCG…
>Zoysiamatrella_newGene_411
GTCAAATCAAATGATGAACTAGATGGTGAATATGCATCTTTCAATAGAAAAATATTTTCAAAGAAAGTGACATCACGAGACTACAAAAGTGAATCAACTGAAACATTAGGCGTTTCAGATTTTATTACTAAGAACTTATATGTCGTGCTGTGGTGTGCATATCCTAAGAAGATGCAATCAACTGTTTTATATCTGAACTTGCGCTTCTTATTTATTAGTATGCTAACCATGGTCAAATAGACCCAAGTGTGAAGGTAATGAAATGAAGGTTTTCTTCCCTTCCATCCTTCATATAGAGTGACTTCACTGTTCTTAGTAGGAACTCTATTCAGAACGTGACAAACTGTTAAAAAAGCCTCGTCCCACCATGTCTTAGACATACCGGACGTTTTTAACATA…
>Zoysiamatrella_newGene_417
AGGTCATGAGTGTAAAGGCTCTTGGAATAGCCTTGAAGCTGACATTTTCAGGGATAAATCAGCTTGTTTATATACAAACTTGGGTGTTCTTACTTGTTGTAGTCTCATGCATAGTGACACAAATGAACTATCTAAACAAGGCCCTTGACACGTTCAACACTGCAGTTGTTTCACCTATATATTATACGATGTTTACATCCTTGACCATTTTGGCTAGCGTGATAATGTTTAAGGATTGGGATCGCCAAAACCCAACACAAATTGTGACAGAGATGTGTGGCTTCGTTACCATCCTTTCTGGGACTTTCCTTCTTCACAAGACCAAGGACATGGCAGACAGTCTCCCAGCAAATCTACCTATCCGACTTCCTAAACATGCGGATGAGGATGGCTATAGTG…
>Zoysiamatrella_newGene_418
CAGCAAGACAGCTGCCGCGCGCGCCGCATCGCCCAAGCGCATGAACGCCACGAAGCCGGCAGCGTGTCCCTCCCTAGTTATGGCGCGAAGGAGTGCTCCCCCGCCCCTGCCGAGCCCTCTCTTCCTCTCACTCGCTCAGCCGGCGCCATTTCTCTCTCCCGGAGCACCACCATGAACCACCCCGTCCGAGCTCGTCCCGGCCCCCAATCCGCCACGAGCAGCTGCGCTCTTAATCCCTGGAGTTTCACTGCACCCCAACTCGCCTCCCCCTCTACTGGAATCGCCGGAATCGAAGTTCTCCCCATTTTCGAGTTTTTGACTCACCGGCCATTCTTCACCTATTCTGGCATGCCCCGGTGGTGGATTTCCTCATTTCCTTTTTGTTTTGGGTGGACCACA…
>Zoysiamatrella_newGene_419
GGACATTTGGCAGGCACTAGTTTGATGGAATTTGCTTGCAAAGGTCAAACTACGCCCATAGAAATTGAATAGTACGCTGAATCCTAAGAACATTGATCAATAGCAGTACTGAACCTTGTTCTGGTCATTGCTGTGTTGATCAATAATAGTGGGAACCAAGATTTGGTTGAGATGCAGTTCACCTTTCATGTTCTTTCTTTCCTTTAGGACTTCCACAGGCCATGCAGAGTGATTGCTCCATGTTTCGTTGATCAGCCATATTATGATGAGCCTTTGAATAATTATTGAAACTTGTAAGCATGCTCATATCAGGTTATATTTGTGAATATCCTTGAAACCTTGACGCATAATGTCAAGAACTATTGAAACTTGTAAGCATGCTCATATATTTGTGAATAT…
>Zoysiamatrella_newGene_422
TGCTAATACGGTTAGACTGGATCACCTAATGGAAGCTGATGGCGCTTAAACCATGCCGAGCCAATCCACGTCCAAGTGAGCAATGCCATACTCAAAGATTGATTCATATTTTCCTAAAAAGACGTTGGTTACAAATACAAATTACTTTTGAGAAGTTTAGCCATCCAAGGATTTTGTTGTATTCTCATTTATCATTCGGCCTGAGGTGAGTCTGTGATTCTGCAGAGGAGCAGTGTGCCTGCATATTTTGTTTGCTTAAATTCCTTTAAAACTCCTAACTAAATTCCTTCTCTAGATTGCATGCTGTGGTTATTGCAAGGTATCTAGGTGCGTCACTTGTACCTCCAGATGTCAGAGGACTTGAATTAGGAAACAAGCGAAAATTCGAAGGCACGTATG…
>Zoysiamatrella_newGene_423
TCGAGGCTTGGGGAGAAGGGGTGTCACGGCGACGGCGGGGGCGACGGCCACGGCGACGACGGGGGCGACGGTGGGGGCAATGGCAACAAAGATGGCGAGGGCGACGACCATGGCGACGGCAACGAAGACGGCGAAGGCAACGGCCACAACGACGCGTCGTCCCATCAAGGGTCCACCTCTTCCATTCTCTCCGGTAATGCATCACCTCTTCCTCTCCTCTTGATGTAGTCATTCCTGGTCCGGCAATCTGGTTATGCGCAGTGCAACCATTGCCAAAGGACTTGTTCACCTGCGTTGCGCAACCATCGCCATAGGAGTCGTTCTTGGTCTTCGATGTCCTCAGAGGTTAGGTTGGTGCTCCTTTGGATTCTGCGATGGTTGAGCAACCAGCTTAGATGT…
>Zoysiamatrella_newGene_424
GGTTAATTGGTTGGATCCAATGAGATGACTCAGATCCGGTGCCAGCCAGCGAGTCGGGTTGATCCGGACACAAGTGATAGGATTCGGATCTCCTCCCGGCTGGAATGGATCGTGGCACTTTCAATTTATTCATTTTTTTCTTGTGCATGGAACCTTTGTCTAGGAAGAAAAATTGGCATGTCTGGAAATGTGTATATCGCTATGATAAAACTCTGTAATTTTGCTAAATGTGCAGCGAGCGTCCTGTCCTATAGCACATGCCATGGTTTGACGCTGTCTGCCCTCTTGTAGCGTATTTGTCATTTGGAGCCTTTATTGTGTGAGAAATGATCCACTGGCAATGGTATGATTGTTCAGAGGCTCTCAGATGTTGTTCCATTATGTAGTGCACATATCTTT…
>Zoysiamatrella_newGene_425
GCTACATACAGTCGCCATTCTTGACGGGTATGCAGTGATAAAAGTGGAGTTCATACACCCTCCTGATGATGAGACCAAAAACCTTGGGCAAGCTATCAACAAGAGGATCCAATAGAAGAGGACATGTATTCTATTCAATCCTGTAGCAATAGACAGTTCTTCTCAACATGTGCCACAGCCCCATCCTTCTGTAATTGTTCTTCTGGTGCAGTCAAGAGTGCTCCCATTATTCAAAGGAACCTCCCCCTGCAGCCAAAGCCTCAATGAAGGATGATGCCAAAACTGTGTTGGAGAATAAGAAACAAAAGACTTTGGCTTCCTTAGTAAATACCTTCTTCAAGAAGGATGCTAGTAAGAATTTACAAAAAGAGCATACCCACTGTTCACAAGAGAAACAGC…
>Zoysiamatrella_newGene_428
ATATTTTAATTTGGATATATCCCTGGGCCGTCCATTATTTGATTTGGTAAGCTTGTCAACATCTTGGCACGCGTTAAATATATACACTTGCACTTTAAATTTGGAGGGAAATACAGTAGGCATTTATATTGCTCCTGTTGAAGTGCTCACATCAGCCTCTACACTTTCAGAAACAAATTATGTTGTATATCCATGTTGTGGTGGGTATGTCTAACTAAGAAAGTCTGCATGTTACAGGAGTACATCTGCAACAATAAAGCATCCCCTATGACTTTGATGTCTGCTATATTACGTGTCCTGTGATATCCATAGTAAATGTTAAATACGTCACATGTATTTTTTTCATAGGTCGAGGACATGCTTTAGAGAAGTTTTGCAGAGTTCCACTCACAAAAGAAT…
>Zoysiamatrella_newGene_429
TGAAGCAAGATAAATATAAAGATGTGGAGCCATCTTCGATTGATCTATTCAAAGAGTGCCATTGTAGCAGCAAGATTGGATTTAGTGAACCAGTCCAGAAAGCAATTAATGAAATGGAACCCATTATGGCTGAACCTATAGAAGAAGGCCAAGAACCAAAGACAGCAACTGAAGTTATTTCTCAAGTCTTACCAAGGTTGAAGTTTCTTAAAGCCGCCGGCATTGTGAGTGCAGCCCCAAAGATCAGTGGGAGATCTGCCATTGCGACGCGTGTGCAATAGCTAGAGTAAATTGTTAAGTTTGGCAGCACCTGAGAAGGAACTTTGACTTTTATTTTAAATGGGATTTGAACATCTGTTCTGGAAATATATAGTGTTGTATGTCATGAGATATTATTAT…
>Zoysiamatrella_newGene_430
TTCTAAGCACTACTAGCACAATATACTCCATGTTTTAATCCTATCTGACTGCCCACTAGCAGCTTCCTCTATATCTTCTTCTACTTCCTGCAGTTTCCTTCAACCTCCACATCAACGTCCCCACCGCTTTTTCATATTCTTCGATCAGTTGTCGGCAAACCGCAAGGTGACTTGAAGAAATGTCGTCCCAGATCACGCCGGCGCCGGAGCATGTGTGCTACGTGCACTGCAATTTCTGCAACACGATTCTCGCGGTCAGTGTCCCCAGTAACACCATGCTGAACATCGTGACTGTCCGTTGTGGGCACTGCACTAGCCTGCTGTCAGTGAATTTGAGAGGATTGATCCAGTCACTTCCTGTTCAAAACCCCTTACAGGATAACTTCAAAGTCCACAACA…
>Zoysiamatrella_newGene_434
TGGATAATTATCATCGACAGGAACTGCTCGCTCGCACCATTCATTGCTCGCTCTCTCTCGTCCAGTTGTGCGCGCACGCCGGAGAAAAAGGCAAGTTTTTTTCCTAATCCCCATCCCTAGCTGACTAATTTTGGTAGGCAATACATTTAAATCTTTGTCTCTTGCCTTGAAGGATAATATGTTTGGAGTTGGATAGGAAGGCTAGTTATTTTCTCCAAAATCCGCATCCCTCAATCATGACACCACCACTGTCTCTCTCTCTCTCTCCAATTTCTTTTTCAAGATGCAAATCGCGCGCTTAAGTTTTGTTGGTGGTTACTTTATTCCAAATGTTGAATTTCTTCTTCCCAGGATGTTTGTGGTTCGGGTGAGGGTTCAACGCCGAATCTATAGATGTAG…
>Zoysiamatrella_newGene_437
CTGGGCCGCACCCTCACCCTCTCCCTTTCTCCACTCCGGCCCACTCTACCAGCAACCCACAAGGCCCAGCCACCCCTCTCTTCTCTCTATGACGTGTGAGCCCCACTCGTCATCTCCTTCCTCCAGCCTTCCCCAACCGCTGCAGCTTCACCGCCCGCGCTGCCCCAATCTCCCTCGATTTCCACGCGATTTCCTCCCCTAACCGCGGCCCACAGCTCCCGGACTCAGCCACCCCGCTTTCCCCTACTAAAATCGTGCCCTCCGGTTCTCTATCTCCACCCCAAACCGATCCAGCTCGCCTCACCGTCGCGCCGCCCAACGAAGCCGCCCCAGCCCAACGAAGATTCGCCGCACTGCACTGCCCCCTGCCCAGCCATCCCCATCGAGAACCTCTGCCTA…
>Zoysiamatrella_newGene_438
CCGTGTTCATAGCCTCTGAACCACGCCGGGGGCCGGTCCACGCGCTCAGCCGTGGACCACGGTGGCGGCCAGGCGGCGGACGGCCGGAGGGCCTTGGGGCCCAGGCGGAGGAAGGGCATGGTAGTGCGCTGAGGCTCGCCACTGGCTTGAGGAAGCCGGGAAGGGGCGGCCCTACGCCAACGACGAAGGGTGGCGCGCGATGGCGGCGGTGCACGGCGAAGGGCTCGAGGGAGCCGGGGACGCGATGCAGGACGCCGTCGCCAGAATGAAGGCGAGGTGCGGCGGCGGCGCGCGGCGCCAGGGCGCAGGCGGGGCGCAGAGACCTCGTCCTGGCCGGAGGAGGAGCTCCCATATCTTCATCAAGAGATCAAGAGGCGCAAAATGGAGCATCTCCTTTCT…
>Zoysiamatrella_newGene_440
CAAATCTATGGTTAGGGCATGTACAACGCGGCGCTTCAAGCCGTCTTGCAAAATAACCCTTGTTTGCTTAGGGGACGGCTTCCTCGTCGCTTGGTGTAGCGATGGCGAGCAGTCCGTCTCGATGCTAAGGCCGAGGCCGGAACGATGAGCAGCGCACCGTTGTACCACCTCGGTCTCTTCGGGTCGTCAGTTAGTCGGATCCTGCGCGGCCGGTGGGAGAGAGAGCCTGCGCGCGCCAGAAATCGCTCCCGCGCGCGCACCAGAAGTTGCTCATGCAGATGTCGCCGCCGAGTCGGACGAGCACTGCCTCCTCACCGACGACGGGCGGGCGCAGTCGGCAGCAGCCAGGTTGAGGCGGGCGCCAGACGCGGCGACCGAGTTCAGGCGGGCGCCGGGCGC…
>Zoysiamatrella_newGene_442
GCTGAAATGACATTGGTGCATATCGAAGGGTAACTGTTCTTTCATGGACATTAAGTGCTATGAAAGACTATTAGTCTATTTGTGCACACTTTGACGAGTTGCAGTTTTCACTATCTGGGAAGACTGTCCGGTCTTGTTTCGATGTCGAGTCACTATAAAGTAGGAAGTTCACCACTATTTCATGAAGTAAATCAAATCTGCCACAATACGAGTTCAATTCTTTCTCCCTCAAAGTTTCAAGCTAGACACCATTGTAACTCATAGAGAGATGAGCCCCCTTGATGCTTTGTTTCCGCTTCTCCTGCTTGTTTCTACTGGGACTCCAGGGATGCGAGCTTCTGGTATTGTAAGAAGTCATGAGGCTGTTAGGTCACAGATATCCACTGCCACTCTCGCCAG…
>Zoysiamatrella_newGene_443
CGAACGCGACCCATGCTGGCGGAAGGCCATGGCAGAGGAGATGCGCTCAATTGAAGAGAACCGCACCTGGGAGCTAGTGGATCCGCCGACCCGATGTCGGCCGATCGGGCTCAAGTGGGTCTTCAAGGTGAAGCGCGATGCCAATGGGAAGCTGGTGAAGCACAAGGCGAGGCTGGTTGCCAAGGGGTACGTGCAGCGAGAAGGAGTGGACTTCGACGAAGTATTCGCGCTGGTTGCACGGATGGAGTCGGTCCGACTCATGCTGGAGTTGGCGGCGAAGAAAGGCTGACAGGTCCATCACATGGACGTGAAGTCAGCATTCCTCAACAGAGAGCTAGCCGAGGAGGTGTTCGTAGAACAACCGCCGGGCTTCGTTGAGAAGGGTGAAGAGCACAAGGT…
>Zoysiamatrella_newGene_446
GCCGCCTCCCCTTCTTTCCCCACGTTGCCTTGGAATAAGTGCTCAACGGCTTAGCACCCAGCCCCCTTTCCTATCCCCACCCCGCTGCCTCTACATAGTGCTCTGCCTGGTGGCTTCGCCTCGCCCCTAGCCTAGCCTGGCGAGGTCGGCCGCGGCAGGCCTCCCCGAGGTCAGCACCTCGCTGCCGAGGTACCCTGGGAGCACCTTCCGGGTTAGCCGCGTGAGCGAGAAAAAGCAGAGCATGGCTCGAAGGCCCGGGATGCGTGCGGTACAGGCTCGCGTGCAGTCATGCACATATGGGCAAGCTGGTGCACAACGCACAGAGGTGAGCCGTCTTACAATCACTGCAGGTGCATTTTGTTTTGAAAGATTTGGTGAGAACATCTACTGGAGAGACTC…
>Zoysiamatrella_newGene_448
GGCAAACATTGCGGACGCCCTTAGCCAGATTACTCCGAGCAACCACGTTAGGAGGAGGGAGCTACAGCGACAGGGATTCCTTCCTTACGTTCCTGTTGCTGCCTGCCAATTTCATAGCTGGTTTGATGGTCCCCTCTGCCCTTCCATCAAGCTGGACCACCTCGTCGTCCCGTCCCTCTGGATTAGAGAGATGGTGGTGGATAATCCTCTGCATTCTTTTCCTTCTTCATCCCCAGCATTAGACCCGAACGAACTGCAAAATTGGTCAGGTAGTTGGGAGTAGTAGGAAGACCTAACAGGTTGACCCAAGGAACCGTCCCAACAACAGAGACTTTTGCGGGGAAGTGTGTGTGGGAACTCGAAACACCTTTCCTGATCAATCTGCTGACTTGCAGTTTC…
>Zoysiamatrella_newGene_449
GCAGCGAGTACTTCGGTTGAGGAGGCGTTGCGGGAACAAGCTACAGGTGTGATCAGCTTGTGCGGGTGGCTGTTGCAGGTCTGAGCTCCGAGGATATTTGTTCTGGATCTAGGTAAGGTCGCAACTAATTCACTTCAACTCTTAATCATAGTTGTGTGCACAGAACGAATGAGAGAGGATACGAGCAAGCTAACAATCAATTTAACATTTCTTTTCTTTGATCGAATTCGATAGGATCGATGTAACAATTACAGTGTGTGTTCAGTTTGGTCAATTCATGGCTAAGTTTGATGATGGTAGTTGTGCTCATGTGCCACGCAAATATGAGAGCCCTTGTAAGGTAGACCAAGTGCTCATCTTTCACCTCCTAAGAGGTAAGACATGAATTCGATCTCATCC…
>Zoysiamatrella_newGene_451
CAGATTCTACAGGTCAACTCTCATCATCTTTGGGTTGTGAAGAAAGGGGGTTTATTTATCTTCCTAATTCGTGGAGTTTTGGGTTATAGCAGCACGATAAGCCTGATTCTACAGGGATTGAAGGGTCTCTGGAGACTCTGGAGAACTAATCTTCCCCGCAGGATCCAAAAGGAGAAGATGATACTTTAATTTGATGATCCAAGCCGCTCTGCTTGGACGTAGAAATCGATCTTGCTGCTGTGATGGATAAGGATCTTACTGCTGTGGTTGATAAAATGATAAGGATCTAAGCCGCTCTCCTTACTGGCCGGAGGAATGGGACCCCAACAACCAGCAAATTGGACTTCGAAATAGATCTTGCTGCTGTGATGGATAAGGTTAACTATGTGGAGTGAACTA…
>Zoysiamatrella_newGene_452
GAGAGAGAGAGAGAGAGAGAGAGAGAGAGAGGGAGAGGCACCGCCGGAATGGTTTGAAATTCATTATGAAAAGCTTCTATTTTCTTGTTTCTCGTGTGGAGTCATGGGGCATACGGAGGTTGAATGCTCACAGCCAGCTCCAAGCAATGCCCTTGGAAAATTGCCATATGATATTAAGCTGCGAGCTCCGGATGATAGGAGGAAAAGTACCAGAGTTTCAGCTAGGCAGCTGCAGAAAATTTTGCACATAAATCGGGGGAAGAAAGATAAAATCCGGCGAGGCCAGCCCGAGGGAAATGTGCACAAGTTAACCGTCCTTATAGGAGCAGGGAGGAAGGAGATAAAGAGAAAACGCCCTGTATGGAACCTACAGCTGATATTCTGAGGCATATAGTGGGC…
>Zoysiamatrella_newGene_454
CGTTTCTCCGCGTGTCCTTCGTCAGCGCCGACACAGAAACGGCAGCAGTGGAGCGACGGAGACAGCGGCAGCAAACCCACCACCACCACCGCCGTCGCATCCGACGCATCGCATGGAGGAGGAGGCCGCCGCCGCCGCCTCCGCGGCGCGAGAGATGGAGGAGAAGATCGAGAAGGCCATCCGCGCCCGCGTTCCTGACTTCAAGAAGCAGGCCGATTCGCTGACCCTCGAAGGTGTTCGGAGAGCACTGGAGAAGGACATGGGTCTGGAGACACATTCGCTGGATGCCCATAAAAAGTTCATAAAGCAATGTGTAGACAAGGT
>Zoysiamatrella_newGene_455
CCCCACCCCGGTCCACCAGAAGAGCGCCGCCGCCGCCGCCGCCGCCGCCCGGCGGCTCCTGTCCTTCTCCGGCGGCCACCCCTTACTCGACCTCCCCCACCCCGCTCCAGCCAACCCAACCCCGGCTGCCCCCGCCCTGGAAAAGATCTGGCCGTCCTCGCCCCTTCCTCGCCGCCCTCACCACACACCGACATCATCCCCCAGCCCCACCCCGGCGCCGGCTCCGCCCCTCTCGCCACTCTCTGCCAAGAGCCCATCCCCACCCCCACTGCCTGGAACTCGCTACCCCCACCCCCCGCCAGCCAACGAGCTCGACCACCTCGCCCCTTTCCCCACCGCCTACCTGATGGATGTGGAGATGGTCCACCAGTCGAGACAGGGAGGAGCCGACGCAAGGGG…
>Zoysiamatrella_newGene_456
AAAAAAAGTAGCCGCAGCCGGCCAGAGGCCCAGAGCACCTCGCCGGTGAGCTCACGCCTCCCCGCCCAGTTCCGTCCCGTGCCGCCTCCCCGCTCCGCTCCTCTCCGAGCCGCCCCGCCCCGCGCCGACCTGCTCGGCGCCCCACTCCGATCCGTGCCGTTACGCCGTCCCGCGCGCCGCCACGATCTGCTCTGCTCCGCGCCCCGACTCGAGAAGCAGAAGACAGGAGCTGCTCCCGCGTGGCCTCCAACTTCTACCTCCTCACCAAGTTGCAGGTGTCTGACATAGTAGAGCATTCAAAATTCAGCGCCAGGGGTCAGGGAGCGACCTGCCCCAGGGTGGGGAATTCGTTCCTTTTCCTGTATCAAGGAGGATAAACTCATATTCCAACATGATGGA…
>Zoysiamatrella_newGene_457
AGTGAGCACTACTCCCTCTCACTCGCCCATCTCTCTCGCTCGCCTCCCTCGGCCGAGCACGCTGCTGCTCCAGCCCCTGCTCAAGCTCCCCACAATCTCAGATCGTCCTCATTTTGCCCATGTTGGCTGGATTGCGGTTTTGGCCCAAAAATCGAGCTCCTGAAGTCGTCGTGATGTGCCGACCAATTGCTCGAGCTCCGGGATTATTGGAGCTCCCCGTCGCCGGCGCTGTGGTAACTCCTTCCCTCAACGCCGACGACCCCCCTGTGACCTCTTCGTCGACGATTTCCTCCACGCTGGCCTTCTCCTCACTGCGCTCTTCCTCATTGTAGCTGGTGTGACTGCTGCGGCAAGGTGGTGTGGGAAGGTGAACCTCCTGCGGACTGGTCCGTTGAGTGG…
>Zoysiamatrella_newGene_458
TTTGTTCTGTTTTTTTTATCCAGGAAGCACCGAGGTACAAGAACTCCTGAAGCTTTGCATGCTCAACACTTCGTGAGGACAGACAACAACCAACACATAGGACAGCACAAACAACACAAGACCCGAAGGGCTAATGCTCGGTCAACTGACATCTTCGGTCGGCGGATCAGTCAAGCCCAACAAGTTATCTCCTCCAACCCCCCTCAACCCCAACTCTCTTTGGTTCATGAGTTTAAATGCTATGGTCTTGATAAATCATGAAAATTAAACTCAACTTAAAATGAACCTTACTTGTTGCACCCTTAATTAAACATGCTTTTATATGGTTGGGTGGCATAACTTTTACTCCTACATACATGCCTGGTTGCTTGTGACTATTTTATTAGAAAAGTATGTTAT…
>Zoysiamatrella_newGene_459
GTAGCATCGTCTCTTCCTCTATCTCGCTCTCTCTCCGAACGCCATTGCTGTTCCTCAACTCGAGCTCGGCGCCCCACCCTCTGCAGTGCGTCCCTAGCCTCCAAACCGTGCAGATCGAACCCTCACCACCTCCTCTGGCAAAGCCCCAACATCCCCCTTCAAATCCCCCATCGGTTGGCCTTGGATTTCATCTTCTCCCCAAATCACGAGTTTCAGACCGCCTCTACTGTTTCGGCGAAATCTGGCACCTTTCCGGTTGAAAATCTTCGATTCATTGGGCCTGCAGGTGCTCAAGGTTTTGTCGCCGGCATTCATGGAGGTCGCGCCCCCCTCACTGGTGGCGACCCCCTTCCAGCCTCCTTCGACGCCATCAGTACCCGTGTCGCTCCCCTCCTTGCG…
>Zoysiamatrella_newGene_460
GAAAAAAATTGTTTCCAAGTCTTCGAGATTCAATAGGGCTCAACGCGTCGGAGAATTATCTACTTATTAACATTGTAATAACTGAACCGCTGCTGGGCATGTGGCCCCTCGAGTAACGAACCGGGAGATGGAGCGGCATCTTTGCACGTGCCGGCGCTTCTTGCAGTTGAGCAGTTCCACAAACAGTTGCAAGAAAACAACGACACAGTGAGCACAAGAGTATTGTGTCCATCATCAGGATCGTGCTTGTATGCAAACATCACCGGCTGCTCCCAATAACCGCGAGATTCACCTTGTTCGTGCCGGACCTGAGCATGAGAAGAATCGAATCCTGAGCTGAGATGGGAGTACATGGACACCATGCATCGGGCGCCGTAGCCCCAGGAAGATGAAGTGGAG…
>Zoysiamatrella_newGene_461
TCTTCTTTTTCTTTCCTCCTTTCCAAGCATCGACAGAGAGGGTCGGGCACGAGCGGGCGCGTTCCCGTGCGCCGCCGCGTCGACCATCCTTGCCCTTCCCGTGTCGCGCCATCCCTGCCGCGGCGTCACCTCACCCGTCGCGTCGACCGGGTCCCGTCCCTGCGCGCGACCGCCAGCTCGGTCAACCTGTGCGCCATCAACCGCGTTTCCGTTTCGCGTCAACCGCCCGTCGACCAGTTCCGTCCGCGCGTCGCCGCCTCCGCTCCGACCCCCCGCGCGACCGATTTTGTTCCGCGTCGCCGTTCCCCGTCCCGCGCGCGACCGCCTGCTCCGTCGCTCGGTCAACCGCGCCAAGCCGCATCGCCAATCCTCTGCGCTTCTCCCGTGCTGATGATCTCG…
>Zoysiamatrella_newGene_462
ACTGCTTGGCCTGGCTCGGCATTGGGCAGAATGGGCGGTGCCTGGCACGGTTCCCTTCTTCAGGAGCACCCGCCAGGCCGGCCCTCTCTCGCCCTCACTCTCGCTCACTGAAGCTCCTGCCGGCCTCCGTTCTTCGATGAGGAGCTGCGCACCTCCTTGCTTGAGCTCCGCAACACCTTGGCCCACGAGCTCCTCCGCCGATCGAGCCAATTTGGGGACGGCGCCGTGTCCGGCCGAATCTACGCGGGAACGGAAATCGAAGCCTTGCCGTCACCATTTCGTGAATCCGCACCACCTCACCGGTGAACCCCCGTCTCCGGCCATCTCCAGCGACGACAACCTCGGTGCCGGTCTGGTCCTCGACGCTCTCAAGCTCTCCGAGCTCGTCACGTCAGGTTC…
>Zoysiamatrella_newGene_464
CCAGTGATTAAGTTCAGCCGGCCCTCATCGATTTCTTTCTTCCTCCCCATCTCTCTCTCTCTCTCGCCTGCACGCTGAATGCACGCCCCCTGCGGAGGACGCCGCTGCCGAGCGCCGTCTGGCCTCCTTCCTCGATGAGCAGGAGCGCCTCCACGCCCCCAACGCGCCACCACTCTCTTTCCCTCCATCCACACGACAAGCTGCCCGGATTCCAACTTTTCCCCAAATTTCGAGCTCCGAAACAGCCAGCCGTTCTTCGCGAAATCCGGCGAGCTACAGCGGGTTTCCTCTCAATTCCTCCCTGCCTCGACCTCTTCCTTGCCCGACGAACCTCTAAGGGTCATTTAATCACTGGATAAGTGAGCCTCTGTGTAGGGATTTCGAAGCTTCCTCGTGGCC…
>Zoysiamatrella_newGene_467
GAAACAGAGCAAAGCATCCAGTCACCCTAAGCGCGCAGCAAGGCAAGCTCATCGATCCGCATCGACTTCAATTCCCGCTTGATTCGATCGGAAAGGAGAGATGGCGTCCGGCAAGGGCGAGGGTCCGGCAATAGGCATCGACCTCGGCACTACCTACTCGTGCGTCGGCGTGTGGCAGCATGACCGGGTGGAGATCATCGCCAACGACCAGGGCAACCGCACCACGCCGTCGTACGTGGCCTTCACGGACACCGAGAGGCTCATCGGCGACGCGGCCAAGAACCAGGTCGCCATGAACCCAACCAACACCGTCTTTGATGCCAAGCGGCTCATCGGCAGGCGCTACTCGGACCCGTCCGTGCAGGCGGACATGAAGATGTGGCCGTTCAAGGTCATCCC…
>Zoysiamatrella_newGene_469
CTTTTCTTTGCGCAAAACACTTAAGCATTAAGGCTGCAGAGGAGGTCCCTGGCAGCTGGCGCCCCCTTCTTCCTTCTGGCGCCAGCGCGCCTCCCGTAGTGGCAGCCGGGCCACGATAGCCCGTCGGGGGCGCGATGGACACGAGTTCCACCTATACCCCCTCCCAGCCGGTCCTCCTCCATCTCCCTCTCCTCACTCTTTCTCTCGCGCTCGCCCCTCTCACTGCCGAGCGCCGCTCGCTGCCGGGGAACCCTGCCACCGAGCTCACCCCGCCCTTCCTCCGTGGTCGAGAAGCGGTGCCCTCCCTCCCTCGAGCATCCAAGCGCCGCGGCTCACCTTCTCCTCCATGGACCTCGACGGATTTCGAGTTGCCTTAAATTTTTGAAGCTTTGGATCTGC…
>Zoysiamatrella_newGene_471
GTTTCTTTCTCCAAAGCACGCACCATTCCTCTCTCTCCCCTCACTCTCTCCCAGCTGAACGCCATCACTAAGCTGAGCCGCCCCATTTTTCCAGCCGGATGAAATTTCTCCATGCCCTCTTGCAAACCCCCAAGTTTCCCGTTGCATTCCCCGTCGTTTTGCCCTTGGATTTTGGAGTTTTTCCCAACTTCGGGTTTGGGACCGCCGGCCGTTCTTCGCAGAAATCCGGCGCTTCTCCGCCTGCTGTGCAGGGAATCGAGCGTTCTTCGCAGCCGTTCGTCAGGACCCGACCACATCCACGCCGACGACCTTCCTCCTGTCCTCTCCGGCAACGACAGCCCCCCGTGCCGCCGGAAATACCTCGCCAAATTTCGTCTTCCGCCACCGCACTCCGTCGAC…
>Zoysiamatrella_newGene_472
TTCACTTCTACAGCCATAGTTCAAAGCTGCAGTTCTATATTGCGAATCAAAGTTGTGCTGAAATTGATGCTGCACCTTTATGTGCTCTCTTGTACTCCCTCTGTCTTGATTCACTTGTCATTTTGGGTCTGTTCATGGGAGTTAAGAGTGTAGAAAATGTGGGTTGTGCTGAAAACGAGCAGGAGAGAGATAGAGATGTATTGGGAAGAAAGAAAAATGTATTGGGAAGCGAATATGACAAGTAAATTGGGAAAACTTGAAGACTCTAAGATGACAAGTAATATGGGACAGAGGGATTATTTTAGATCCAAACCTCACTTTTTTTTTGGCATGTTTATATTTTGTAACCGATTTGTCGATTGCTGTCATGCTAATTATGGGAGTTTTATATGAAATCAT…
>Zoysiamatrella_newGene_473
AAAAGGGTAGACGCTGCCGGCAGAGCGCTTCGCCGTCCCAACGCCGCCCCGTCTCGTGCCGCCGCGCCGCCCCGCGCCGAGCCGCCTCGCCCCGCGCCGACCCATTCCGCGCCCCACCCCAATCCGTGCCGCCACGATCTGCTCTGNNNNNNNNNNTCCGCCTCTTATTTTCAATGGAGGACGCCGCCACTGTGGGAGGAAGGGTGGAGCCGGTGGCCAACGGGGCGAAGAAGCTCGAGGACGAGAAGTTCGATCCCAGCCGGAGTAAGAAGTTGCCGTCTTATGTGCCTTCTATAGATTCTGTATTTGTTGTGCTGTAGTTTGTTTCTGAATCCTAGTTTGTCATTAGGAAATCACCATCTCCCTATCTCGATGTTGATTATTATGGCGCACGAATTC…
>Zoysiamatrella_newGene_476
CTTTCGTAGACTAGGTCACCTCAATACGAAGAGCCCACCCAATCCCTCTCCAAATACATAAATTTTACTGTGTCGGTGGTCAGAACACTGACAAAACCCTTGGGTGCTAAGTTGTGTGGTCTTTAAACTTACGAGGAGTATCTTGCCATCCTCACTGCTCTTGATCATTGGCACTGTTACTTGCAGCTTGTGGAGTTCATTATCTTCACTGATCAGAAGAGTCTTATTCATCTCAATGAGCAGCGTCTTAATACTCCATGGCAGCAAAAGGTCTTTACTAAATTGTTGGGCCATCAATATCGTATTGTGTACAAGAAAGGGGTGGACAATTGTGCTGCTGACGCTCTTTCTTGATGGCCACATTCTTCTTTGCACGCTCTGTTGGTTTCCTCTTGTTCA…
>Zoysiamatrella_newGene_483
CAGGAAAGAAACTGATTCGAGTAGGAGCTAAGACTCTGTTGGTGTCATGGAATATCCTGATCAGATGCATTAAGAGCTATCCAAACATTTAAAAAAATGAAAATGGACTATGGGCAAGGAGCGATACCATTAGCTGCTTGAATGATTTCTCACAGCACGACAACATGCTTGTCATGAAGGATTTTTTCTGTGGATCTTTACAGTTGATTGCTAGGGGATGAATGTTCTTGCTTTTGGATGATTCTTGATGAGGATGAATCAATGAAGAAATCGCGGTGCCAAGAAATGATAGATCTTAATTTTACAGATTTTCGGTAGGCGGCAACAAATGTAATGTTGAAGCAAGGTATGAAATGCTTTGTCCTTTTTCTTTAGCAATAGTTTATCCAAGTGGAACAT…
>Zoysiamatrella_newGene_484
TGACCTCTTCTCCCCACCGCCATGCCCCTCCTCTCTGCAGAGTGCTGCACCCCTCTTCTCCCTCGCCGACTTGCCCCCACCGGCAGCGCCATCTCTCCCCACCGCCCCGCCCCTCTTCTCCCTGACCGCCGTCCACCTGCAACATCTTGCTCCCATCAGCTCCCACATGCCCGCCTCGACCTCTTGCCTGCCTGCCTCGTTCGGCATTTCCAGGTCTACCCACCAATCCTTGCATGCGTGCCGGCATTTGGTCACCTGCTCCGAGAAGAACGGCCAGCACAGCATCAGCACACCGGCACGGATGCTCTCAAGCGTCGAGTTTCAGCCGTAGTGGCTCAGGAACCCGCCCGTGGCGCGGTGCTTCAGCACGGGCTCCTGGTCGCACAGCCGACCATCAAG…
>Zoysiamatrella_newGene_485
CCTCGATGAGACCTTTGCCCCCGTAGCTTGACTTGAGTCAATTCGAACTTTACTTGTTTGTGCTTCACATTTTAGCTTCAAATTATATCAAATGAATGTGAAGAGCACCTTCTTAAATGGTTATATTAATGAGCAGGTTTTTGTTGAGTAACCACCTAACTTTGAGGATCCAAGCATTCTAATCATGTCTTCAAGTTGAAGAAGGCTTTATATGGACTCAAGCAAACTCTAAGAGCATGGTACGAGAGACTAAGAGACTTCGCACCGGCAAAGACTTCAGAAAAGGAAGTATCAATAATACTCTCTTTACTAGACTTGCTGATAATGATATCTTTATTTGTCAAATCTGTGTATTATCTTTGGTTTTACTAATGAAGCTTACAATATAGAATTTCGTGA…
>Zoysiamatrella_newGene_486
TTTCGAAAAGATATCTTGAAAGTATGTTTTTTATTATAAAATTTTGTTCTATTTGAAAAGGTTTCAATGAACGTTTGAAATTAATTTATCTCAAATAGTTTCAAATATATTCCTCTACTGTTTCAAAATAAAATAATTGGATAAAATAAATTATAATCAATGAAATAAACAAAAGGAAAGAAAAGAGGTTTTCTCGAATTTTGGATTCTAGAAACAGATGTCTTAAAATATGTTTTTATTTGAAATGGTTCAAATAAAGTGAAATGCATTTATCCCAAAATATTTCAAATTGATCCTCTCATTTTCAAATAATCTAATTATAATAATAATAAAGTATTAAAAGTGAATAAGAAAAAGAGTAGAAAGGAAATAAGAAAAAGAAAAGAATAAAAAAAAATC…
>Zoysiamatrella_newGene_491
CACCCCTTCCCCATTTCTTCTCTCCCTCACCTCTATCTCCTCCCTGTAGTGCGAGCCCCTGCTGAGATCGACGCCGCCACCGCGCGCCATCATCCGGCGTCCTCCACCTCCTCTCCCTAATCCCCGATCTTCCCCATAGATTCCCTCACGGATTCGAGCGTGTTACATTTTTCTCCCCCAAATCGGCTTCTTAAGCCGCCGGCTCATTTTCGGCCAAAAATCCGGGGCAATCCCCGGTTAGTCTTTGATTCCTCGCACTGGGAGTTAGTTCCGTCGCTCATGAAGCTCGAAAACTCTCTAATCGTGAGTAAAAACACCGTTTTGGTCAGAAATTTTGAAGCTTTGAGCTCGGTCGCCGGCAGGACTCGACTAGTCACCGTGGAAGGCCATCTTCCAGCC…
>Zoysiamatrella_newGene_493
TTGGAACAAAACTCAGTGACGCACGGTGGCTGCCTGCGAGCTGCGACTTGGGGATGCGCAGCGGCTGCCTGCGACTCGGGACGGCCACGACAGCGTCGGCTCCACGGCGCGACGATCAGGATGGCGACGGCGATGCATCCTCATACATCACTTTCCTTCTTTCCAGTAATCGCATCGCCTCTTCCTTCCCCTCCGTTCAATGTGTTCTTTGTTCTTCTTCTAGTGAAGGCTATGGCCATAGTCACTGTCTGCACTTAGATTTGAAACTCATTTCATTCTTGTTGACTTGCACGATTAGATCTTAAAATCATTTGGATCTGAACCCAATAATAAGCTGCAGCTGTGGCCTATTTTGTTGTGTGCATGGTGATACTAGATTTGTGTTATCCAAATCATAAG…
>Zoysiamatrella_newGene_494
TTCATATTTGGACAGAAGACTGAGAAGGGATTTGGAAGATCAAGTGAAGCATTTAGACCAAGTATTGTTGAAGAACTACCATTTTCGGAGGAAGTTGCTTGTGGAGGTTATCATACATGTGTTGTGACAGATAGTGGTTGTCTTTATTCGTGGGGCACAAATGAAAATGGCTGCCTTGGTCTGGGAGATACAGATATGGTTCGCTCTCCAGAAATCTTGAAAAGCTCATTGTTTAAGCTTCCTGTATCTAAGGTATCGTGTGGCTGGAAGCACACAGCTGTAATCTCAGGAGGTGAACATCCTTTTGTCTCCGGTCATATGATTGATGCATCCATTATCTAGTATCCAACTTGATTCACCGGAGGAGTACACCTACAAAACAAGTAATGATGTATACAC…
>Zoysiamatrella_newGene_497
GGAAGGTCCATCACAAACCAAGCGATGCTTCGACAATTGATCATGATGAGAGAAGATATGTACAGAGGCTACTACATGCTGGACAAATTCAGGTACCTTGGTTATCATGAAGATGAGGAGGACAACGATCAAGCAGAGAGCCGATCGTTAGCGCCATCCATAACAATTCCAGAGAGAACCTTCTAGTGGATACAATCTCGGTGTTCTTCCGATCATTGGTCGTGGGAAAGTTGGGAAGAGCACGCTAGTTGAGCATGTTTGCTGCAATGAAAGGGTGCGCGATCACTTTTCTAAAATTGTCATTTTCAATGGTAACACGATCATAGAAGATGAGGAACTACACACCCTTAACGACGGAGGCATACTTAAGTATAATAAGATCTCCCAGGATGAAGGGAA…
>Zoysiamatrella_newGene_500
AAAAAATTGCCGCATCCCGAGTCACTAAAAGTATCCGAAATCTCATGTTCTCCGCACTTGTCCCATAATCAGTGGCAATTACACACGATTATCACAGTGAAATAAAAACTGTATAATATAATTATCAATTTAATTTGAAAACTTTACAAATTACTGGCTCCAAAGCCAACAAAAATACCTTCAGAGATGAAATTAGCGAAAAAGAACTAAGAATTCAATTTTTCCGGCGTGTATGTTCCATGTATAACCACAGGCATTTGACTGGAAGTTGAACTTCTAGAAACTTCAATATAGTTCCTCACCGCGAATCTTTGTCATACCTTTATATTAATCTGTGACATGATGGTCTTCGCTTGTCGATCTCCATGGCGATGCAGTCCTTCAACTATTCTCTCTCAC…
>Zoysiamatrella_newGene_501
GAGAGCAGTTGCTTATTTCAAAGATCAAGTAAGAAAACTATTTGGACTCTGTTAATTATGGACATGGATGTGAAGTCAACTTTACATTCTTTGGTTCCCATGGTTAACCAGCAATTATCTCTTTATGTTGCTATCTCCAGTACAGTATTCTGCATTGGATTTGTCTTTAGTTTGTTTTTTGCATTCTTTTCATGAAACTTTGAAATGTAATCCACGCATCATTTATTTTCTAGATTGTGCCCCAACTTGTGGCTGGAAAGCATGTAATGATTGCTGCCCATGGTAATTCACTTCGTTCAATTATAATGCACCTGGACAAGTTGACTTCTCAAGAGGTCATCAGCCTTGAGCTTTCTACTGGCGTTCCGATGCTGTATATATTTAAGGAAGGAAAATTTA…
>Zoysiamatrella_newGene_502
CAAGGAAGCAGTTACACAACATGCTATAATTCATGATCATGCTTTTAGGCCAACAAGAACAGATAAGGGCAAGTTTAGAGCTGTGTGTAAGAGAGCAGATAAGGGTTGCAAGTGGAAGTTTTACGCTACTACGAGCAAGAACAAATACATTGGGTGTAAGGTGAAGATTAATGGTCCAAAGCACACTTGTGGTTCATTCAATAAGTGTGGTGACACAATGGCGTCAAATTCATGGGTGGCTGCTAGAGCTGTTGAGTTTCTTAAGGAGAAGCTATATATGGGACCTAGAGAGCTACAAAAAGAGTTGAAAAAGAAGTACCATATGGAGGTGCCATATGGTAAGGTGTTCAGAGGCAAGGAGAAGGCAGTTGATATCATATATGGGTCATGGGATGATAG…
>Zoysiamatrella_newGene_503
GTCATGGACGCCCAGGATTTTTTTTTTCCACTCCTGCACCTTCCGAAGCAAGCCAAGCACCCAGCATTCTTATCCGTTTCTCCCTCACTCACTCTCTTCCTTCACCGGTTGGAAAAATATCTGCAAGAACAGCCTTACCTCCTAAGAAGCCACACGCTCATTCATTTCGCCCTTCCACCTCCCTAGCGCAAGAAATTGGCCAAGAATCGAGTGTAATTTTGAAGAAATCGGAGAATCCCCAAATTCCGGCCGCTGCCGCCATTGCCGGAACTTGAAGCTCCTCCGATTTTGTGGGAATCATGGCTGTCGTCACCGTCGCAGTCCGTTCTTCACCGACGACGCTCGCCGCCTGCACAGCTCCGGCCATCACCATCCCGGCTGAGCCTTAGGTGAGCTTCT…
>Zoysiamatrella_newGene_504
CGGTTGTCCACAATCAAGTGATCAACGGGCCTAAGGCCGTGTTTGGCGCCGCTTCTTCGCCGCTTCTCCACAAAAATACGCGCTTCACCTGCCCAACGCCGTGCGTCTCGAACCGCGTATGGAGAACGTGCTTCAATCCTTCAGGAAAGAGGCAAAAGCGAGGCAAAAGCAAACGCTGATTTCTAGCTGCTTCTCGCCGCCTCTTGGTACTCCGGTCGGTGCTCATGCACCCCTCCGCTCCGGCGCCGCGCCGTTTTCGCATGTCCGCCTCCTGCTCCGCTTCGGAGCAGCGCCGTCTTCGCCCCTCAACGCTGGCGCTGCGCGGCCTCCGCCTCCTCCATGCTGCGCCTTTGCCCCTCCGCTCGTCGAGGTCCGCGTCATCGCCGTCGGGGGAAACGG…
>Zoysiamatrella_newGene_506
ATCGCTTCAAGTGCAGAACAGAACTCGACCATGTCGCGGAAACAAACGAAGCCTCACACGGCACATGGCACACGTCACATGCGCGCAGCGCGGCGGCGGCGGCGGCGGCCTGACCGGGCACAACGCCGTGGGGCACAGCGCGCGCGGCGGCTGGAGCAGAGCGGCCGCAGGGCTACGACCTGAGCAGGGCATGCGCAGGGCGACGCTCTTATCCACGGCGCAGCTAAACAGCCTCGAGCAGCAGTGCAGTGAGCGGGTCAGAGCAGCGCAACCGGCAGGCCAGAGCAGCGTGGCAGCCAGGAGGCGCGGCGCAACGGCCTGGAGCAGTGGCACCGGAAGAGGAATAGCTAGCGGGCAAGAATAAGAAAGCAGGTCCGGCCTACTCCAACGAATCCCCTT…
>Zoysiamatrella_newGene_507
GTCTAGAAAACTTAAAACGCTTCTGGAGTCTACATTTGGATGGGACCTAAATAACAATACAGTGAACCTTATTGATGAAAATGACGAGTTTGCACCTGTGGTTGTGGAAATGAATGGGTCATAGACCAGTGAAATCACATTCCAATGCATTTCTCGGGGATATGCTATAGTTGTAGCTGACTACTTGTATGAAGATGGAGATGTACTGTCCTCTCTTCAGTGGTCCTTTGGCATCCTAGTTTCTGAAGAGTGTGCATGTAAATATATGGAGAGCTTAGACCTAAACTTTTTACCTGCAGTAGAGAAAGTGTATCCTTGAACCTGGTGGTACAAGTGTATGATAGTGTCCTACTATGTGAGAAAGCGTGTTAAGTTTATTTTAGGAGTTGGGATGAAGTT…
>Zoysiamatrella_newGene_508
CCAGCGAGCCGAAGCCCGTCACCTCCCAGAACAAAACCTATCCCGCTCCCCACACGGACTGGCGGCGGCGTGTACGGCGACGGCGAGGCGGTGCGACTCGGCTACGACGGTGGCGAGGTCGTCTCCCTCTCCTATGTCGTTCTCGCCGGTTTGAAGGAGTGCGGATGGAGCTGGTTCTTCATCACCTACAGCAAGATTCATACTTTCTTCTTGTCTTACGCGGTGTGGCTGTGAAATCTTTCTGCATTGGTTGTGTAGTTGCTGCATTGGATCGATTCAGTTATGTTTACTACTAATTCCAGATGCTCTTAACACTGTAAAAACGACTCAATGCATGTTGCAAACCATACTATGCCCTAGAATTTATGGCAGTCTGAGATCAGTTTGGTCTTTGTAGTA…
>Zoysiamatrella_newGene_511
CGCTGCCACCGCAACCTCCAGGTGCCGCGCGTTGACGAGCCTCCGTGCATGCGCGCCACGCGCATGACCCTCGCAGGACACGACACCCTCCCGTAACCAACTCCTCAGGCTGAAGCTTCCTCTCTCTCTTCACTCTCCCACCAGGCCATCGCTCTCCCTCTCTCGGCCATCATCGTCGAGCGCCCAAACCCAGCGGCCCCTAGCCCTGCCCGTTCTCTCTCGTGCTCTCGCCCACCCCAGCTCGTCCCCTCCCTCTCTGAGCTCGTTGGATTTCGAGTTTTCCCCAAATTTCGAAGCATTCGGACCCGCCGGCCTTTCCCCTCCAAATCCGGCCGCCATCGGAGCAAGCATTTGCCCAAGGATTTTTGAAGCTTCGACGTGCCGGCTGCGGAACCCGTC…
>Zoysiamatrella_newGene_514
TCCTCGCCCCCAGCTTGGCCTCCACTGCAACTTTACTTTACAGGTCAAGTTCACAAATTTTCATCTCTTGTACGGGCTCAACAAAAGAGAAGAAAATCCAAGCAAAAGAATGGGTGATAAGGCAGATTGGAGTGATGCTTTTGTGAGGCATTTGATTGATGTGTGTAAAGGAGAGATAAAAGCTAGAAACAGACCAATGGAGATTTTTACTAGGACCGGATGAACAAATTTGGTATCTAAATTTGAAGAAAAATCTGGACAAAAGCGAACAAAGAAACAATTGAAGAATAAATTGGACAATATGAAAAAGGAGTTTATATAGTTTATGGAGTTCAAAAATTGTGTCACTGGTCTTGGATGGGATGAGGCAAAGCAAACTGTTGTATGCTCAAGGGAATG…
>Zoysiamatrella_newGene_515
GCTGGGTCTAGAATTTTCGGGAACAGACCTACTATCCTCCCCTCTCCTGCTCCAGTCCCGCCGCGACGGCGGCAAGGGAGGATCACGTAAGCGAGGTGGAGCAGTACCAGCAGCAGCAGCCATGGGCGTGATGGAGAAGCTCAAGATCTTCGTGGTGAAGGAGCCGGTCGTCGCCGCCTCCTGCCTCATCGCCGGATTCGGTCTCTTTCTGCCTGCAGTTGTTCGGCCAACCTTGGATTCTTGGGAGACAGCAGAAAAAGTTCCTCCGCCTCCTCTAAACGATGTAGTTGCAGGTGTCACGGGAAAGAAAAGGGAGTGAATTTTGCTACCACCTGTTTTTGTTGCTCGCTCATTTCCTTGAGCTCATTTTCGGCATCCAGATTGGAATTCTCTTCCAGC…
>Zoysiamatrella_newGene_520
GCTCTCATTTCTCCCTCCCTCCCTCCCTCTCTCTCTCTCTCTCTCTCTCGTGCACACGCTCACCCGACCGGATCGCCGCTCGCGACAGTGGAGAGCCACCGTCGTGCCCTCCTTCCGGCACCAGACCTCGCAGCAAGCTGTGCCACATCCTCCGCTTGCTCCATCCCTAAGCACCCCCAACGCTCTCTCTCTCTCCCCCTTATTCTCTCCTCTTCTGGCCGCACGCCATTGTCCCGTGAAACGCCTCCCTCCGAGCCTTCCCGGCCCCTGTCCCTCATCAAGGAGCTGCGCTCCCGGGCCTCCAAGCTCTCAGCAGCTCCATCCTCCCCGCTCGCGCGAAGCACTCCATCGATTTCAGTTTTTTCCCCAAATCGCGTCTTCGGACCCGGCCGCCGCAAA…
>Zoysiamatrella_newGene_521
CAGCTCTGTAAACTCCACCGGGAGCCTCAAAGCTTCTTTCATTTTTCCTTCTTCCTCGCCGTCGGGGACTCGTCGTCTAGTCATCTCTGGCCAGACTCCTTCGCTCCACAGGTGCTGCACCTCTTGCTCGGGCTGGTCACAACGTTTTCCCCTCCGATTTGGAGTCGAGTTCGTCGGATTTCGGTTTTTCCCCCAAAGTTGGACCACCACCGGCCGCCGCCGTTCCTCCACGGAATTTGGGATTTGGAGCTCGCCGCCGGCGCACCACGGGAGCCGCGCCATCTCGCCGGTGAAACCCGGTCCCCAGCCATCTCCGATGACGATGCCGGTCTTCTTCTCGTCGCCCTCGAGCTCTAGGAAAAAGTCTTTTGGGATTTTGTCAAAGCCGTCGCGAGCTAC…
>Zoysiamatrella_newGene_522
CTAGCCCATCAAGTCCTCCCGGGAAAATTGGCTCTAAGGCCCCAGTTCAGGCGGAGGGCTCCGAACGCAGGGGTTCGGCTGCTGCAGCGGCGCACTTCTCGGCGTCCACCGCATGGAGCTTCTCCGGTCCGCCGCCCGTGCGCTCCGGCTCCGGCAGCCACTGGAACAGCAAGGTTTCCCGCGCAGTTCGTGAGCCCTCGCCTTCTCAGTAGCTCCGTTCCCACTGAGAGGCACAAGTGTTTTCCCTCTTCAGATCCTCATTCAAGGGACACAACTGAACTCAAAAGGAACGCCAATGAGAAGAAGACATTCTTCAACGACTATCAACAAAAGTTGACAAGATTACTGATAATGTGGACAAACAATCACGCTTCAGGAACTGGAGGTTCAGATAAAAAA…
>Zoysiamatrella_newGene_523
GTTTTTATTTTATCACCGTATATTATTTGATTAATGTACTGTGCATTAGGTTTAGGAGTTGATTGAAACCTTAGCTTGCATGATAGGTACCTTACCTATGTTATGTATTATGGTACATGTAACTCGATGTAGAGCTAGGCTATGAGTTATAATTAACGGTAGAAGTCAAGTGAATGGGAACTTCACTCGCGAGCTTTAGATTATTACCTTGGATTTGAAAGTTTCGCATAATGAAGAGGTTGGTTTAGTTTATCATATGAAAGGATAAATGTGAGACCGGACTGGGAAGTATAGGTTGGCAGCAAGAGAGGAGTCCTGTGTGTGGTAGCTCTGTCTGTGTCGGTTAAAGATCGGTCGAGTATAGCCCTGTTGAGCAAGTTTGAATAGTACCAAGAGCAT…
>Zoysiamatrella_newGene_524
GAAAGATTCGACAAGCGGTCCCCACCCGTCAGCCTTTCCACCGCTTCTTCCTCCCAGGTGTCCAGGGCGCAGCGCTGGAGCGCGTGACGGCGCGCCAGGCGGCTGCCTGCCTGGGGGGCGCGCCGCTCAGCGGCCACCGCCCCCGCACGGAGCACAAAACCAAGCCGCACGGCGTCACCCCTCTTCTCCTTCGCCTCCTTGCCACCTCATCGTCATCTCGGCCGCCCGCCATTGCCGCCGCCGCACGCGAGCTCGCCGAGCCGCTTTCCGCTCCCAAGCTCGTCGAACAGCAGCACCTCGGTTCGTGCAAGCTCCCCACGAACTCACCCCAACGATTCCCTGCCGAGCCGAAGGGATTTCAAATTTTTCCCCAAGTCGAGTTCTTCGGACCGCCGTCCG…
>Zoysiamatrella_newGene_526
GGCAAAGTAAATGAGAGAGCTCCAGTGGTGGCTCTAGCCAGGCTGCCGCCGCCGACTGGATGCCCGACGCCAGCATCTGCTTCGCCTTCCACTAGCCACTACTTGCCGCGCGCGCTGCTGGGCCGTCTCGGCCCCTGCAGGCCATGGCTACAGCCTACGGCCCTTGGCAGCCACGCGCCGTCAGCTTGGCTGGCTCGGCCTCTGATAGCCGTGCACGCGTCATCGACCGGACATCCAGTGCTTGGTCTTCCTGAGAGGCAGCTGCATTGAGGACACAAACTAGGTCTCTCTCTCTCCCCTAGATCTACCGCAACCGCGAGCCTAGCTCACAGATCTCAGGCAACTTTCGCTCTCTCGCAGAGATTTTCATGAGGATGGAACCTCCGTCGTCCCAGATCA…
>Zoysiamatrella_newGene_527
GTTAATCTTCGTATGGAATGAAACCCAATTAATCCCGGCCTTTCCCCATCTCTCCTGGCCTGGTTTGAAACCTTGCCTACGGACTTGTGGAAGAACTCGGGGAGGCCACAGCTGCTGTGCGACTAGGGGATGCGGCGGCGACGGCAAGGCTCGAGGCTTGACGAGAAGACTTTGCTGCGCGACGGGCAACGACCACGACAGCAACGGCGACTCATCCTCTTCCAGCCTTTCCTTCTTGCCGGTAACTGATTGCCTCTTCCTTCCTCTCCTCTCAGTGGCGGAGCCAAGACGGGCTCACGCCTGGTGCTAAACAAATAAATTTAGATAAAATTTTAAGTTTTTTAGCTAATATTTACTTGTTTTTAAGAGGTGAAATGAATATGGGACCGGTGCTGCAGC…
>Zoysiamatrella_newGene_529
CGACCTGGTGCGCCAGACTCATTGCTGCGGCGAGGGACGCCGGGTTATGGATGCGGACGGCATGGCTTAGCGGCGGAAGGAGCCCTCCCGTGTAGAGCTGGACGCGGTGGGACTCCTCCAACCGACCAGCACGCGGAAGAAGGGCCTGGAAGCGATTGGAGTATTCCTCCACGGTTCCCGTGCGGCGGCACTCCGCGAGCTCGAATAGTGGGGCAGATCGCAGGGGCGGCCCGAACCGCAAGTTGAGGAGGTCCTTGAACCGGCCCCATGGCGGTGTACCCTCGTCTTCTTGCAGCTGGATGAACCACATCTGGGCAACATCTTCCAGGTTGTACGATGCCATCCAGACGCGCTCCTCCGCCATCGTGCGCTGCTGCCGGAAGTACGACTCGCACTTGT…
>Zoysiamatrella_newGene_530
CCATAGCGGGTGCAGTGGCCCAGAGCAGAGCGGCGCGGCAGGCAGGGAAGAGCGGTGCGGGGCGACAGGTGGGAGCCGGGCGGCGCAGAGCGATGTGGGAGGGCAGAGCAGCTGGTGAGGGAGGAGCAGATTCATGGGGTGGTGTACTAAATTGGTGTGGCGGCACAAGGCGACATGGCTGGAGCATCGTGGTGCTAGGCAACAAGTGGGAGCTGCACTTCTACGAGGTGCTGGGCACCAAGCAGGTGGACGTCAGGCACCAACTCAACTGATTCCCCTTCTCCCACTAGTTTCAAAATAAATAAGCAATGCCACACTGCAGAGCGGACGTGGCAGTGGCCAGAGCGGGTGCAGTGGCCCGGAGCAGAGCGGCGCGGCAGGCAGGGAAGTGCGGTGTGG…
>Zoysiamatrella_newGene_531
GGCGCTTAAGGCCAAGAGGTCGGGCGGCGGGCGAGGCGCGCTGGAGCCCGCGCGCGGAGGCGCTGTTGGCTGCGTGCGAGGCGCGCTGGTCGAGCCTGCGCTAGGAGGCGGCCGCGCGCGAAGGCGCTAGAGGTCGGCGCGGGGAGCTGGGCCCAGCCGGCGTTGGAGCAGTGGAGTGCGGTTCGCTGAAGAAGGCGAGCTCTGGAGCAGACAAGCTGGAGTCGGCTGGCGCAGAAGCAGACACACTGGAGTCCTGTACAGGGCACAAGAAGCAAAAGAAAATTTCTGGATTGACTATATCATTATGCTTTAGTTATTTTTTCTTCACCTCGTTTGCTGGTGCCTACGGACAGTGTCTGTGCGATTTCCAATTCTTCAGTCTTAGCTCTCACATGGAAA…
>Zoysiamatrella_newGene_533
CTTGAAGGCGCGAGGGCGGCAGGAGAGGGCGGCAGCTCCGCCCCGCTTTTCAAGCCCGTGCTGTTAATCGTGTCCTGATAGTCTGCCACTAACATCGAAAGTCATCATCTAGTCTGAGTGCTCGGGCGGCCTCTTCATCTTCATCCTCAGCTCTTCTGCGAGCTTTTTAAGCAGGGCCGTGGCATGGCAGTTCTGAGGTGCTTCTGACAAAAGCAGACAAGGAATCTATCCCCTGAGGTGATCGTGGCGGGTCGGCAGCGACTGAAGACTGCAGCTTCTTTTCAGCGGCTCTCGGTGGTGCCTCTTCTGTTTCTGTGGGTCTTTAGCTGTAAGTTATAAACAGATACTACTCCATGGGTAACTTTCAATTGTCATTTTAAGGTTTAAATTTTATTCTTA…
>Zoysiamatrella_newGene_535
TGTCAAACATCGGTTTCTCAAGTGGAAGAGGTATCATCTGTTCCTCAGGAGCAAGCTCCGTCCACCCTGACATCGCTAAGTGACTCAGGGAGTCAGAAGCGAAAAAGAGGGGAGCGAGACAGAAATAAGATGCCTGAAGGCATTTTTTATGTAACAAAAGTTAATGCTACGGGAGCGCCCTTCGCATCGGATGATGTAAACAGAAAGTACCGACAAGCCTGTGGATTTATAGTCACGGACAACGTCTCGATAACAGTTACAGACTGGCGGTCGCTTGATGAAGAGACAAAGAACATTTTGTGGGTCAAACTACAGTCAAAAATAAAATTTCCAGAAGGGATAGAGGAGCTCGCAAAGAATAGTGCATTATCCTCTATGGCTAAGATGTTTCGAGGATGA…
>Zoysiamatrella_newGene_536
GAAAAATATGATGAATATGTGTCTTCCCTTTTACCAGAGATTGGGGTGCACTGAATGATCTGTTATGCTTAAGAATGCCCATGTTACAACTTCCTTTTGGAACTGCTCTAAATAATTAGTTGAGTGCACATGGTCTTGTGTGTGTGTGTATATATATATATATATATATATATATATTTATATATTTTATTTTCAAAGGGGGATAAGAATTACCTAAGCTGTGTTCCTATCTATTGTTTCTAGATTGGATCCATGTTCTATATGAAAATATCATTGAAGTTTCTGGGTAACAAGAATTTTATTTGCAATTAGAACTCTTAAAACCTTTGATTGATGTCTCTACTGTGCAAACTTCGAGAGTTGATTTAACTCACTACAAATATTATGTGACACGTCTGC…
>Zoysiamatrella_newGene_537
CGGCCATGCAACCGGCCCCGACATCTTGTCGGGGGCGCGAGGGACACGAGTTCCGCCTATGTCCCGCCCCAGCCGGCCCTCCTCCATCTCCCTCTCCTTACTTTCATTCATTCCGGAGAAAGGCCGACATTGCCGCCGCCCCCCGGTTGAGCTCGGCAAACACCCCTTCTGCAGCGCCCAGCGCCGCCCCGCCGCACCCCAGAAGAAGCCCCACATCCTCCGCTTGCTCTAGCCCCAAGCACCCCAACTTTTTCCTCTCCTCGGCGTTGGATTTCGGATTTCCCCCAAAAGACCAACCACCACCCGACGCGGCCGCTCCTCCACGAAATTGAAAAGCTTCGGATTCGGACCATCCGAGCCTGAAAACGAGGTTCCGTCCGCGGTCGCCGCTAAAGCTGG…
>Zoysiamatrella_newGene_540
TTATGATTGCTATATATCCATCCACCTATGTGTGATCTCAGAGAGTTATAGGTACAGTTTGCTGTTGCTTATGTTGTTATCTAGGGAATCTTCTCTTCTCTTTTGATCTGAAAACAATGTTGTCAGTTTATCCAAAATGCAAGCAAAACTGCTTTTGAATAACCAATGACGTGCCACAAGCCATTGAATAGGTTAAATGAAATCTTCCAGTTGAGTACTGCTTCTACTGTTTCCTGAAGAGGAAGTTACAAATCATAAACTACACCTGTTAGTAGCTGGTGTAAATAAACCATCGCCCTTCCTATTTGCAAAAATAATTTATCAGTTTCATTTTTCATAGAACTGTGATCATATGACAACAAAAGCAGATATGAGTACCCAAAAAATAAACAGATAATG…
>Zoysiamatrella_newGene_541
GGGGAACACAATCCTTTCCTGCTCCTTTCTCGTCTCTACCCTCTTCTCCCGTCCTCTCCGCCTTCCTCCTCCGCGGTCCTCGCCTTCCCTCCAGATTGCAGGAGCCGCCTCATCCCCGTCTGCCCACGGCCGCCGCCGCCACCATGAACCCAGAGTATGACTACCTCTTCAAGTTGCTCCTCATCGGGGACTCGGGCGTTGGCAAGTCCTGCCTGTTGCTGAGGTTTGCGGATGATTCGTACCTGGAGAGCTATATCAGTACAATTGGTGTTGATTTTAAAATTCGCACCGTAGAACAAGATGAGAAGACAATAAAACTGCAAATTTGGGATACTGCTGGTCAAGAGCGCTTTAGGACCATCACAAGCAGCTACTACCGTGGAGCTCATGGCATCATTG…
>Zoysiamatrella_newGene_543
GGTTAACCTCATTTTCTCTCTCGCTCGCTCTCTTGCCGTTCGCCATTGCTGCCACCCCGAGTTCCGGCCACCACGCTGGAGTGCCGCCTCCAAGCCTATTTTGCTTACGAATCATGACCACAGCCAACGCGTCGGCTTGAGCTTAATCCTCCACTGCCGCTTGTCCCCTAAACTCGTCCAAGACCATTTCGAGTTGGAGCTTTCCCCAAAGTTCGTTTTTCAGGAACCGCCGCCACCTCTCCACCGATTTCGCAGGCCACTGGCATTTCAGAGCCTCACCGTCGCCGTCCGTGGAACCGTGGTCACCTCACCGGCAACAGCCCCGCCGGCCACTCTTCTCGACAACATCATCCGTGCCGCCTTTCTCTGAACTATGGTGAAGCTCCTCGTCAAGTTTCC…
>Zoysiamatrella_newGene_544
ATTTTATCTCTTGCTTGATTTGGGCAAACCGTTCCCTTTCCGGTTTCTCAGACAAAAGCGAAGGAGAAAGATTACAACGCCGCCACGCAAACTCAGATCCCGCTCCCGCTCCCGCTCCCGGCCGCACCGCACCGGCGCCGCAAGCACCGGCGGATCCAGGCAGCTAGCAGCCAGCGCACGGCGGCACGCACGGCCAGATCGGGGCGCAAGCCTGCGGCCTCCTCATCCAGGGATGGGCCTGTGGACGTTGCTTGAGGGTTTTCTGCTTCTCGCAAATGCATTGGCGATACTGAATGAAGACCGCTTTCTTGCTCCCAGAGGATGGAGCATGTCTGAAGTCTCAGGAAATGGCCAAACCAAATCGTTGAAGGGGCAGATCGTCGGACTCATCTACGCTAC…
>Zoysiamatrella_newGene_546
CCACGTGCGAGCACAGCACCGCATGTCGTTGCCCATACCGGCTGCCCACACCACATGCCTATATCGGCATTCAAGTCGAGCTTATCCTCCCCGTCATCCATTCCTATCCCCGGCGACCTTTGCTTCGGCTATAAAACACAGAAGTCACATTCCTCTTCACCGTGCACCACCTACCCTGGTCGCCGGCATTCCACTGCCCCTCTTCCCCATGTCTTCCTCTCCCTGAGCCTCTTCGTTTTGGCCGGAACGCTGTCGGAGCGAGCCCCGCCATGCGCCATGGCTGAACCCAGGCAGGACCTCGTCGCCGGCCTCTTATGGTGCCTGCCCTTCACGCCTGCAACCATGGTGAGCACCACCGCGCCACCCTCCTGCTCCTCCACCCATTCCCAAGCTCCGGCG…
>Zoysiamatrella_newGene_547
CCTCTCCTCTCTCTCTTTGCCAGCACACCCTGTCGTGGAGGGCATGCACGGCACCGCTCCCAACTGCATGCCACGTCTGAGGGCCTGTAGCTACGACGTCGGCTTCTCTCTCCCTCACTTCCTCTCGCCCTCTTTCTTCCCGTTCTAGGGGCGGTCGCCATTGCTGCCCTCAACTCGAGCTCGGCACCCTACCTCCACAACGCGTCCCAAGCCCTCTCAACCGTGCAGACCGGAGCCCCCACACTCCTCTAGCTAATCCCCAAGAAAATCGCTGCAATTCCTCTCATAGAATAGCTGGATTTTGGATTTTTTTCCCCACATCTCGACTTTTGAAGCTGCCGGCCTTTTCCGACTTAATCCGGCGAGTTCCGAAGGGAATCGAGCGTTCTTCGTCGTTGT…
>Zoysiamatrella_newGene_548
TATGGATTCAATTGCAAGACATCCATGAGGGCTCCTTCGAGGCCAAAGAAGAGCGTTACTATGTTCTTAAGAATAAATATGTTTCTATCACCATGCTATCACATGAAAAAGCTAATGATGTTTATTCTCGCTTGCATGTAGTGGTGGGGCCTCAAAGACAAAATTAATGATATTGAGATCATGAGGAAGCTCTTGAGGATGTTGCCGCCAAGCTACAACTCCATCGTCACGTGTGTTTTTCAAGCCAACTTTGGCTACTCTCACCATTTGACGTTATGCTCGGCAAGCTCATGACCTATGAGAGATACATGTTGGGCAGCTCCACCAACTCTCAGTTGCCCAAGAATCTTGCTCTTCAAGTTGATCAAGAATCTCCCAATGGCAAGAACAAAAGAAAGA…
>Zoysiamatrella_newGene_549
GCCAAATAAAGGTTTACTTTCAATTGTTTAAATATCTTCTTGAATTTATAACAAATTTTTGAATTAGAATTTGAACATGACCCAAAAAGGAAACTTGTTCGTTTCAAAAAGTTTAACACTTCTACAAAATTAGAGAAGAAGTGGAGCTGGGTAATTATGTGTTTCAAGCCAAAAACAGTGCAGCTTTGAGATGGCAGAAAAATCAGAAATTGGAGAAAACTGACAGCGGGCCCCACCTGGCAGTGACACCACCACCCTGTCCGGCGCTCGGCGCTCGGCGCTCGGCGCTGGAGGGCGCAGGAGCGCGCCAGGCAGCTGCTTGCCAGGCCGCCGCCCGCCGCTTGCCGCTCTGGGATGCCGCCCCCGCGCTGGATAAAAGCAGGGCCTCGCTCCACAGCC…
>Zoysiamatrella_newGene_550
GCCACCGAAGCCGTCGCTGCCACGTCTCGTCCGGGCCGGCACGTACCCCTCTCCATTCACTCCTCCCCATTACTCCTTCGGCCCCTCTCTCTTTCTTCATCCTCCTCCCCATCTCCCTGGTCCTGGCCACCATTGTCGCCCTCTTCTGCTTGAGCGCGGCGATGTCACCTCAGGGCGCTCCGAGTCCCCTAAACCGCACCAGCCGAAGCCCCTTTCCATCCTCTTGCAAGCCCCCAAGTTCCCTTCGCATTTCCCCTTCAGATTAGCCTCAGATTTCGAAGTTTTCCTCAAATCACCATTTTTAGACCCGCTCCCGTCTCCAGCGAAATCCGGCTACTTCCGGCGAGTGCTTGGAGTCACCATTGCCGGCATTCTTCGGAGCTCGCAAGACTCACCGGT…
>Zoysiamatrella_newGene_556
CGGCGTCGGTGCGGTGCCGCGAGTTCGACTCGGAGGTGGGCACGCTGAGCTCCATCCGGCACGTGAACGTGGTGAAGCTCCTCTGCAGCATCACCAGCGAGGACGGCGCGGCGAGCCTGCTGGTGTACGAGTACCTCCCCAACGGCAGCCTCTACGAGCGGCTCCACGGGCCGGAGGGTTGCAAGCTCGGCGGCCTTGGGTGGCCGGAACGCCACGACATTGCCGTCGGCGCGGCGAGGGGTCTCGAGTACCTCCACCACAGCTGCGACCGTCCCATCCTGCACCGCGACGTCAAGTCCAGCAACATCCTCCTGGACGAGTCGTTCAAGCCCCGCATCGCCGACTTCGGCCTCGCCAAGATCCTAAACTCCGGCTCGCACGACTCCACCGCTGGCGTCG…
>Zoysiamatrella_newGene_557
GGCTTCCCTCTCGGCCTGCTCAACTGCACCTTCCTCGAGGTGCTCAACGTGAGCTTCTGCGGCGTCTCGGGCCCCGTGCCGGACCTGTCGCCGATGCAGGCGTTACGGGTGCTCGACATGTCCAGCAACCTCTTCTCCGGCGCGTTCCCGACGTCCATCGCCAACGTGACCACCCTCGAGGTGGTCAACGCCAACGAGAACCCCGGGTTCGACATCTGGCGGCCGCCCGAGACGTTCATGGCGCTGCGGCGCCTCCGCGTGCTCATCCTCTCCACGTCGTCTATGCGCGGGGGCGTCCCGGCGTGGCTCGGCAACATGACGTCGCTCACCCACCTTGAGCTCAGCGGCAACTACCTCACCGGCCGCATCCCCGCGTCGCTTGGACGGCTCCCCAACCTG…
>Zoysiamatrella_newGene_561
CATCTCTGACCAGTCTCCTTCGCTACACAGGCTCCACACATCTCGCACAAGCTGGTCAGTACGTTCCCTCCTCCGATTTGTAGCCGAGTTCACCGGATTTCAGATTTTTCCCCAAAGTTCGACCACCCCGGTAGCTGCCGTTTCTCCGAGAAATCAGTGAGCTCCGGGGATTTGGGGCTTCCATCAGCCGGCGACGTTGACACCGTGCCACCTCGCCGTTGAACTCCACCTTCCGGCCATTTCGACGTCGACGACCACCGTGTCGGTCTTCTCCTCTCCGTTGTGAAGCTCACGGTGAAGATCCCGTCTGATGTCGTAACCAGAGTGAAGCTCCCGACGCTGCCGGACTTCTTTTCGTGCCGCTGCTCGCCACCCAACCAACTCCGGAAGTGATGTGGA…
>Zoysiamatrella_newGene_562
AACAAATCCTCTCTTCTCTCACCTCTCTCCTCCCTATTCTCTCTCTCATCTCATGTCTCTCTCCTGCAGGCCCATGTCGCGGCAGCAGCAAGGCAGACGCGACCGGGCAGCACTGATGCAGGAGCAGCGAGCAGCAGCAGCGGGTGCCTCTTTCTCCTTGTCACGTCAGGTCCTGTAGCCGGTCCGACAACGGAGGCGGGAATTGGGCTGGCTCCGTGCTCTGTTAGAGACAAAAAGAAAGAAAAACAGAATCATACCAAATCAACTTGTGTTCCAAGTTGTTGCTTCGTCGCCCGTCTCGGCGTCGGCCTCTGCGTTGTGCTCACGTCCCGGCGGCGAGCGCAACGGCGGCCAAGGGCCATCACAGGTGGTATCAGAGACAGTTCTTCCTCGGCGGTG…
>Zoysiamatrella_newGene_564
TTTAGCCCGTTATTGTAAGGAAAAGTAGAGGTGGGTGAATGGGTGTGGGAATACCGAATAGATTAGATGTTCTTCACTCTCATGCATGCTAGTGTATGGATGTGAGAATTAGTAGAAGTCATCACGGAAGTCCCACATCAAGAGAGTGGGTGAATACGACTTTTTGGAAACTGCTTGCACGCCATTGCTCAGTCACTTTCTCGTTGGGTGCATCGACTTCGACGTCACACTTCCACTTCCTCGACATAATGGATGCGACACCCCATGTCTGCAGTATCGAGGCACATCCGTGTGTGGAACAACACGATCGCTTGATTACGACAACAACAGCATCTAAAAGATCAAGCTCAGAAGGAACTTCATCGGAGCAACATCTTGGGTTGATTTAGGCTCGGCAGG…
>Zoysiamatrella_newGene_567
CTGGAGAAGCACATCGTCCTGCGGGCGATCTGCCAGCCTCGCCGCCCGATCCGGCTGCTTCGGTCGGCGCGCCACCCAATCCGCCCTGCCAGCGCTTCGGCGCACCTTGCCCTGCGCGGCGTGCGGCTGGGGAAAGAGGCCTCCATTCGTCAGCGCCTCCGAGCAGCCATTCCCAGTGTGCGATACAAGGTCATGTTCAGCGCGGCGCAGACGTGCGTGCAGGCTTTGTGATGTGGAAGGACGTACGCATCTCCATCAGCCGCCCACCCCGCCGCCCCTCTGCTGCTGCCCTCGCAGCGGCCGCTCCAAGCTCGGCGTGGCTCCACCCCCGCCTCACGCCGCGTCAGCCCTGCCTTGGCCGCCGGCTCCTACCTCGACAGGGCACCACCCTGGCTGTCC…
>Zoysiamatrella_newGene_572
CACAGCAAGAACAACAACAAATCGGAGCCGGTGTACCTGTTGCTAAGGCGCAGCAACCCTGTTGGTTGTTGTAGTCGGACAGCCAACGTCGAATCCACCCCAAATCGAAGCTATCCTCCTCTCATCGAAAGATCGGGATCAGCCCCTGCCATACCAGTTGTATTCTTGGCTATTTTAGCAAAAGAACCAAGTCAAGCTTTTCCTTACTATTGCCTCATGTCATGTATTTTCCCACACTTGCTAAGTACATTTTTTAACTCAAACTTGCCTTATCATTGCTGTTCAGTCGAGGCCACATTTTGGGAGTACAACGACGACAAAGGAGCTATAGGCTAGTAGTTCTCTGGTCGACTGACCACGCTTCATTGATTGCTTTTTCGCTACTTGCTGTGTACTTTT…
>Zoysiamatrella_newGene_581
CTCATTTCGTTCGGTCACAGGCGCACGCGAGCTCGGGCCTCAGTTCTCCTCGACGGCGCGCCGCCCGGCCGTGATGGCTCCTCATCGGCGCGCCGCTGGCTTCGAGCCCTCCACGCCGGCGCGCTGCTTCCCTCCGGCCAGCTTCGTCCCCGCGACCAGCTGCCTTCCGCCGGCGACGAGGACGAGGATGATGTGGTCGAGTTGGAGGTCCCGGCATCGGCGCCGGCGTCAGATTGGTTCGTCTTCGGAGGCGCAGCCAAGGCAGCGCCCCTGGTTTCAGTCTTACAGATGAAAAAGGAAATAAAAGAGAAATACTACAGGACCAACTCTATACCGGTAGGCTAGCTGGCAAAACCGACCGGTTAGCCGGATTTGCTATAGTGCCAACTCTATACCGGA…
>Zoysiamatrella_newGene_582
CGAGTGTGCAACAGTAACGCACCAAGTTCCAGACTTTTCAGCTTCAAAAAAGAAAGAGTTCCGGCCTTTTCACTGGAGTTTTTTAGGGCGGGCCTATTCTCTCCGTGATCAGTTAACAGTGAGACTCATTAACGTTCGTATGTGTTTGTTTCGATTGGACTGTGATCTCTTAACAGCGTCATCCGATCCGGCCTTTCATAGGCCTCTTACCGCCCAGCACCCAGCGCTACCCACCCATTCCTCTCCCGCAGTCTCGCTCCGCTCCAGCACGAACCCGCACCTCACACGCACACCACGGCGGCGACGACGACTGCGGCGTCACGCGGCCGTGTCTCCTCGCCTTGTTCGCGATTTGCTCCCTGCTGAAGGAGGCGATTTGTCCTGATTCTGAACCTGCTG…
>Zoysiamatrella_newGene_583
GAGGAGAGGAGGTGTTGCTTGCGCTCTGGGACTTGCAACTCGTGAGAGGTCGATTTAGCCGCTACTACTTGGGTTCTTGAGCTTTGCTTGCTGCCATGGCTGCGTCTCGCGTGAGTCTCCGTCTCCGACGCGCTGTCGACGCCGTGAGCCTCGGAGCAGCCGTTCTCGTTGTTCTCCAGCTTCTTCACAGAGCTCCGAGCGCGGACGCGGCGTCGTCGTTCGTCTTCACCAACGCGTGCCAGCACCCGGTGTGGGTGGGCTCGCTCCACGGCGCGAGCTCGCCGCCGCTGGCGCGCTCAGGGTTCTACCTGCCGCCGTCCGCGACGTTCCAGCTGGCCGCACCGTCGTCGGGGGGCTGGTCCGGGACGTTCTGGGCGCGGACGGGCTGCGCGGTGGACG…
>Zoysiamatrella_newGene_584
CACGCTGCAAGATCTGCTCTGCTGCGCGCCCCGACTCGAGTAATAAATCGAGCCCATGTCCAAGGCACGCAATGCTCTAGTTGCCACTGGCTTATTGGCCTTTGCTGGTGCAGGCTTAGCCTTTCCATTCTTCTTTGTGAAATCAAAGAACAAGCCTATCATTGATTCTTCAAAACCTCTTCCACCACAAGCTACATTCCGAGGACCGTATGTGAATACTGGATCACGTGATATTGGACCTGATCCTACTAACTATCCAAAGAAATGATCTGTTATCTTCCCTACATTTGTGGTTCTATTCGTGTTTTCTTAGCAGATTATTGAGGTGCAACGGTTGGCTTTCATGACTAGAGAATTTACATGTCTGTCATGAGTAAAAAACAAGGACACATATTCTAG…
>Zoysiamatrella_newGene_589
GGGCAACCCGCATCGTCCCGTGGCGCCGCAACTGCCCTCAAGCTTCAGGGCGCCGCCGGCCACGCGACACGACGCGACGCCCTGCCCCATCGCGCCACCGGCCACTCGACACCCTGCTCCATCGCGACGCCGGCCACGCGACGCCCTCCAGCCGGCTACTCGACACCCTGCCGCCGGCCATTCGACGCCATGCCGCTGGCCAAGCGCTTCCCTGCCACTGAGATTTCCTGCTGACCACCCTGCGGCACGCGAAGATTCCTCCTGACCACGCAAAGAGTTTTAAGGTATATGTACTCTTCTATGACATTGTGCTGTCCACATATTTTCTTCATATTAATGTACTCTAAAGTTTCTAGTAGTAATTTTTTTAAGATAGAGGATCAAGGTTCCAGTTTCTAC…
>Zoysiamatrella_newGene_590
GCTAAATATTGATACGTATGGTGCTTGCTTTTCCACTATTACTGAAACGATTCTAGTGCAAGCTCGAGATCCATCTCAGCTAGCATTGGAGATAGAGAATGCAGTTGACCAACAGAGATTTGATGATGCATGGAGGGCTTATGAGAAGCACATTCACATGGATGGACTTCCAAGAAAGTCTGTATTGAGCAAGCTTATCACTGGTCTGGCAGAGAGCTATGATGATCACTGGCTTAAACAGTCCTACAATGTGGTCAATCATGCATTCGAAGAGAAGTGTGAATTGTTGGATAAGGAACCCCTTATTTACCTCTCTCTCACTCTTGCACGGTGTGCTATGCCTGATCTGGCTATTAATGTTGTGAGGAAGTTAATTAAGATGGAGGCATACCCACCTGT…
>Zoysiamatrella_newGene_591
GCCAGCACGCCTCCCTGCCTGGGCGCCATGCGCGAGGGACACGAGTTCCACCTATGTCCCGCCCCAGCCGGCCCTTCTCCATCTCCCTCTCCTCACTTTCATCCATTCCAGAGAAGGGCCACCATTGCCGCCGCGGAACGCCGTCCTCCGAGCCATCCCCAGCCTCTGTCCCTCGTCGAGGAGCTGCGCTTACGGGCCTCCAAGCTCTCAGCAGCTCCATCTTCCCCACTCCCGCGAAGCATTCCATCGATTTCGAGTTTTATTCCAAATCGGGCTCTTCGGACCTGCCCCTGTGTTCCGGACAAATCTGGCAGCTCCGTCGTGGCCTTTTTACAGGGTCTTCGCAGATCGACGCCGACCGGCCACCGAACCGCACCACCCCACCGGTCGCAACCCCTT…
>Zoysiamatrella_newGene_593
GTTTCGTTCTCCATTTTCATCTCTTCCACTCACTCACGTGTTCTCTCCCTCTCTCCATCACTGGAACACCAGGCCAGTAGCAGCGCTACCATGTCCCCTAGCCACAATCTGCACCTCTCCTCCCTCTAGCTCCCCACCAGCTCGGCCACCTCCTCCTCCACTGAGGCGCCCGGATTTCGCTTTTTTCCCAAATTTCCGAGTTTTTGACCCGCCGGCTGTCTTCTTCTAATCCGGCTCGTCCAGGTGGTGGATCTCCTTGATTCCTATCGGATCCTTGTAGTACACGTCCGTAGCCATCTCTTGGGCAAGATAATCGCTCTTTTTTTTGGGTATTTGGGCAGGGAGTTTGGAGCTTGAACGCCGGTGACGGTCTGAACCGCGCCGACCCTCCGACGAGCT…
>Zoysiamatrella_newGene_594
GCCCTCGTGCCCCCGACACCGCGACGTGCATGCCGTGCCGCTTTTATTGCCAATGGTCGCCCTCCGGACCAACCGACGCCGTGGCCACCACTCTTCTCCCGCTATAAAAGCCACCCGAGTTCGTCCCCGGACCCCACCTCTTTCTCCTTCCTCGCATTTCCTCTCCTTTTCCCTGGAGCCGCTCTCAACTTAAGTTTTTCCCCAATTTCCTGTGCCGCCGCGGCCACCGTCAATTCGTCGCCGTGGGACTTTATCCCCGACCATTACCTGTCCCCAAAACCACCGCAGTGACCTCCTCTATTGATTCCCCACCTTCTTGAGCCATCCTCGCAACCACGGACGCCTAGCGCCGAGCACCGCCACCGTGCGCCGCGCCTCTTCGTCGCCAGCCGCCTCGGT…
>Zoysiamatrella_newGene_595
AAAAAAAGAACGCGCACTCATAGCGCCAAACTACCGACGGGCACTCCAATATTTGCCACTCCGTGCTCCCTCCCACATCAGTTGCTCCCATATCTTCTCTAATCCCCTTCTCCCTCACTTGCTCCCCTCCAGATCCTCACGCTTCTGGCCTCCAAAATTCGTTTGAAGATCCATTTGGTCGCTGCAATGGGTGAGTTATTCCTCTTCCTGATTGAACTGCAGATCTGAGGTATTTGCGTGCCTTCCATGTGAATAGAACAGGCAGAGCTAGGTGATTGGTTTCAGATCTCCAGTCGCCAGAGGTGAATCGAAGGATGCAACCATACTTGCGTTATCACTATAATTACTACTACCAGTACTATATTTGGCGGAGAAGGCTGTTGTCTGTATACTGGTACC…
>Zoysiamatrella_newGene_596
TCTCAGAGCAGGCCACCGGAGCAGCACTGCCGCTGCCACGCACACGGCCAGGCAGCGCGGGCCACGCAGCTGCTGGCGCCTGACCCCGCGGGAGACGGAGTAAAACAGCGTCGCCGCTGTTTCCTCTCTTGTTCTCTCTCTCTCGCTCCCTTTTCACTCACCTTGCCGTCGCCCGTCGTTGCCGCCACCGCCTGGAAGACCTTCCGCTGCACCGCTCTGCTCAGGTTGAAGACGCCCAAAAGAAGAAGTTCGAGTCTTTTTGCTAGTTCCTGAGCCCGTGTTGTGCGCCGAAGGGAGAACCCTTGATTTCAATTTTTTCCCAAACTTCGGAATTGGAAGCCACCGGCGGTCTCTGCCGAAATCTGGCGCCTCTCCGGAACGTAAGTTGCCACCGCCGGC…
>Zoysiamatrella_newGene_597
AGCAGTCACAGGCACTAAAGTTGAAGATGAACCAAAATTCAAACCATTTACTGGCTCCGTAAAGCGGTTGGATGGTAAAGCCCCAAAACTGCAAGCATCCGAGCTTCCTTCTCCTGCACTTTCATCACCTTCAGATTCAAACAAAAGGGCAAATCAGCAAACTGCAGCAGCTAGCAGTTCCACCTGTCAGAAAACAGGAAAGCTTGTTTTTGGTTCAAGCACAAGCAATAAAGAACAGCAAAAGGCTCCTGTTAAAGACAATGAACCCCCAAAGAAGGATGAACCAAAGTTCCAAGCGTTTACTGGAAAGAGCTACTCCTTGAAACGTTAGCAGCTATGGCTATAGTTAATTTTAGAAATCAGCAGTTGTTCTGTCAGGCATGGTGTTCTTGTTACCAA…
>Zoysiamatrella_newGene_599
CTTGTGGACCGGTCCAGATGTTCGACGCAATCAGACTTTTTATTCGTTACATCCCTAGATCTAGACGAGATGAAAGCGAGTAGTGCCTTGTGAGCTGCAGAGCATGATAGAGAGCAGTACGATGGGGAGCTGCAGAGCACCATGATGGACTGGGTCATCAGCTATATTGTGTATGTTTGTTTTTCAATGGCTGTATTCTGAAAGTTGACAAGGAGGATGCAAGTACAAATAAGGACAGAGAGAATTGAACTCAGATGCATGAGAAAGTGTTATACTAGCAGCACCAAAATGAAGCATAGAAGCTGACCTGATTGCTGAACTTCCGAACTGCATGTCTGGCGAGAAGCCCAAACTTCCTTGTAGATGAAAACCTTACACACTTTGAAATCCTGGAGGATT…
>Zoysiamatrella_newGene_600
GTCGAAAGTAGGCCTGTAAAAGCCCATTAACCATTACTACCTCATGATACAACACAACAGTAGTCAGTTAATGTTCCACCAACTTATGGAGCAAATATCAGTTGTCAACTTACCAACACGAAGCACTTAATGAGACCCGGCTGCCTAATAGTGGCCGACATATAGTTTGCGTCTTATGGAGTTTAAACGGCCCACAACATCAGAAATAGATAGTGCATCAGCAGTTTCAGATTCGCTTGTAGCCCATGGTAGCCCATGTGCACTTACCATGGGCTAGTGACGCATTGCACGGCTAGAAAACCAACTGCCACTATTTACCCCCGATGTTTCAGACTATCAGCGTTGGATGAGAGTTGCAGTCGTCAGTTCAAATTATACCTCTGGGGCTAGGGCTCGCGC…
>Zoysiamatrella_newGene_601
GTTGTCTCGGTCACAGGACTCACACGGTCACACCCCGGCAGTCCTGAGTACGCCAGACGCTTGCGCGACCCCGCGGCGGCGGCGGCGCGGCCTCCGGCGATACCAGTGATAAAGCGTGATTGACGGATAGCGGGGGCTACGGTTGCGGCCGGCGATGTACGAAGCACTCTCCATCGTGAGATCCATCCCCTACGGTAGGACGATGCGCGAGCCCTAGCCCCAGAGTTATAATTTGAACTGACGACTGCAACTCTCATCCAACGCTGATAGTCTGAAACATCGGGGGTAAATAGTGGCAGTTGGTTTTCTAGCCGTGCAATGCGTCACTAGCCCATGGTAAGTGCACATGGGCTACCATGGGCTACAAGCGAATCTGAAACTGCTGATGCACTATCTATT…
>Zoysiamatrella_newGene_602
CCGAGCTCGAAAAAAATTCAAAATTCGAAATACGAGTTCGAAAAATTTCAAAGAAATGTTGTGCAATAAAATTCTATTATGAAAGTCATTGTGAAGAATTGAATTTTAGAAATTTTTGTAAAGTTTTTTATAAAGTTTAAATGGCCCAAAAAATTATTTAAATTTATTTATCCCAAAATGATTTCTTGAATTGTAAATTTTATAACATAAATTTTTTTCAAATTTGAACTTGGTCCAAAAGGAATAGTTGTTTCTTATAAAATGTTCTTCAACCTTGCAAAGTTTCATTTTTATCCGAGCTAGGGAACTATGGTTTTGAAGCAAAAACAGAATGTTGTGCAGAAAATCACAAAAATCAGAAAATTGAAAAAGGCCGTGGGCCCTTCCCCTACCTCCAGA…
>Zoysiamatrella_newGene_607
CGAGCGGCCGCGCCTTCCTCGCGCATGGACGCCACGCACTCCTCGGCGTGTCCCGCTCTATTCACGGCACGAAGTAGTACTCCGGCCTCGCTCTCTCTCTCTCTCATTCCTCTCTGAACCCGGCCGCCACCCCTCTCTCTCTCGTAGCCGCCGTGGAGCGCCCTGCCGGAGCTGTCCCCGGCCATCACACTCGGCCACGAGCTGCGCCTCTTCCTCCTCTAGCGCCCCATCCCCTCATCACGCCCCTTCCCCGACCCATCCCGCCTGCTTGCGATTCTTCCCCAAAAACACGAGCTCTTCAAGTCACCGTGACGTGCCGGCCGAGTCCACTCTCTCCAGCGAGGAATCGAGTTTTTCGCCGGCACTTCCACCCTCGAGAAGGCCACCGTGGACAGCTCG…
>Zoysiamatrella_newGene_608
GGCAAAAGGAAAAATCCTCAATCAAAACATAACTAAATTGGAAATTTCGTAAAATATTAAAACTGGCAGAGTGACAAGTGCTTGACTTCTATTTCTCTTTCCTGTTACCTCTCCTTGGTCTGATTTTAAAATCCGTCAACTCATTTGATCCAAATCTAAAATCAAAATTTCAAATCCCAAATTCGAATTTCAGCCTTGGGCCGCCCCTTCCTTTCTTCTTCCCCGGTCCAGCCTGCTTTCCCTCGCCTCTTCTCTCTCTTCTGCACGGGCCGCAGCTTCCTTCTCCAGCCCAAGACCTGGCTCAAGCCGACCCAGCGCGCGCAATCTTCCTCTCTCTCCAGCTGGCGAGGCACGGCGATGGCATCGCCACGCGCCCTGCCGCACGCCTCCCGTGCATTC…
>Zoysiamatrella_newGene_609
AAAAGGATGATTAACCAATGCTAATTAAAAGAGCCCCTTGCAAAAAAAAATTATGTGGACCAGAGCGCCCTTTTGTTCTGATCCTACCCTCGTCATTGCGCTTTATCTCTCATCCAACTGATCCCCATCCGACCAAAGCTAAGCTCATCACCGGCAAACGGCATCGCGTCCCACGTCACTGGCAAAGGGTGTCGTGTCGCTGTCCTCCTGCAGGGGCTGGCGCCGGCGAGCAGCAGCATACGGCACCGCGTTCGATGCCATCGCCGTCGGCTTCATCACCAGGGCATCGCCGCGCCTCTCCCTTCTGCAGTTCTGCCTGTTTTTGCTAAGAGGAGAGAGAGAGAGAGAGTACGAGTGGGAGGACGAGAGACGGAGAGAGCGAGCGATTCCCTTGACTTT…
>Zoysiamatrella_newGene_610
CGCGCCCCTCCATGCCAACCCCGCGCCGCCATCGCTAGGGACAGGTGCCTCCCGCGCCTCGGCCTTGCATGCAGGAGGACACGTCACCGTCACCGTGTCCACGCCCGAATCGGCCCCTCCCCCATCGGTCGTTCTTTTCCTTTCTCTCCCAGCCAAACCCGCGCCTCTCTCTCTTCTCGACACCGTGAAGCACCCCCGCCTGCGCCATCCCAGCCTTTACTCTCGGCCCCGAGCTGCGCCAGACGTCCTCTAGCTCTCCCGGCCGCCTTTCTTCCGTTTCCCCACGCGCCCAAGCGGAATCCAAGTTTTTCCCCAACTTCGCGAGTTCTTGGACTGCCGTCATCGTCTGATTAAATCCGTCCAAGTCTGGTGAGATTTTCTCGAGTCCTTTCGGCGCCG…
>Zoysiamatrella_newGene_616
CATTTATCTTTAGAAGGATGTCCAAGTTGTCCATATTAATTAAATTGACACATTCTCTTGCAAAGCCTGTTATTCTGATTTTGGTCAGAATCGACATCATTCTTGATAAAAATTCTAGGTTTGTGCCCAGAAGGTTGTTCTACTTCTGGGCAGACAATCTGTTGAACATAATCTTGATCATGTATATATGCCAAGTTATTTTTGAACTTTTGATAGGTGTAGCTATGTGATGCATGTGGTTATGTGATGCATGTGATGACTTCATGGTGACCAATTGAACCAAGATGATGTTAATGCCTATCACATGGAATATTGGAATCATTTTGTTTGCATGCTGGCATTTATTGTAATTAAGGTTTCCCTGCTATTATTATAATGGAAATGGTTATATTTGGTTTA…
>Zoysiamatrella_newGene_619
CCAGCCGCCGCCCAAGCAATGGCGTGCCGCCACCACCATGCCTTGTACTACATACTGCTGTGGAGGAGTCATGGACGCCCAGGATTTTTTTTTTCCACTCCTGCACCTTCCGAAGCAAGCCAAGCACCCAGCATTCTTATCCGTTTCTCCCTCGCTCACTCTCTTCCTTCACCGGTTGGAAAAATATCTGCAAGAACCGCCTTACCAGCCCTTAAAACCGTCCTAAGAAGCCACACGCTCCTTCATTTCGCCATTCCACCTCCCCAGCGCAAGAAATTGGCCAAGAATCGAGTGTAATTTTTAAGATATCGGAGAATCCCCAAATTCCGGCCGCTGCCGCCATTGCCGGAAATTGAAGCTCCTCCGATTTTGTGGAAATCATGGCTGTCATCACCGTCG…
>Zoysiamatrella_newGene_620
CAAGTTTCCCGCCACTGACCCTGTCTTCTTCTTCTCCCTCTCCGTCCTGTTCTGTCCTTTCGCCACCGTCGCGCCGTCGCGATTCCGACCAAGTCCGGCCGGGCGGTGACACCAGGGATTTGAGGTTTCCAGCTCGCAGGCCGCTAAGGTGAAGGACCCCGCCGTCGAGCAGCATCTTCCGGGCCCCCTCGACGACGTCTTCTTCCACGCCAGCCATCTACACGTCGCTCTGGAGCTGTAGGAAGAATCACCATATTTTCTCGTCAACCTCACTGTGCGCAGTTCATCGCCGAACCACGCCGTCCGTCGCCACCCGTCGCGGCCAGAGCTCCGGCGAGGACCCAAACTTTATGAGGAGGAATTTGGTGACGTTCCATCAGACGAAGGAACTAAGGGTGC…
>Zoysiamatrella_newGene_621
CTCTCGTTCTCTCTCACTCGCCTGAACAGCCAGATGCAAGCCATCGTTCCAGGGAGCTCGAGCTCAAGTCGTCCCCATCCAACTCTCTCCGCTAAACGAGCTCCCCCACCTTGTGCCCAAGCCTTCTACGCCATCTTTCCCCCTTACCTCTCACCGTGCGGCACGAATTTGGGTGTTCCCCCAATTTCGCGAGCTCTCGGACTGCCGTCCTCCTCGGGTGAAATCCGCCCAAGTCTGGATTCTAAGTTCTTCGGCTCGTTCTTCGGGGAGCTCGCCCCTCACCGGTGACAACACCCCTGCAACCTTTCTCGTCGGCAACGACTCCATCGCCGGACATCTACTCGTCGCCACGAAGCAGAAGGAGCAAGAGTCCCGCGGATTGATCCACTGCAGCGCCAC…
>Zoysiamatrella_newGene_625
AGGCATACAGGTTGCGTGTGAGGTCACCCAATTTTTTATCTTTGGACATTGCAGGTAAATATAATGTAGCATCGATGCTTAGTGATTCGATATTGATTATTGGGGTGACTGCTTGGGACCATACTCTCCCTGATGTGAAGGAAAGTAACTATAATGGACTGCACCTTGAATGTTCGATGAAATGCCTCACTAATTGTAGTGTTTTTGACAACTCTATTGTTATACATCCGTCTCAGATTGCAGAAGTGAAATGGACAAAGCGTCATCCACTGGCTCATAATTTCGTGTTAAGTGCTATCTTATGCCATTTATGTTTCATTGTTATAGAAATTTGAATACATTGACAGGCTTATAGCACAATATATTGAGTTCATGTTATTTTAAACCTATGTGATGATG…
>Zoysiamatrella_newGene_628
CCGTGCCAGCCCTTCCCCTGCGTGTCACTTCCGAGCTCGCCTCTGCCGCGCGCCATCGTGCCACCGAGGACCTGGAACGTGCCCTACTCGCCCTGCCACATCCCCGGAACCTCGGAATCACTAGCGCCGTGCCACCGCCGTCCTCGCCGCAATCATTGCCATGGTGACCTCGCACCGGAGCCATCATCACGCCACTGCCCTGCCGTGTCACCTTACTGTGCGCCCGCCGAATCCCGGGGACCCCAAACGCACCAGCTCACGGCCAGCGCACCTCCGCCCTCCCCCAGCTTGCTCTCACTCTCTCGGCTATAAAAGGGGCACTTGAGCTCGTGTTTTTGTGTGCTGCTCACCCCTCTCTCTTTCCCCCAACAAATCGGCTTTGATCCATCCTTGCTCGAG…
>Zoysiamatrella_newGene_629
CGGTGGCCTCTCTTGATTTTGGACGGGGGAGTGGGGACTGGCGATCGCAAAAGACGCTGAGCCACGGGAGTGAAATTCTGGCTGAAGGGGATGGGTGAGGAGAAAGAGGGACACGATCACGGAGAAAGTGACCAAGAAGGAAGGAACTTGCAGGGATCGGAGAGGGTCACGTCCACACCAATATCAACACCATCGGTGGATATATTGTCTGTACCTGCGCCCACAAAATCACCTACATCTCTGGACATGTCTGTACCGCACCCACACCAATGCCATCCATCCACACGATGACAGCACTCACGAAATCATTGGAAGGTACTGGCAGTTTGCCAAATGCTTTCGAAGCACCTCTATTCCCTTTGGTGACTGAATGCAGTTTGTTATCCTCCAAGGAAGATG…
>Zoysiamatrella_newGene_632
GTCGCCACCGAGAGCCACCTCCGAGCCTCCTCGGCCTCCGTCCCTCGACGAGAAGCTGCGTCCCTCCTTTCTGGAGCTCTCCCCACGGTCAGCTCGCGTACTCCTTCAAGGAATCGGGCCCATTTTGGAGTTTTCCCCAAAAATCCCGTTCTTGGACGCCGCCGGCCGTTCTCTCTGGAATCGAGATTTCGAAGATTCGTCACCAGCGACCACCGGACCCGAACCACCTCGCCGGTGAACCCCATCTCCGGCCATCTCTGACGACGACAACCTCGACGCCGGGCTTCTACTCACTTTCGTGAATCTGTAGAAGAAATCTGTTCGAAGTTTCATCTACGGAGCCGAGCTCACGCCGTCGCCGAAGCTGCGCCGCCGCATGCTCATCGCTGTCAGGCTTCT…
>Zoysiamatrella_newGene_636
GGAAAGGACATGCCGGCTGCTGCTAACCTGTTGTTGCTGCACTCATGTTCACGAGAAGATATACTTACAGCAATCAAGTTACGCTTCCACTGCACGGGTGACGGCCTGACGGGCCTGTTTCCTCGATGGAACCAGGGGAAAAAACAGAGCACGCCAGAGCCAACCAGCTGAAAAAGAAAAAGCGGAACGGCGCGGGCCAACCAGTCAAAGGAAAAGCAGAGCGGCACCAGAGCAGTGCGGACCGTGCGGTGGTGCTCGAGCACAGTGCGGCGCGGCGTTGCAGGCGTGTAGTGTTGAGGCAGAGCGGGGCATGAGCAGAGCGGCGCGACATTTCCAGGCGACAGAGCGGCCCCAACGAGTGGGGTGCAGTGCGCGCGGCGATCCAGATCGAGTAGCGGC…
>Zoysiamatrella_newGene_639
AGTAGAGAGACATGAACCTTTTGGAAAATGGAGGGCGAGGCTTGCAATGGCTGGGTTTCGACAATACCCATTAAATCCAGTTGTGAACAGTACTATTAATACTCTGCTGGATAGTTACCACACCTATTACAGGCTGGAGGAGAGAGATGGTGTCCTTTATCTTGGCTGGAAGAACAGAAAGCTTGTCGTATCTTCTGCGTGGTGCTGACGTTTCGACAGAAGCTTGTTTAGGTTCTTTTGTGGCTTTGTGTCCGTAATTATGGTGGAACCTAAATGT
>Zoysiamatrella_newGene_640
CGTGTCCCAGCCTCCCCGCGCCCTACCCCCTCCGGCCGAGCCTCTCACTCCATTTTTCCATCACCTCGCTCTCTCTCTCTCTCTTGCCCGTGTCCCTGGCTGGACGCGCCGTCCCCTGGAACACCATCACCGAGCTCCCTCCCGGCCACCATTCTCGGCGAGCTCATGCGCCCCTCCTCCGTCGAGCTGCCCAGCACCCCAGCTCGTCCCCTCCCCGACTAATCCCGCCGGATTCAAGCTTTTCCCCATTTTTACCCGATCTCAGCGCCGCCACGAATTTCAGCGAGAATCCACCACAATCCATGGTTTAGTCTTCGATTCCTTGCAAAGGGAGCTTGCTCAGTCACTTATGTAGCTATGAAACTCTCCAATCGGGCGCAATACCCCCGACTTGTGCAG…
>Zoysiamatrella_newGene_641
AAAGTTCTTCAATACTGCAAATTTTCAAATTAGTCTGAGCTAGAAAAGTCGGGTTTTTTCTTGAAAAACAAAGGGCTGTCGCAGAAATTTCAGAAAAATCAGAAAATTAAAAAACCGCGGGCCCCCTGTCAGATCCTCCTCCTTCCTTCCCCAATCAGCCTGCACCAGCGCCGTGCGCGCACGGCGTCCTCGCAGGCTGGCCACACCGCCCTTGCCAGGGCGCGCGCGCCATGACCCGTGCCCCGTGTCCACGCCCCGAGCCAGCCTCATTCCTCACTCCCGGTCTCTCTCTCTCACGCGCTCTCTTTCCTTCTCTCTCGCCTCACACTGCCGAGCGCAAGCCGCCGTGGTGCAGCCTCGCCGAGCGCCCTGCTGGCCATCTTCCTCCGAGGGTTTTCC…
>Zoysiamatrella_newGene_642
CACAACTTCTCAGCCAGCCAACCATCGCTTCCTGCCCTCCCGTGCATGCTGCTGCCTGCTTGAGCTGTCCGTGGGAAAGAAAGGGGGAGAGGAGAGCTAGGAGAAAGATAGAAAGGGCAATCTGCTGCTGTCCAAGTCTGGCGTCTGCTGGTCTGGAGAGAAGGATAAAAAGAAGGGAAAGGACATGCCGGCTGCTGCTAACCTGTTGTTGCTGCACTCATGTTCACGAGAAGCAATCAAGTTACGCTTCCACTGCACGGGTGACGGCCTGACGGGCCTGTTTCCTCGATGGAACCAGCGGAAAAAACAGAGCACGCCAGAGCCAACCAGTTGAAAAAGAAAAAGCAGAACGGCGCGGGCCAACCAGTCAAAGGAAAAGCAGAGCGGCACCAGAGCAGT…
>Zoysiamatrella_newGene_643
CGCGGCTGCTGGGCGCGGCCAACGAGCAGAGGTGGCCAGGGGCTGGGGTGGCTGGCGGTTAGGGTTAGGCAGGGTTTTTAGGGGGTGGTGTGGTTGGTGGGGAACGAGGACAACCGTCGAATTGAGAGGAAATCAACGGTCGAGATCGAACGAGGGATAACAGGCCGGTTGGGCCAATAGAGAGGAGGGAATCCGGCCCAAGGCCCGATTCACGGGCTGTTACATATTGGAAAAGAATTCATGATTTTCCATACTAACAAGGCATTCGATTCTGATCGTTTGCAAGGCTTGTTAATGAACCGCTGGTCTGATATACAATATGATGTGAATATCTTCGCTAGCTGTCTTTCCCATATTGATGCTAGAAACAACAGTGGCGGGAATGTTGCCGACAAGCAC…
>Zoysiamatrella_newGene_644
AAACACCTGGCCACCCACTCGTGTCAGAGGCCGTCGGACCCGATAGTCTGAAGCACTCGAGCTGGCCCCTGCCTGTTCCCTCCCTCACTCGTCACTTTCGTTCTCTCGTCTCTCACTCGCCTCACACTACTGAAGGCCTCCCGTCGAGCTCCTCACTCAGGCCGTCCTCCACCTCGTATCTCCACCAGATAGCTGCGCCACCAGGCCCTAGAGTCACCACCGCAAGCTCTCTTTCATTCTCCAAGTAGGGAGCACGGATTTGGACTTATTCCCCAAAACCCAAGCTCCAGTGCCGCCCCTGGTCGCCAGCAAAATCCGGCGAGATCCTCTCAATTCTTCACAACTGTAGGCTCCTCACAAGCTCGAGGATCTCCAGGTCTTACCAATTAAGCGAATTGT…
>Zoysiamatrella_newGene_650
GCGGAATATTTCTTTTCCTTTTGATTCTATTCTAATATGTGTTGTAATTTGTAAGCTTCTATATATTCTTAATAGAACCAGTAGGAACTTAAGCACTGTTCTTTTATATCATAATTCAGTCAATTTATTCTGTTTTACATTACAAAATTTCTGATTGATACATGTGAAATTTGCAGGGTTATCCGGCCATACCGTTGATTTTCTTGCAAGTTGTGCAGTTGTTGTCTCAAGCTTGCTGCCTCCCTTTGCCAGAACTATTGAATATGAAAAACAATTGTCATGCCACAACCAAGATTGCCAAATGGTAGTTTTGGTATAAAATATGCTGTACAGAAGCATGGCTGGGTTATCAGCTCACAAATTATACATTCTTGTAAAAAAAGGGAACTTCATGAGAGG…
>Zoysiamatrella_newGene_651
GTCGGAGGGCCGCTTCTGACCATCGGGGGCTCTCCTCAGCGACCTCGCCGTCGACGACCCTCTCGCCGGAGACGGAGATGTCTCAGTTCCCTCTTCTCCGTCGGCGGCGCAGCCGAAGGGTGAAGCTGACCCGGCCGATCTCCGCCGGCTCTTCGAGGAACACTACAACAATTTGACGAAGGCGCTACAACAGAACGATCCTTCTTGGCCGTCCCTGATGCTGAAGGTGTCTCTGGCTTCATTTTCCAGTTCTGCGCATCTGTACACTCTGTAGTCCTAGCGAACTAAAAGTGTTGTGATTCTGTCCGTGGCAAGCTGTGCGGCGCGTTGAAAACGGCAGATAAACTGGTGAGTTGTGCAAACTCGAATGCTGAACAGCTGCTGGAGAAAGTGAAGTTG…
>Zoysiamatrella_newGene_652
AGCAATATTCCACACCTCTGGATCGACCCCGCTGCCCACGGCTCTCCTCCTCCTATGTCCTATCTACTCCGCCAAGCTCAGATCCCTGCAGCACCACAGCGGCGCAGCAAGCACGGCGGCCGGTGCGGCCTCAGCTACAGCAGCTCGCTCTCGTGTGACCAGCGCACGGCAGAACGGGGCACAAGCCTGCCGCCTACGGCTGGCTCTCCTGCAGCCTCGACGTAGTAGCTGACATTTGAGCCAGACAAAATGAGCCTCGCTTGTCTTGTATGCCATGGCATGAACAGCCCCTCACACTCTCTTAGAAGCTACTCTGTATCAAGTTCAGAGGAGGAGAATCGATGTGGAACTGCCGTTGCCTGCTTAGCTCGAAGAGTGACACCAACTGGAACTTCTACT…
>Zoysiamatrella_newGene_653
GCAACCACGTGAATTTTTGAAGTTTTTAGAAAATTTTAATTTGAGGTTTATAAGCTTAAATAATTTATTTTCCTCTAAAAGCTAATCTGTCTTCAAAATTTAATATCATTTTATTTATTTCGATTTTGAAAGTATGCCCAAAATAAAAGTTGTTCCTCTTCAAAAGAACTAACAGCCTACCAAATTTCAGAAATTTTAGAGCTCGAAAAGTCATGCTTTCGGATTAAAACATAAAGTAGCGCTGAAAATCCAGAAAAATTCGGAAAAAGAAAAAGGGACATGGGGCCCGCCTGTCAGCCCGCTCTCTCTCTTTCCTTCTCTTCTCCAACCGCGCGCGTCCAACGCGCTCCCCACGCGCCCGCACCTTGCACTACTCATCGCATGCATCGCGACACGGGT…
>Zoysiamatrella_newGene_654
TTGTGACTGGTTGGCCTGGCAGCATGACGTTTTCACGTTTGATGAAATGCTCTGGGTTTTTCAAGCTCTGTGAAGCTGGGGAACGCTTGGATGGTTCAGTCAGAGTCACAGAAGAGAATGCAGAGATCAGGGAATTCATTGCTGGTGACTCATGTTATCCTCTGCTCCCATGGCTTATGACTCCATATGAAGGACAAAATCTGTCTGCTCCAATGCTCAACTTTAACTCACGGCAAAAAGCTGCAAGGATGCTTGGGACAAGAGCCTTGGCACGACTGAAGGGATCCTGGAAGATCTTACATAAAGTCATGTGGAGGCCTGATAAGAATAAGTTGCCAAGTATAATTCTTGTTTGCTGTCTGCTTCACAATATACTCATAGACCGCAAAGATGAACTGC…
>Zoysiamatrella_newGene_655
CCGGCCATTTCTTCCTCCTGTCTTTTGGCCATCCCCGAGCAGCACCTGCTGGCTGCTGCCGCCACCGCGATGACGCCCATGCCTCGAGCTGTGCTGCCGCTGTAGAGGAGCCACGGATGCCCAAGATTTTTCCGCTGCCATGCCTTCCAGAGCAAGCCTGGTGCTACACCACGAGCTTATCCATTCATCCTCCCTTTTCTCTCACCGATTTTGGTCCGCCGGAGAGAAGGACCAGCGGGAACCGCCATTCCCGGCCATTAAAACCAGCGCCAAGCCACCCTGTACCCTCCTCTCTCCATCCCCTCTCCAGAACCAGAAACCACAAAGAATCACCTCCAATTTTGAAGAAATTGGAGAAAATCCCCAATTTCGACCACCGGCGCCATTGCTGGAATTTCG…
>Zoysiamatrella_newGene_656
AAATCATTTAGGGAGCAGTACACTTACGCTGGGCAGCTGATACCTGATTGGCAGCTCTCGCCACATCGTATCTTCAGCTTCCATCTCTCTTTCGGTACCTTTACCACTCAGTTCAGGAATCTGACTAACCAACCACCTTACTATCGTCGGCACATGCAGTCCAAGTACTGACTGTTGATTCTTCAAGTATTAGCTTCGAGTTTCCAGGTAGAGTAGGATTTTTAGCAAAGCAGGCCCGATCTCCAACAAAACATGCTCCATTTCATTATGCTATCCTAATCCCCACGAACGTTTGTTCAGACATAGCTATCGTTCTTCCACTAAATCTCATCACAATCCGCAACTTTCTGCGAAAAGATACGGGCATCACCAAGCACCAGGCCAGCATATTTGCCCATC…
>Zoysiamatrella_newGene_657
GGGGGGGGGAGGCATGGAGGTGGTGCAGGCCGAGGTGGCCGACATGAAAGTGGCCATGGGGCACAACCTAAGATCGGTCATGGTGCACGGACTCACTTTGGCCAAGGTGGACCATCAATTTCAGAGGCGACCTGAAAATCAGCCTCGTCTGATGCTTGGTGACAAAGGGGCTGAGATTTCCCGTGGGAAAGCACCAGAACATGGATCGAGCTCTAAAGAACTTTGATGCTTCCGCTGCCGTGATTTGGGTCATCACCAGATGGAATGCACCAAGGATCTGATCTGTTACAAATGTAAGCAATCCGGTCATGTGGCCTTTGAATGTGATGAGGTAAATGGGCACCTCATTCATCACTTTGGATATGGTATTAAGCAGGATTTCTATGCTATTCAAATTTC…
>Zoysiamatrella_newGene_660
ACAGCACCTACGGTATCTTAACCTCTCGGACAATGTCTGCTTGTGTGAACTTCCAGAAGGAATAAGCATGTTGTATAATCTGCAGACATTGGATCTTTCTGGTTGTGAGGATCTTAAACGACTTCCAGAGGATATGAATTATATGACAAGCCTCAGACATCTCTATACAAATGGATGCCATTTATTGGAATGCATGCCTCCGGACCTAGGACAACTCACTTCTCTGCAGACTCTAACATACTTTGTGGTTGGTACAGGCTCCACTTGCAGCTCTATTAGCGAACTGTAAAACTTAAACCTTAGTGGTGAATTAGACATAAATGGTTTAGAAAATGTAACTGTGGAGCATGCCAAAGCAGCTAGGCTTGAAAACAAAGAAAAAATCACACACTAGTCTCT…
>Zoysiamatrella_newGene_661
CGCAAAAGCAACGATAACAAAAAAAGAAGAAAAAAAGTGCCCAAAGAATCGCGAAGACGCAAACGCGAGCTCGCGAAAAGGCCATTTCCGGGGACCCATCCTCCCCTCCCTTCCTCCTCCTCCTCGTCCCCCGACCTCTCCATGAGCGCAGGCGCGGCGGCGGCGGCGCTTCCTGGCGGCGGGATGAGGCAGCCGGCGGACGCGCAGCAGTCGCGGCTGCTCTACGAGCTCTGCGCGCTCCTGCTGACCGTCCTGCGGTCGGGCCCTGATCAGGACGGCGCGGGGGCGNNNNNNNNNNCGGGGGCGAGGCCGCGGGCGCTGCTGCCGCGGCACGTGACGCCGGCGGGGGTGGCGTCCATGCTGCTGGGCGCGTCCATGGCGCTGATGGTCTGCGGCTCC…
>Zoysiamatrella_newGene_662
GGGAGCCACGCAGCTGCCTGCCTACTTGCCTGGCTGCTGCCTGCCGCTCTGTGGCTGTCGGCCCCGCGCAGGATAAGCTGGAGCTGCCGCTTGCCGCTGTCATTTTTCTCTCTCACTCTATCTCCTCCGCCGGTCACCATCGTCACTAGAGCGCCGCCATGAAGAAACCAATCCAAGTCACCCCAGCTCTCCTCCTTCGCTGAACAGCAGCGCCATCGCCTCCTCGAGCTCCCCACGAGCTGGCATCCACAATATTTCAACCGAGCCGCTCCGATTTCGTGTTTTCCCTAATTTCCGGATTTCTGGAAGCGCCGGCCAAATATTCAAAATCTGGAGTATCTCAGTTGGTAATTCTTGGATCCCTTCCCAGTTCACGTACTCGAAGATCCGACCTCGCCG…
>Zoysiamatrella_newGene_664
CTTAAGGCGCAGAGATGTGAGTAGATCTCATTTTCCTTGCGGCCCCATGCTCCACAAGAGGAAGAGATGCCAATCATCTGATTGACACGCCAAGGGGGCTTCAACATGCACCCAAAAGTCCTTGGTGCGATCTGTACAATGAGACCATCAATTGCTCTCTGGCGGGTTGTGCCTTGGCACTGAATGTGTGCTTCAATGTCTTGCAAAGTTTCGGCCTCGTGCAGCACACACCAGTCAGTGCATGCGGTGCCTTCTGCTCCTAATGGCGCGGGGCGGTCCATTGGGTCCCAAAGGAGAAGAGGAAGTTAATTAGTGCTTTCGGAAGCACAGGAGTAACTTTATTATTCAGCTGTGCCTCCCCAGTGCTCAGAAAGTTGAGTATCATGTGTTGGACATGGA…
>Zoysiamatrella_newGene_666
CGTAGATCTCGTCAAAATGATTGTGTTTAACTGCTCATGCACTAGAATCGGATGATTGATGAAGCGAGGATAGACTCTATATTTTTGGACCGTAGATTATTAAATTAGGTTTCATAAGAGCTCCTTACTCCTTTTATTCCCAATACCCCCAGCCGCCTCCTCTGTTCATTGTCTTCGTTCGTTGGCGTCAGGGCTGCGCTGCCCCTCCTCCCACACTTCACCCTCCAGATCCCCAGCCCTTGCTGCTGCTCCCAGGAGGGCCTTGCTGCTCCCTCTCGTGGTTGCTGCTGCTGGTCAAGTTGGAGCAAGGAGGTCCTCACTAGCTGCTGCTGCTGTTGTTTACGGGGAGGCAAGGAGAGAGAAGGAAGAAAGGAGGAGAAGCAAGGGGAACACGGGAAA…
>Zoysiamatrella_newGene_668
TGTGGCTTGTCTATGGAAGCAGAACCTATCATACTGGAGGAACCCTCCTTACAATGTCGTTCGGTTCCTCATCACTATTGCCATTTCCCTTTTATTTGGCAGTATTTTCTGGGACCTTGGCAGTAAAGTGGAGCGGTCACAGGACCTGTTTAATGCAATGGGTTCAATGTATGCTGCAGTTCTATTCATAGGCATCTCAAATGGTAACTCTGTTGAGCCAGTGGTTGCTGTGGAGCGAACTGTGTTCTATCGAGAAAGAGCAGCTGGAATGTACTCAGCTTTTCCATATGCAATTGGACAGGTTGCAATTGAGCTTCCATATGCACTAGTTCAAACTGTCATATATGGGATCATAGTGTACGCTATGATCGGGTTCGAGTGGACGGCAGCAAAGTTCTT…
>Zoysiamatrella_newGene_670
TACTTATATTACCTATTATAATTGCATTACATAATTATAATTATATAATATTACTATAATTATATAATTATAAGTACATTTTATATTTGTTTCCTCACGGACACTTCCTATTGCCTTTCACATGGTGCCACTTTAAATGTTAAGGATATAAGGTATTTGCTCTAAGGGAAAACAACAGAAGTATGTTTCTTCTCCTAATTCTATACAAGGTATTTTGTATGCAAAATGTCCAAAACATTTCCCTTCCCTTTAATATGCTGCTTCCTCGAGTGTTTGCATCTAGCAACTTCAGTNNNNNNNNNNTCACGGACACTTCCTATTGCCTTTCACATGGTGCCACTTTAAATGTTAAGGATATAAGGTATTTGCTCTAAGGGAAAACAACAGAAGTATGTTTCT…
>Zoysiamatrella_newGene_672
GCCGTCGGATCACATCCAACGGTTGCCGTTGGTGCGCTCGACTCCTCCCGTCGCTTAGCGCCTCCCACCTGCCCCGCTCCAACGCGCCGCCAGCCCACCTGCCCCGCTCTGGCGCCGCCCCGTCTCTCTCCGGTGCGGCCTCGCCTCGGCAGTCTCTACCCCACCCTGTCGCGCCCCCTACCACCCGCCCTAGCCAGCCCTAGCGTGGCCCCGCCGCGGTGCACTCCTGTCTCCCCCCCTGCTTCGGCGTAGCCGCCGCACGCCCGCGTACGCAGGTCCGTCTGGGGCGGTTGGGCGGCGCGTGCTCGGCAGAGCGGAGGCAGCTGAGGAGGGGCCTCGCAGAGGCGGGGTGCGGATCTGTCAAGGTGGCCCCGTTATTCGACGGTCGCGGTTGAGCCA…
>Zoysiamatrella_newGene_677
CCGCTCCACTCCCGTGCTCCCCGCCGCGCTCTGCTGGAGTTCGGCCGCCGCGCTCTGCTCCACCGCCAATTTCCGTGCCGGTCGCGTCGATCCCCGCGCGCCTGCCCGCGTCACCGTCTCCTCGTTCCCCGACGTCGCCTGCTTCCACGTCTGCCGGCTGCACGCGTCGTCCTCGCCCGACGCCCGTTCCCTCGAGCCAGCCGAGTTGTCCACGCATCCGGATTTCAGTCGCCGTTTGATGTCACCGTTTCCGTGTAGCTGGACTCCGTCGCCGCGCGATCCGTTGGTCCGTGCGGCGCGTGCTGTCCTGGAGCCGAGCGTCGCCCCATCAGTCCGCGCGCCGCACTCCGTCCCCGTTCGCGCGCGCCCGACCGCGTCGCCCTGCTCCACCTCGGTTTC…
>Zoysiamatrella_newGene_678
NNCCTCGCCGGCGACTACCTTCACGCCACCCCCGACGCCAACGTTCACTGTGCCGCTCCTCTACATCCTCCGGTGAAGCTCCATGTGAACGCTTCTTCGAGTTTCGTCACTTGTACCAGCTAGAACACCTCGCCGAACCTCGTCCTCCGCCTCGTGGCCCACTAAAGGCTGGTTTTTGTTGGTTTTTCCGGAAATCAATTGAAAGGCGGTGGCAATCATCATTTGCGTATCTAGGAAGCAACGTTGAAGGCGAGCTAGTGGATATGGTTGCTCAGGAGCTGTCTGTTGCTGCTGAAGGTCCCTCACATGGTTGTGCTAACATTGCTCCAAGTCTAGACAAGCCCCAGTGCATTAACCCTGTTTTAAATTTTCATTTTATCATAATGTATTGTATGGTTA…
>Zoysiamatrella_newGene_680
CTCTCATATTGGAATATGCTCGACTCTGCAGAACATGTTGGCCACTGTTCGCTTTGTCAATTATGTGCTAATCCTCTGCTCCATCATTTCAAGCACAGAACTCGTTGCTGGTCATAGATACATGTATGAAGATATAATGATCATATTGGGAGGCCTCTTGTATTGTTGATGGTGATGTACCTGTTGAATATCAGCAACTCATTTTCCGCTGCTGCTGTACCAGTGAGAGCAGAATATGATGATTTTCATCTGATCCAAATCTTCTAGAGGAACATTGGCCGGCTATCTCACGATCTTTTATGATGCCACCTTTACTGATTATAAGTCACAAATATTGTGCTGGCCTAATACTGAGATGGAAGAACTTCGCCAGTTTCACTTGCTGGGCTGATTTCAGGA…
>Zoysiamatrella_newGene_682
AAAACAAACAAACAAGAAAGCTGGACACTCAGATTAACAAAACAAATCAGCATGTTAGTTCTGAAGTCATAAATATTTCAGACGTTGTTGGCACTAGAAAAGAGTGGCGGCCTGTTAATAAATCAGAAGGTAAGAAAGCTACCACAAGCAGCAAGTTAGAGCAGCAAGCTGTGCCCGATCTCGTCTGTAGTTCGGCCAGTGCCCTAGGGATGAGCACCTCGGAGGGCAAGCCTACGAGCTGCAGTTCTGTTGATAAAAACAGAGCTGCTGGAATTGAAGCACTGAAGAAAAGGCTTGAAGACCCAAAAAATCAGGGAATTGAAATCTCGTCTGCTGCTTCAAATCCCCCTAAACAGTGGTGTCCAAGAGGTATCTCTCGTACTCAAAAAAGAAGATTGC…
>Zoysiamatrella_newGene_683
TCTCTTCTCTTATTTTTTTCCCTTCCAAGTCTCCAGCAGAGCAGTTGGCCGAGCGGATGCTTCGCCTGGAACAGCTTCCGTCCGCGCGCCCCCGCGCCGTTCTTCGCCCTGACCCGCGCGCCCCCGCGCTACCCTTCGCCCTGATTCACGTGCCCCGACCCGGCGCCGACTCCGTTCCGTCGCGCGACCTCTGGTCGACTGCGTCATTCCGTCTCCGATCGATCCGTCGCCTCTCGCCGAGTTGCTGTCGTCTTCGTTGTCAGTGTTCCAGTCCGGGCTGTTCGTCCCCGTCCGATCTGCTCGCATCGTCCTTGTGCAAGGCCTTGAGGATATCCGTAGTTTCGACTTCGACTACGTCTTCGACGGACCGTGAAGTCAGCTCCTACGCTCAAGCGTGCC…
>Zoysiamatrella_newGene_684
CCGTCACCGTGTCCCTTCCCCGTCAAGCTTCCTCAACGCCACTCCCTCACGCTCTGTCTCTCTCTCGCGCCTCTCTCATCGGTCGAGCACTCCCCCACCAAGTACGCCTTCCGCCGAGCCATCCTCAGCCTCCGTTCCCCGTTGGGAAGCTGCGGCCCTCCTCGCCCAAGCCTCCTAGTGCCTTGCCGCAGCTCCTTTCGACTGGATCGAAAGAAATCGAAGTTTTCCCCAAATTTGGATCACTGCCGACCGTCGCCGGCTTCTCCACGAAATTCGTCGAAGTCCGGGATTCAAGCCCTAAACGCCATCGTTCGTCTGGACCGTCAGACCCCGCTGTGGACAGCTCGCCTGTGGCCCTTCCGGCGTCGACCACTCACGCGCCAGCCTTCTTCTCACACC…
>Zoysiamatrella_newGene_688
GAGAGCTCGTCCTTCCTCGCACTATTCTGCTCCCGGCGTCTTTGGCTCCTGCGCCCCAACGTCAAACACCCTGTCGGCGAGTTTCCAGCCTGGACCCCCTCCCCCGGCGAGCACCTGTTCCACGGGTATGTATGAAAGTGGCGCGGCTGCGGCTGCGGCTGCTCGCCCCACCGCCGCAAGGCCAGGGCGGGCCGCTGCGAATAGCTGCTAATCGCCGCGAGTTAGTAGCGGCATAGCGTGGCGCCCGCTCGTCCGCTTCAAGGCGTGCAACCAGGCACACAATAAGCAACGCACACGAGGAATTTTTCTATTTTAATGTTTTTATGTAAAATTGAATCTATTTCTATGAAATTCTTATATGATTTTTTTTCTTTCAAATTCTTGCATTCTAAAGAGGCA…
>Zoysiamatrella_newGene_692
GGCCGACCCGTCCCCTCCTACTCCCCCTTCGTCCGCTCGTGTGCCCACGCGCCAAACCCTAGCTCCAATCCAGCATAACCGGGAAATTCGCGACAATCGCTCAATTTTTCACCTTAGGCGCCTCTGCGGCTCCTCCTCTGGGTGATGATGCAATGATGCACATGCTGGTAGTCCCGGATGGGGGCGGAGGGGAGCTGCAGCCGCTCGCCGTGCTGCCGGCAGTGCAGGAGCTGGAACTCCACCGCGACAACGCCGCCGACGGCCTCGAAGGCCATGTGCGGTGCCTGAGGTGCGGGATATCAGGTAATGCAACACCACATATGCGGCGTGGCCCTGAGGGCCCAAGAACTCTCTGCAATGCTTGTGGCATTGCTTACAGGAAGGGCAAAATGAGAAGAA…
>Zoysiamatrella_newGene_695
GAGCCAATGAAATAAACAAATACTACGGAGTATTATACGCGGACGCAGAGAGCAGTGCGGTGAATCGATCAAAAAAAAAAAAAAAGCAGAGCGGCGCTTCTCACTTTGTGCGTCCAGTGCGGTGGTGGCGGGAGCGGCGCGGTGTTGCCGGGCGCGGAGCGGGGCGGCAGTTTTCGAGCGCAGAGCGGGGCGGCAGTGCGGGTGACGGAGCAGCGGCAGAGCGGCCCGAGCGGGGCGCGGAACGCGCAGCGCGATCCAGAGCAGCAGCGCAACCTAGAGTCGGGGCCAGAGCGGCGACCTGGGCCAACATTCTGGAACAGCGGGAGGCCAGCGAGCAAACACGAGGAAGACATCAACTCCAACGAATCCCCTTTTCCAACCAGTTCTAAGTTATGTGGT…
>Zoysiamatrella_newGene_696
AAAAAGGAAAGGGCAGAAAATTCAGTGTCCCTATCATCAGAATTGTGAAGGCGAACAACAGGAGTTTATGGCGCATGATGCTGAAGTCATATCGCTTTCCATAGGCAAGAGGTGGAGCCATATGTTCATCCCAGTTGGCAATGATCGCAATTCGCAAGGTCACTCTACGGGCAATTGGCAAGCAAAAACCACTTCTGGCCACACAAGTGCTACAGCTGTACCGTTTCATTCAGCAGAGATGGTTGCTGCTCACTGAATGGATCCATCAAGATTTGCTGGCGCAACAGCTCGCATGCAGAATGAACAGGAGCTAAGTTTACTTCGTCACAAAAAAAAGGGAGCTAAGTTTACATTTCTAGACTGTCCTATGCCCTACTGTGATCATTTGCACTGCAAAAT…
>Zoysiamatrella_newGene_698
NTTCTGATTTATAAATGCTTTGTATATACTGCCACTCTGTGATCCTTCCATAGCCATATTGCCACCCTAAACTGCTAATTTAGTTTTCTCTGTGTCCACAATCTTTCCTGCAAGGCATTCTATTATCCCTAATGTTTCTTCAAACACTTTGAAAGCTGATGCCAAGCACTAGAGAAATGTTGATAACGAAAATTGGTCATGTTGTATTCATTTATAAACTTAGCATCTGTTAGATTGAACTTGGTACCACATTTCAGTTGCCCTTCATTTCTTGTGTAACCATTACAACTGTTTTTTGTTGAACAGGAAAGTTCTCTGTTGAGGTTTATTTTTTTGGTGTCTCTAGGTTGACACCGACTCTTTAGAAATGGTATCAAACAGTAGTGATACCACTTCTTC…
>Zoysiamatrella_newGene_699
GTCAGCCTCACTGCTCATGTTTCTCCAACCTCCAGCGGACACGGCGCACACCAGGTGCCTCCGCCTCGCGCCTACCTGCGTGCATGCACGCCACAACGCTGTGGACGTGTCCCTCCCCTTCAGTGCGCCGAGTAGTACTCTCCCTCTCTCGGCCGAGTTCTCTCTCTGGCTCGCTAAGTTCACGCGGCCGGCCATCTCTCTCTCTTTGGACACCACCGACGAGCCCCCGATTCCGCACCACCCCAGTCCCATTTCCTCGACGAGAAGCTGCTCCATTCACGTCTCAAGCCTTCCCCGGCGTTAGCCCCGCTCCCTCACGCCGAGCTGCCCCAATTCGAAGTTTCCCCCAAATTTTGTCAAGCTTCACGCCACCGGCAGAACATCCTCCAAATCCGACCA…
>Zoysiamatrella_newGene_700
CCCGACTGCATGCACTCCACGCGCCCTGGGCGAGTCCCTCGCGGGGACACGACATCCATTTCCGTGTTGTTCACCCATCGCCTCTCTCATTCTCTCTCTCGCACCCGAGCTCAGGAGCGCCGCCGCGGAGAAGCCAAACCGAACCACCCCAACCCTTCCTCCGCCATTCAGCAGCTGTGCCCTTCTTCTCTCAACCTCCTCAGCCAACCGGCTCGCCTCCTTTCTCGTCAGGCTCGACGGATTTGGAGTTTTCCCCAAATCACGCTGCAAGGACGGCCAGCTGTGGTCCGGCCAAATACGGCCTCCATCAGTGAAAATCTTTCGATTCCTTTCCTCTGCAAATGATTCCAACCCTAAGGAACCTTAGGAGCTCTGATTTAGTTCGTATCTGTCGCGTTT…
>Zoysiamatrella_newGene_702
GGAATCTTGTCACAAGAATTTTATTTGATAATATTTATATTCAATTATCTTGTCATAATTTGGATTGGGCTAAATTTAGTTGTGATACAAACATCTTTATTGCAAGCAATACTTGCTTTGTAAAATAGTCTAACTATTTCTCATGTGCAGAGACTCTTGTGCATTCAACATTGGATCACTGCGAAAATGCTGATTTTATGCTGGAAGTTTTCTTTAATATGAAAACTAATACAGTTTATGTGAAAGAAAGACCTCACCTGAAGATGTTTCTTGAAAAGACAGCTGAGATGTTTGAGCTTGTCATTTTCACAGCTAGTCAGAGGATCTATGCTGAGCAGCTAATAGATAGACTCGATCCTGATGGAAAGTTGATTACACAGCGTGTTTATCGTGATTCCT…
>Zoysiamatrella_newGene_703
AGAAATTGTTCGCGAGGGCGAGGACGCTCGGCGGCTGGCCATGACGGACATGACCACTAGCAGCAGCATGCCACCTCTTTTTTACCGATAAAATTCAGATGGGGCCGAGGGGGAAAAAAAAGGTGGAAAGCAACGGAGGAGGAGGGCAAGTGCTTTTCATTCAGGACGAGACCACACCTCCGCTAAACACCACTTCCACCCCGACGAGCGAGCACCCGGCATGGGCGAGGGATCGGACGGCACCGACGTCTCGCCAGAGTCGGAGACGGGGATGGAGAAGAGCGGGGAGATCTGGGGGACCCTGGAGGAGCTCCTCCTGGCGTGCGCCGTGACCCGGCACGGCACGTCAAGCTGGGACTCGGTGGCCATGGAGGTGCAGACGCGGAGCTCGCTGGCCGT…
>Zoysiamatrella_newGene_704
TAGAGAACGTGTTGATTTGAGGAAAGGATTTTTAGGCAACAACTGGAGAAAGAAGGAACTCTCAATATTGAAAATTCCCTTGAGAAGCAGTTCTCCTCCTGGTTTAAGAAGCATATTGCAAGATTACGTTATTTATGTGTGGAAGAAGATGTCAGTGATGACCTATATGCACTTTCATGTGAACCGGATCTTAGAGTTCGACTCTTTTCTGCTTGTATTGTTGCTGGTGTTCGATATCACACATTGGACCGTGAGAATTATAGAAGAACTCAGAACAGTGGTGTCATGGCTGAGGGTACACATAACGGAGAATATATTGATTTTTATGGTTGTTTGAAAGATATTATTCAGTTGCAGTATAACTCTGATTCGATGGAGCAAAGGACAGTAGTTCTATTT…
>Zoysiamatrella_newGene_705
GGAGGGAAAAAGGGGATTAGGGTTAGAGGAATATTTATAGGAGGGTGAAAAATGGAGGGTTAAAAATTAATTCGGAAATTAATTAATAACCAGAAAATGATTAAAAAGACTGAAAAGATTTAGTTTGAGAAGAAAATATTTCGAGACCCGAAAATTAATTTGGAAAACTTCCGAAAATAATTTTAGTCAAACGTAAAAATTACGCGGACTAAATTATTTCGGCACCGAATTAATTTAGACGAACGGATTTCGGATTTGAACGAAACGAAATTTGATACGAAAGATTTTTGATCGGAACGAAATATTGGAAATGACAATTAATTGAAGTGAAAATTGGGGAAAGATGCCACTTTATTAATTTCGAGAATTTCGGGATGTTACACTTTCAGTCGCAAGGTT…
>Zoysiamatrella_newGene_707
GTTTTCGCGAAAACTGCGCGGTAAACCGCGGTTTTGCAAACCCCGGTCCCGAGCCGCCTTCCATGGTGTCTCCCACTTTGCTGGTGTCTCCAATTAATTGATGCGGAGCAGGGGGCAGATCAATTCACGAAGCAGTGCAGAGTTAGTGAGGTCCTAGGCCAAATCCATGGAGGAAGATGCTGCCACGAGGATGCCGCACGCACTGCTGCGTTCTTTTGGTTATTTTTTCTTTACTTATTTACTATTGCTACCTGACCCAAAGACTCTCCATTCTGTTATAAAAGCTCTTGCATCATTTCATTAGGAAAAGACCTTAAACTTGTTGTCTGCTCTGGTGCTGGGTAAGTGCATCCAAATATTAGATTCACGATTTTCTGGCTCTGCATGCTAGCTTAGCAT…
>Zoysiamatrella_newGene_708
GCCGGCCGGTATTAGCGGCTAGCCGCTCCCAGCTCGCGGCAAGCCGAAGCCGAGCGGCTAGCCGGCCGGTCGCGCGCAGGCGAGCCGCGGTAACGGCTAAACGTTCCGGATTAGCGGCTAGCCGGTCGGTTTGCGCAGTAAAACGCCGGATCCAGTGGGTTTTCGGGCACTGAGGATGGCAGATCAGTCCAATTCGGTTTGGAAACACGGAGAGAACATGTATCCCGGGTTCCGTTACAAATACTACGAGTCCGTGAAGAGAGAGGGTGGTGCCACACGATTCAAGCAACATTTGGCACATCATGGAAGCAGCGTAGTTGAGTGTCCTCATGTTCCTACAGACGTGTGGGACTATTTTCGCCGAGAGCTTGATAGAACCGCCGAGCGAAGGAAGGACCG…
>Zoysiamatrella_newGene_713
ATGAATGCTGGCCTTGGTAGCTTTGCTGCTGCACTGGAGTCTCCGAAGCTGTGGGTCATGAATGTTGTTCCAACAATTACAGATACTTCCACTTTGGGTGTGATTTATGAGCGTGGATTAATTGGAATGTATCATGATTGGTGTGAAGGATTTTCTACTTACCCAAGGACATATGACCTCATTCATGCTAATGCAATTTTCACCTTATATGAAAACAAGTGTAAATTTGAAGATATACTCCTAGAAATGGACCGAATTCTACGCCCAGAGGGTGCAGTTATAATCCGTGACAAGGTTGATGTTCTTGTGAAAGTGGAAAAAATAGCCAAAGCTATGCGGTGGGACACCAGGTTGGCTGACCATGAGGGTGGCCCTCATATGCCTGAGAAGATACTCTTT…
>Zoysiamatrella_newGene_715
CAGCTCCGCTCCACAAGCTCAGGTCTCGCCCTCTCTCTCTCAAACCATCCAATTTTGCAGAAATCGCCCTTCTTCCCCAAAACCAGTCATCACCGACCAACCTCAAAATTCGCACAGACCAGAGCCTCTCTGCCCAGCTCCACCGCTTCACACCGTCTCCGGCATCCCCTGAGCACGCTTGAAGCGGCACAGGAGCCATCGTGCCGCCCCCAGGCCGCGCGACGAGCGCCGTCATCCGCCATTTGCTGGCTCACGGTGCCAGGCCAAATGGCGCAGCCACGAGCTCAGGGAAGTTTCCTGCTCGATCCCTGCATCCCGAGGGTGCTCACGCGCTAGGGGATGGGCCGCCTCCACGAGCCCAGGGCCGCTCCCACGGAGCGCGGCCTTGCGCGCGCCCCC…
>Zoysiamatrella_newGene_717
AAGAAATACAAATCGAAAACCATTCATCCATCAGGGCCGCTACAGTCCAGAGCAGCGGAAAAGAGAGCAGTCCTCTCCCTCAGTGGCTCCGGCGGTCTTCCTCACCTCCGATGCCCTCCGGGGCGGCGGGAGGTGGGGAAGACCGTGGTGAGGCTGCTGATGGGTTTTCGTCCTAGGTCCTGTAGTTTTAGGTGCTCTAGGTTTAGATTTCCAATCCACGTCGGTGAGGCGGCGGCGGCGGTGTGGTCTAGGAATAAGTCCTCTCAAGCTCTTCCTCGCCTCGGTGGTGCTTGGCTCCAGTGTCTCTGACGAGCTTGTGGAAGTGGGGCTCGACGTCGTCAGCCCTTGTACAGGAGTAGTTCGCTGCTGTGCTTCTTCAACGAAGCTGGAGGTGAGGTT…
>Zoysiamatrella_newGene_722
TGGACTTGAACCACGGCTCTCTGCTGAGAGAGCGTTGATAACAATGAGTTCGAAGAAGAGCCGGATTTCAAGAGGAGCTAAAAGGACCGACACACAAGGAGAAACCCGAGGATCCTGACATCAAGTTTTGAAGATTAAAGATTTACAGGCAAGCTCTAACCCTTTGATCATATTAATTCTATATTTTTTTTCGCACCCATATGACCTAAATGCTTGTATATTTATTTTAATCTATGTTAAAACGTTGTGTAGTTAAACACTCTACTTGTTATTAAGTATTTATATTAATGTCAGTTATTTACTCTCATTAAATATAAATACTACTTTGTTACCCGTTGATGACACCTCTTTTTAACCATAAGACTTCCTTCGTTAAAATCTTTTAACGAACGAAAAGTT…
>Zoysiamatrella_newGene_723
CTTTAACAGCTCTCTCTTCCAAACGAAAGGACCAGCCTCCTGTTGGCAGAACCTCACGCCGCTACTTCCTTGAGCCGTGCTGCTCCTTGCCCTCACCTCCCCAGCCCTGCTGCTCCTTGCCCTCACGTTCCCCAGCGCGCTCCCTGCTGTCCTTCCCTTGCCCTGCTGCCCTGCTGCTGCTAGTGCGTTGGTGCCACGGAGAGGGAAGAAGGAAGGAGAAGAAGGGGAACAATGGAAAACTCCTGACATTCATCCAAGTTTGTGGGGGATTGGTGATCTATACAGCAGGGCTTGGAGAGTTCCGGTGTCGAGAGGCGCCTTCGGGTTCTCATCGAGGTTAAATAAGGCAAGTGCAACAACGAGCATTTGTGACATGAAATGAAATTGATTGGTGCTGAT…
>Zoysiamatrella_newGene_730
CCCAATCCCAACCAAGCCCACCCTCTTCGTTGGCTCCAGGGTGCGCCGCCCCTCCTCCCACACGTAACCCTCCAAATCCCCAACTCTTGCTGCTGCTCCCAGGCGAGCTTTGCTGCTTCCTCGTGGCTGCTGCTGCTGGTCAAGTTGGAGGAAAGGGGCCCTCGCAAGCTACTGCTGCTGCTGTTACGTGGAGGCAAGGAGAGAGAAGGAAGAAAGGAGAAGAAAGGGGAACACGTGAAATTTCAGAAATTTCTTTAAACTTGAGAGTGATCCTTGCTGTAGAGGCTTGGAGAGTTCCGGTGTCGAGAGGGCTCCTTCGGGTTCTCATCGAGGTTAATTAAGGCAAGTGCAACAACGAACTTTTATGTTGTGAAATTGATTGGTGCTGGTTGATTTATC…
>Zoysiamatrella_newGene_731
CCGGCTCCCATATTCTTCATCCAGGGGCACCCCCTCCCGTCTTTTCTCTCTTCCCCTCTCTCATTTTCTCCATCCCCAAGCAAAATCAACCAAAACATTGGTCCATCGAGCGCAAGGCACCCTGCTCGAGCTCCCTCGCGCACCCGCTCCTCCTTTCCCTGCTCGAGCCGCTTGGATTTGAGGATTTTTCCCTGCACGGTGCTGCGAGCTGAGCACCGCCTCTCTTCGAAATTCGAGTTCTCCGAGGATTGGAGGGCCGCCGCCGGACCACCATTTGAGCCCGTGGTGCTCGCTGGTGCCGACCCCACTGCGGTGCCTCTCGATGTAAACCAGCAGCACGCCGGCTATCTCTCCGCTACCTTGAAGCTCGAGGGGCCAGCCGCCTTTCTTCTTGTCGAC…
>Zoysiamatrella_newGene_733
TTTCTCTGGACGCGAAGCCGTCTCCGGCCGCCACAGCGCCCGTCCTTCGACGAGCCTCGCAGCACCTCAGCTAGCCTCCATCCTCCCTGAGAAGCGCCGATTTGGAGTTTTCCTCAAATTTCTGGGGTTTTGGAACCCGCCGGCCGTCTCCTCCAAATCCAGCAGCTCGATGAGCTATTTCCTAATCTACCGATTTTCAAAGGGGTCGCCGGCACTTCCACCGGAGCTCGAGGATGCCACCGTGGCCAGCCCGTCTCCAGCCCCTTCGTCGACGTCCGCGACCGCGCTGGCCTTCTCTGCCCACCGGTGAAGCTGTAGGTGAAGCCTTCGCTACCTTTCGTCAACAGCACCTCCTGCACAACGTCGCCGAACACTGCCGTTGGCCGCCATCCGTCGACC…
>Zoysiamatrella_newGene_735
CTTGCTCTCTCCCATTCCTCTCTCTCTCAACCTCACTCTCCTTCTTGACTGCTCCCTCTCGCCGAGCAAGTTCGCCGCTGCATGCCCGAGCTCTCCCAGCGTCCTGCTCGTGTTCTTCTTCAAAGGATGGGGCCAATTTGGGATTTTCCCCCAAATCACGAGTACAGGCCTCCGCTGAATTTGGGGTTTACCGCCGCTGGCCACCTGACCTGACCTCCCCCGCCAATGCCAACCCTCCTGCAGCCGCCCTCGTCACTGACTTCATCCACGCCGGCCATCTAATCACCGCCATGAAGCTGGAGGGTTCATCCGCGCAGCTTCCAGTCGACTACGCTGTCCGCGAGTCGCCGCCCAAGGTCCGGCCGCGCAGCCCCTCGCTGCCAGCCGATTCCGGAAGCG…
>Zoysiamatrella_newGene_738
ACCACACCTCACCCAGTCTGGTGATCTCTCCACAGGTGCTGTGTGTGTTGCATTATCGTACGTAGCAGCAGCAACCTACGCTAGCTAGGATCAATGGGGAGGACGCTCGTGGCGGCGGCCACGGCGGTGGTGCTAGCGGCGGCGCTGCTGGCCTCGTCGACCGCGATCGACTTCGGGGAGGAGGACCTGGCGTCGGAGGAGGCGCTGTGGGCGCTGTACGAGCGCTGGCGCGGCCGGCACGCGGTGGCGCGGGACCTGGGCGAGAAAGCGCGCCGCTTCAACGTATTCCGCGAGAACGTGCGCCTCATCCACGAGTTCAACAAGGGCGACGCGCCCTACAAGCTGCGACTCAACCGTTTCGGTGACATGACCGCCGACGAGTTCCGCCGCGCGTACGCC…
>Zoysiamatrella_newGene_741
TGCCACGGCTCCCATACGCGTGCCGCGCTCCTGTGGAGCTCCGCGTGCATGCCCTCCACGCCTCCCTCGACGTGTCCTGGCCAAGTGATTACGCCGAGTGGTGCTCCCTCTCTCCCAGCCAAGCTCCCCTACACCATCTCGCTCTTGTCTACTTCCTGAAGCCGGCCGTGCACCCTAGCCATCGTGAACCGGCCCGTCCGAGCTCGCTCCGGCCCCCTATCCTCGGCTAGAAGCTGCGCCCTCCCTCATTCGAGCTCTCCGCAAACCCAGCCGGCCACCTCTCCCTTGGAGCGCGACGAATTTTGTTTTTCCCCAAATTTCGGAGATCCAAGGTCACCGGCCACATCTGGCCAAATCCGACCTCAACAGGGATTGGAAGCTTCAAACCTCACCAGCCGT…
>Zoysiamatrella_newGene_743
AGGGTTACAAGGCAACCATTAAGAGCTAGGCAAATGAGGTACCTGAAAGGCCTTTTTGTTCCCAGAAAGAAAAAGAAAATGAAAAAAAGCCTTGAAGGTGGGACTAACAAGATGAGACATACTGCTTTGATGTATGATAAACTTCATAGGAAGTGTTCAAGATGGTAAATTTTCATTTAAAGATGCAGATCTTCCTTAAACATCAAGGACGGACGAGATTTCAGAAAACAAGAGAGATTTTTCCCCAGGTAAGAATATAAGTACTTAAATGGATTGTCATTTGCTACTGATGAAAGTCTAATTTTGTGATATTTACTTGAACATCCTTTATTTCTACTAGTACCTCAAGCACTAGCTAGAGTGCTATGCAACGCTCCACATTGCATAGGTTAGGTATCA…
>Zoysiamatrella_newGene_744
CCCAGACTCCCACCAGGCCGGATCCTGCCATTTGCTGCGCTGTTTGCCGCCCCACAAAAAAAGGCACCAGTTCATCCATCCGCTTCTGTTCCCAGTTCTTGTCACCCAGGCCAGAGGTCGATTTTTCTGTTGCCTTCCTCCAATCCCGAATCCCTCCTCCACGTTGCTCTCGCTGCCTGCGTTGACTCCAATCCCAGGCGCTTTGGGTCGGCCGGGCACACTCACGGGCCATATCGCCGTCGAATCCTGCGCCCATTTCGCGTTCTTCTTGTTCTGCACCGGTTTGGATCCGGGAACTGTTTCGGGTTCCTCTTCTTGGATCTCCTCCCGCAATGGCGGCGCTGGTGGAGCTGTTTCTTGGCTCCTCGTCGGCACAGGTCGACTGGGAGGCCGAGGCCT…
>Zoysiamatrella_newGene_746
GCCGGCGGTGGCGCCATGGCGGCCAACTCCAGCGAGCTCTCCCGAGCTCGTCGGGGCATGATTCTCGGGGTTCTTGGGCTCAAAAGGACGAGGAGAGGGAGGGGGTCCTCACCATGGGATCGGACAGGGTCGAAGATGGCCGGAGTTGGGTCTCCATGGCGAGGTGGCGGCTCAAGACTTTGGCGGCGTCGCGGGGTTTCTCCTGGCAGCTGTACCTATTAATAGCAATACCCTAATTTTCACATTATGTCTTATCGCCTTAGTTTACTACTGTTGGGTAGATCACATGCTTAGATTGCTACTATCGGGTTGGGTGTATTTAAATGGATCATTATACATACTTCACGAGGATAAATGGAAGATTAATAGTAACTTGGATAGTGATGATTTGGGCGATAC…
>Zoysiamatrella_newGene_747
TAAGAAAAGGTTGTTTATCAATATTTCTATTCTTCCTATGCAACCAGAAGTGAATAAATTTGATACTCCTAATTTTTATCCATTTACTAGTGTTGAAATTGAACATTTAACTCCCGTTACATGTGATAATGATGAGCTAAAATTGCTATCTTCTTCAAACATTGTGGGTTATATTGGATATGATTTTTTGTGACCTTACTACTATAGAGAGGATGAGAGGATGATATTTTCTAAACTTGAATTGATTTTGTTAACTAGAACTTATTTTTATGTTACAGGTAACTATGATCATAGAGGTGTGTTTACAGTGCATAGAGTTTATATTTGCTCAAATTTGAAATCTTCTTGCATGGTGAAAATAAATGACAAACTAGATGATAGAAATTCAAATTATCATGC…
>Zoysiamatrella_newGene_752
GCCAGACAGTACATGGTTGATGAAATATCAAATAAGTTGAACGGTAAGAAGTTTCTTCTTATTTTGGATGATGCTTGGCATGAGGACAAGGCTGACTGGGAACAGTTCATGCTATATATAAACAGTGGCTCACCTGGAAGCAAAATATTGCTAACTACTCGTTGTCAAAATGTTGCCGAAGCAATAAAATCTAAGCATATTTTCCACTTATCATTCCTATCAGAGGGTGAGAGCTGGACCTTGTTTTTAAAGTGTTCTGGATGGACGGAGGAAGATTTAAACTCTGACTTCATATGTGATGGAAAAGAGATTGTGAAGCGATGTGGTGGAGTGCCTCTAGCAATCAAAACTATTGGAGGTGTCCTCTCCGGAAAGATGGAAACAAATACTTGGAAGGCA…
>Zoysiamatrella_newGene_753
GTCCCGACGAACCCATGCCGCAGGGATTCGCCCCTCTCAGTTGCTGTTGCAGAAAGACCGCCCAAGAAAACCTGCCACGCCCCAAGCTCTCCTTCCACTACCACATCCAGCCCTGATGTTTGGGCAGATCTCTTGGACAGCCTACTTCACCAAATTATTTCCCTCCTTAGCTCATTCCATGACCTCCTGGCTCTTATCGGCACATGCCGCTCTTGGCGTGCTGCGCTGTCTACCCTTCCACCATCATTTAGTTTCAACTTCCCACCTCTCCACCTCCGACCATATTGTCACCCACGTCGCAGCTACTTCAAGCATATTTCATTATCCGGTTGCAAGTGGCAGCTCACTGATCCTACAAAGCGAACCCCCTCCCTTCACTGTTCAGCCCTCCAAAATCTT…
>Zoysiamatrella_newGene_754
GTCCATCTTCCTCCTCACGAAGGTTCCTCACCAGGGCCCTTTTTCTCTCTCCTCCTCGTCTGAACTCCAACCATTCCTTACCAAATCAACTCCAAGGTAGCAGCAGGCTTACGAGAGATGGGGTAGGGGGCTATGGGCCTTGTTTTCTCGCCAATCTAAAGGCGGAGGGCAGCAGAGCGATGAGCACGAGTGCAGATCCAAATCAACCTATGGTGGGGCTGCGAACTAGGCGTACCTTTAGGGCTACCAGCTTGGGTAAGGGGCTGTGAAGGAGCACCACAAGGGGATGACGAATCCCGCAGCAAGTCCTCCCCATTCATGGCTACGTCAAGGGTAGCATTTATCCAAACATTGAAGAGTTCAAGTTGGCACTTTCTCAACATGCAATAAAAAATGAAT…
>Zoysiamatrella_newGene_756
TTTCTAGATCAATTTACAGAGTTCATGACTTCAATCATAGAACACTAGATAAAAAGAACAAACTTAAACATTTAAACTAATAAATCTGAAAATAGAGTTAATCAAAGATTTTTATAAGATATGAGTAGGAGGAGGAATAAATTGGGGCCCCTGAAAATTAGGGGCCCTGTGCACGCGCACAGGTTGCACTCCCATGTGCCCGGCCCTGTTAGCCTTAGTAAACACCTTGTCCAGTGTTGATCCTGCAATTGTTGCTGTACAGTTTTGTTTTTCCAAAGTACAAGCTTGTAGAGGCCAGGAGCAATGTCCATAGGAGTGCTGCCTGCTAGCCAGCTTGATTTCCAGAATTTTGCCATTCTTCCATCCTCTAGCAGGATTGTTATGCTTGCTCTGAATAAA…
>Zoysiamatrella_newGene_757
CCTCAACGCTAACTCCTCGCCAGTTCCTCGCCTTCTCTCACTCTCTCCGACCAAGTGCTCTCTCGACCACCGCCATGGCCTCTTCCAACGGTGCCGCCGCCGCCGCTGACTCCATCCAGGAGCCTCCCCGGAAGATCTCCAAGATCGCGCCCCTGCTCAAGGTCAAGAAGCTCTCCGATAAGGCCGTCCTGCCGTCCCGCGGCTCCACCCTCGCCGCCGGCTACGACCTCTCGAGCGCGGCGGAAACGGTGGTGCCGGCGCGGGGGAAGGCGTTGGTGCCGACCGACCTCAGCATCGCCATCCCAGAGGGCACGTACGCGCGTATCGCGCCGCGGTCCGGGCTCGCGCTGAAGCACTCCATCGACGTGGGCGCCGGCGTGATCGACGCGGACTACCGCG…
>Zoysiamatrella_newGene_760
TGCTGCCCTCCTAGGGAGCTTTGCGTGCATGATCGCCACGAAGTTGAGGACGTGTCCCCGAGTTATTGCGCGCGAGCCCTTTCTCCCTCCGGTCGTTGCCCCTCTCCCATTCTTTTAGCTGGCACCGTACCTCTCCCTGGATGCCACCGTCGAGCACCCCAGCCCGAGCCACCTCCCTCTGTCTCGCGCGTCCACCGGCCTCTGCAGCTACTGCTCGAGCTGCCAAGCCCACAGGGATTTCGAGCTCGACGCCGTCGGCCAACGCCACCGCACCACCCCGCCGACGCCGACTCCCCTGCGACCCTCCTCGACACCATCTTCACCCGTTCCAGCACTCCGCTCGCTCCATTAAAGCTCACGGTGAAGAACGCCGCCGAAGCTCACCGACAGCCACCGTTC…
>Zoysiamatrella_newGene_761
CTTCCTCACCACTCCATTTCTAAAAAAAAAAATCTGAGAGCAATCGCTCTGCTCCGAACCTCGCGTCGCCGCTTCAGCCGCTCGCCTTGTTCCCCGCACCGTCTTCGGTCTCCCGCGCGCAACCGCATCGCCCCGCTAGCCTCGGTTCCCGCACCTGTCGCCTCGATCTCCGTCCGGTCTCCGCGTCGGCCGGTCGTCTCGCATCGCCAGCGCCCGCCTGAGATTCTCCGCGTGACGCCGATCTATGCGCCAGATTCCTGCGCCCCCACGTCCTGGAGCCCGCGTCGCCTCTGCTGGGTCTTGGTCGCGCGCGAGTGCTTGCTTGGACCAGCAGTCGCCGCACTGAAGCCCCTCACCGCGCCGTCCTCGCTCGAGTTCCGCGCCTGGTCCGTCTCTACG…
>Zoysiamatrella_newGene_762
AGTCAATTTTTTCGGCTCGCCGCTTGCAGACAGCGACGCGCGGGAAATAGCTAGTGTTATCGTCTCATTCTCGCCTTTCACCGCTTATTTCCGTGCGCGCTCGCCTCCTGTGATAAATATCTTCAACACCATTCACTTTTTTTCTCTCGTTCGTTGCTCTCTCTAGACAGGTTTCCTCCCCTCTCTCTCTCAACTCGCCCCTCTCCCTCTCCTCCGGTCTTCTCTAATCTCTTCACGTTACCTTGTTTTTGCAGTGGGTGTTCCAGTGGTGCTGCACGCAGAAGAAAAGGTAAGTTTTTTTTCCCTAATCCTCATCTCTCGTTGACATTTTGGAGGCACCACATCTGAAGAAATCCATCATGTCTTGGAGAGAGAGTTCGATTGGAGCTGCAATCTGTA…
>Zoysiamatrella_newGene_766
CTCCTACGCGCCCTCCTGTGCATGGGGACACGACGCGGTGAATGTGTTCCTAACCCTCTGTCATCACTACCCCAGGCCGAGCTCCCCCACTCCACTCTCTCTCCCTCATTTTTTCTCTCTCTCACGCTCCCTTGGCCGTGAAGCAATAGCAGCACCCTCGCTGCCATGGCTGCTCCACTGCCGAGCTCATGGCCGGCCTCCACTGTGCCGTGAGCTGTCCTGAAAAATTGCCCAGTCGAACCCCCACCGCCTCCTCTTGCAAAGCCCCAACATCCCCTCCAAATCCTCCATTGATTAACCTTGGATTTCATCTTCTCCCCAAATCGCGAGTTCAAACTGCCTCTACTTTTCCGCCAAAATCTGGAACCTTTCCAGTTGAAATCCTTCAATTCCTCGGAC…
>Zoysiamatrella_newGene_767
AAAATACCTATGCATTAAGGTGGACTCAGGCCACTTCCTGTTTTATGCGGGCCCCACTCGTCAGGCTCACTGTTGGGCCATCCCCAACCTCAGGGCGCCAGCGCGCCCTTCCCTCCAATCTGGCGTCGCCACCAATCAACCCAGGTGCCGGCCATGCGTGCCCTTGCCCGTGCATGCGCTGATACGCACCTGTCCGCGTGTCTTCCTTCCCCCAAACCAGCCCTTCTCAATCCATCTCTCTTGCTAGCTCGCGGTCTCAACCGGCCAACCGCCCTTGCCACCGAGCAGCTCCATCCTAAAGTCACCTCGGTCCTCCTCCTGCGGCGAGAGCTGCGCCTGCTCTTGTACTAGCTCCTGGGAGCATCGTCCCTCGCCCTCCCGTGGAGAATCGGCCAGAAT…
>Zoysiamatrella_newGene_769
CTAACACTTCCAAGGTGGAGGAGGAACTTGAAATGAAAAAAGGGATGACTAAGGGACACGCCATCCTTTTAGCATTTGGCATGATAATTCTGTTCTCCTGCAATGTTGTGGAGGGTGGAGCATACATAAACCAAGAGATACTTTCTCGTAAAGGTCTGAAAGAGGAACGGAAGCTAATCACTACTGGAGTGAGTCCATCGCATGGAGTGTTTTCAGGACTGCCAGGAAGCAACACTGATGCTGGTCAAATGAACAACAATGCTGAAAGCACAACTGAAGCCTCAGCCAACACCCCAATGACTTCCACTACAACAGATTCCCACCATGACATATCTGTGGATCAATACCGTAGGATCATTCGCAACAATGGGATTAAACCATGACTAAGCATTTGAGTAC…
>Zoysiamatrella_newGene_776
CCCGCATTCACTCCTCCTCCCTTAACTCCCTCACTCCCAGTCTCTCTATCTCGCACGCGCTTTCTCTTTCCTTCTCTCTTGCCTCACACTGCCGAGCGGCAAGCCGCCGTGGAGCAGCGTCGCCGAGCGCCCTTCCGGCCATCTTCCTCCGCGGGTTTCCCCCAAAACTCGAACTGTGGAGCTGCCGGCGCGCCACCAAAATCCCGGACGCCGCCGGTGAGCTCCTGCACAATTCGACTCGATCCCAACCCCTCCACCTCTGGCCGCTCCTCCGTTCGAGTTCCCCGGTGAGAAATTTTGGCCTTTCTCGCCACCGGCCGTCGGGCACGATGACCCCCACCGACGCCGACCCACCTCCGGACCTCTTCGTCGACGAAAACACCTACGCCGTCCGTCTGC…
>Zoysiamatrella_newGene_780
CGCAGCCAGCGCAGGGTAGCTTGCCTGCTTGCCGCTTGCTCCCAACACGAGCCAGGCAGCTGCCTGCCTCCTAGCTCGCCGCTCTGGAGCCGCGCCCGGATAAGAGCAGAGCTACCGCTCAAGCTCTCTCTCTCTCTTCGTTTTCATTTTTTTTCTCTCTCGCTCTTTCGCTCGCTGGCTCTCCTACCTCAGCCGAGCGCCACGCCGCCGTGGAGGGCCACCTTCCAAGGCGTTTCCAACCCAATTCAGCTGCCCAAAACGTGCGCCAGTGTGTCCTGAAGATTTCTACCTCGGCAGCTCTCCACCCTCTCTGCCGACTCGCCCGAATCGAAGACTTTCCCCAAAATTCGAGCTTCCAGAACGGTAGCTGCTCGCCGACCAAATTCACAGCTCGCCGGT…
>Zoysiamatrella_newGene_782
AAAAAAATTAAATAAGATAAGTGGTCAAACGTAGTTTCTGAAAGTCAAAAAATAATCTTTTTATGGGACGGAGATAGTACCATTGAGTACGTCTTTCACATTTTTGGAGAAAGTTAATACTTTTCCTCGCCCTGTTGCAGAAGTACTATCTTGTTTCGTTCTCTAGTAGTTCATCCAGTTAAAAGTTATGGGCCCTTTAATCTTTGATTTATATTTTTCATCAATAAGCTCCCTTCAGCTTCCATGACTGCTTTCCTTGTGTTTTGTTGAATGAACAGTTGATGACATTTGGCTTTCGTGTGCTGCAAGTTTGGTGCATTCATATTCATTATGTATTTTTACATAGTGGGAAGTCATATTCACTTTGTAAAACTATTCCTTGCAGGAATTCCGTCTATT…
>Zoysiamatrella_newGene_783
GGGAGATGCCTCGGTGAATGACTTCTATGCTCAGCTTTCCACTGTCTGACGGTTGCTTGACAGTCTGTCTCCCCAGCTTTCACCCAGCATATGTAAGTTGTGCAACGATTAGCAAGCTGCCCAGAGTTTCGGTGTACCTACGAGTTTTTGACCCGGTTGTGTGATGAGTTCGAGTTTCTACGTGCTCAGCTTCTTGCTTGTCATCCTTTTGTGTCTTTGATGGATACTCTTGCTGCTTTACAGGATGAAGAGACACATCTTCGCTCAGCTGGTCTGTTGCAATCTGCTTCAGCCTTGATTGCTTGGTACTCTTCTTGCCCTACTATTCCTCCCCCAGTTGTGCCTGGCGCTTCAGCACCTTCCTCTGGGAGTACAGGGGGCCGAGGTCTTCACTGTAAC…
>Zoysiamatrella_newGene_784
TGTAATTGTATCTTTCCATTAAGAGGACCGTCAGTACCTCTTGGGCAGTATACTCGGTGTGTTGATCAGTACTGGGACCAATTAAATTCTCTTGGACGAGCAGATGGGAGCCGTCTCCGCCTGTTGACCTATGACATTGTTCTGATGCTGGCCAGGTTTGCGACTGGCGCTTCTTTCAGCACTGACTGCAAAGGTGGAGGAAAGGAAAGCAACTCCCGCTTTCTTCTATTCATGGTCCAGATGGCTTCTCATCTTGTTGATGGAAGTGCCAACCAGCAGCGTTTAACAATGGCAAAGGCTGTCACCATGTACTTGTCCAGCTCCCCATCAACACCGGAATCTTCTATTCGGCTTTCAGCCTCTGTCACTGGATCTCGTGTTAGTTCAGGTTCCTCGGAT…
>Zoysiamatrella_newGene_790
TTTTCTCTCTCCCACCTGAGCGCGACCGAGCAGCAAGCCACCTGTGGAGCGCCGTTGCCGAGCCCTCTCGGCCCTCCTGCCTCCACCGGCGAGAGAGCACCCCTCACCCTGCGCTTCCACTGCCCTTCTATCCTTTCCTTGCCGAGCTGTCGGATTTCGAAGTTCCCCAAAAGCTCGAGCTTCGGAGCCGCCGGTGCCTTCCTTCCAAATTAACCCATCTCCGGGGTTCCAAGTTTGGCCGCCGATTCCCGCCGGAAACCCGTCGAGGTCACCGTGGACAACCTAGCTAGGGTCGTCCTAGACAATGTTTTCAACCGTGCTGTCCATCCTTTCACCTCCGTGCAGCTGTAGGTGAAGACGCCGTCTTGTTTCGTTGACCAAGCCGTCTCCAGTGCGTTG…
>Zoysiamatrella_newGene_792
NNACGCCCCTGCACGGCGCCCCCTGCGCCCCCCCTCCGTGCGACCTCCAGGTGCGGTGGCCCCCGCGCGTGGTCGGGGAGCGATGCCCCGGGGCGCGTGACCAGCTCGGAGCGCCCCCTCTGCGCGCCTCCAGATTCATCGGAGTCCAGGTGCTGTGGTGTGGGCTTATGCCAACACAACTCTTACTATCTATCAGGTGAACTTTTTTTTTTCAATTTAGGTTTTTGATTCATCTCAGGAAAAGCTGGAGTCACTTAGATTTTTTTTTCTTTGGCGCTAATTTCTTTGTGGGATCTGACGAGTAGAAGGAAAGAACGCCCTAAAAGATTATCTTCTTTACATACACATCATTACCGGTAGAGCTTTCTACTGCATTTTTAATCATGTGTCAATGACCAC…
>Zoysiamatrella_newGene_793
GCCAGCGTGGCTTAATCGTGGCAAGCATGCACCACGCCACGGAGAGCAGGTGCTGCCACGAAGCTTTGGACCCTGGCCCATGAGCTTGCACGCAGCCTCTGCTCTCTCCCAAACTCACCCTCTCACTCTCTCGGAGCTTCACCATCGTGAGTCAACTCCAGAACCTCATCACCGTAGAAGCCCCCTACCCAACCGTCCCCAGGCCACCATCCTCGACGAAGAGCTGCGCCAAAACTCCCTGAAGCTGCCCACGAGCTCCTTCCCTCCTTCCCTGCCCCAAGCCGCGCCGATTCGAGCTTTTCCCCAAATCGGACTTTTGGAACCGGCCGCTGCAGTTCTTCGAAATCCGGCGTGCCCGGGATATTGAAGCCGAACCTCATCAGCCTCCTGAACTGCAAC…
>Zoysiamatrella_newGene_797
GAAGAGGCGCTCCTGCCCTGTCCGTAGGAAGCTTCCGCGCGGCCGCACGGGGTCTGGGAAGCGGAGACGAAGCCCCCAGCTGGCACCTCCCCACCTCCGACAACCGGCATTGAGGGCCGACTTGGAGATGAAGCTCAGTGGACGGTGGCCATCAACAGCCCAAGGATTCGTAGGTAACAATGTTAGTAGAACAGAAGCAAATTCATTCATTTTTCAAAAGAAAACAAGATGAACTGAACAATGAAAATGAGGGTTTGGAGGAAGAGCAGCCTCTTGACCATGCTCCTGTGACTGAATTGGGACATCATGGACAAGAGCAACCTTCTGAACACCATAGGCAGCCTATTATATTTCGTGGAATTGAGTTCTTAGAGAAGGATCCTACATTGCATCCACAAA…
>Zoysiamatrella_newGene_798
CCGCCGCAACGCGCACACGACCAGACGGGCCGCGCACGCGAGCGAACGCATACAGCACGCGCAGCAACACGGGCGGGTAGGCAAGGCCGCTCTGCCGCAGTGGGCGAGGCGGCCGCGGAAAAGGAAGGCAGCCCCACAACTCAACCGGCCCAGCGGGAAAGGAGGGGGACCGGGCGAGGAGGACGAGGCCAGCGGCGGCGCTTGGCGGCGCCGGCGGCCGGAAGATGGGGGAGGTGGCCGCGCTCCGGCAGCTCGTCGGACAGGTCCAGGAGCTCTGGGACCTCTACGGCGCCAACGCCCACCCCCTCCCCAGGCATTATCTACTGGACTTTGAGCATGGTTCCATCAAGGATGATTATTGTGGAGGAAGAAATGGATACAACTCTGAATTACTGAAGA…
>Zoysiamatrella_newGene_799
TTTTCCTTCCCAACACTGCCGCCGCCGGCCTACCTACCGCTGCCGATGTGGCAGGAAACACAGCTGGGTGGCGTGCTGCTGGCCACCGCATCACCTGCTGCTTGCTACGGCTACCTTGCTGCTTCTCGTGCGAAAGGAAAACTAGGACGGATGAGAGATCGCACGAAGAAGGAAAGGGAAGAAAAGGGAACTGAAGGGGCTTGATGCTTTGGACGAGGTGGTAGTGCTTCAGGTCATCCGAGCGCCTTTTATCTACTTCGGTAAAGAGGCAAGTGAATGTAGCGGTGGTTTTGCTACCGTTTCGACTCGTTATTTTTATCACATACATTTTAATATCCTGAGTCATACCAACATAATTGTGATTTATATCATATATCGTTCATTGTGTTTCTTTATTGT…
>Zoysiamatrella_newGene_800
GCCTCTGTTCATTGTCTTCGTTCGTTGGCCTCAGGGCTGCGCTGCCCCTCCTCCCACACTTCACCCTCCAGATCCCCAGCCCTTGTTGTTGCTCCCAGGCGGGCCTTGCTGCTTCCTCTCATGGCTGCTGGTGCTGGTCAAGTTGGAGCAAGGAGGTCCTCACTAGCTGCTGCTGCTGTTTATGTGGAGGCAAGGAGAGAGAAGGAAGAAAGGAGGAGAAGCAAGGGGAACACGTGAAATTTCAGAAATTCCTTTAAACTTGAGAGAATTGGTGATCCTTGCTGTGAAGGCTTGGAGGGTTCCAGTATCGAGAGGGCACCTTCTGGTTCTCATCGAGGTTAATTAAGAGCTATGCCGCCGAGAAGGAGTGCACGTGCTGTAGCTCATGAGAGGTCGTGG…
>Zoysiamatrella_newGene_801
CCTTGATCATATTAATTTTATATTTTTCTTGCGCACTCATATGACCTAAATACTTGTATATTTATTTTAATCTATGTTAAAACGTTGTGTAGTTAAACACTTTACTTGTTATTAAGTATTTATATTAATGTCTGTTATTTACTCTCATTAAATATGAATACTACTTTGTTACCCGTTGATGACACCTCTTGTTAACCATAAGACTTCTTTCGTTAAAATCCTTTAACGAACGAAAAGTTACTTTGATATTAGATTGCTTAGTAAATCCTTTAACGAACGGAAAGTTGCCTTAATATTAGATTGCTTAGGAACCCTTATGCGATGCAGTACATCGCCACCTCATACACCAATCATTTTATGAAATGTGTTAAAATGAGTTTGGTGGTGTGTGTCAAATAA…
>Zoysiamatrella_newGene_804
AGTACTCTTTTTTTTTATAATACATAGAAGAGCTGCGTATCATTGGATTAAAAAAAAAACTAGGGAAAAATACCCCTTGACAGTACAACATTACTCTTGATACATTCGCGCCCGCGAAAACAAAAAGCAAAAAGCGACCCAAAGACTCAAACCTCCTCCCTAATCGCCTGGCAGCGGGGCAGTCAGAAATGACGCCCCTTGAGCCCCGGCTAACTCCCAAAGCTGCCGCTCCTCACTAGCTAATGTAAGAGCGCTAGACAGATCTGGTGCAGCCCCATCAAAGACACATCTATTACACTGCTTCCAAAGTGTCCAGGCTCCTAGCAAGATGAGGTTAGACTCCAGACATGACGGTCCTCCACTCCCTGTTGCAGCTGCACAGTCTGGACAGCATCCCAG…
>Zoysiamatrella_newGene_805
GCCAGCCATCAATCCTCACTGCTCCGATTATCACAAGACCCAATTCGTGAGAACCTATTGCGTGGCACGCTCTCACCTCACGCCACCTACCTCCCAAGAAAATCCAACGACGTCGGTCAAGCTCAACTGTGAAAAATTCATTGATCGTCGCTGGATCGAGCAACTCGATCCACCCCAGCCCAGACCAGACCGCGGAACCGACGACGGCGATGAGCTCCGAGAAGGCGCGACAGCAGCGGCCGCACGCGGTGCTCATCCCGCAGCCGGCGCAGGGCCACGTCACGCCGATGCTTCACCTCGCCAAGGCGCTGCACGCCAGGGGGTTCTTCGTCACCTACGTCAACTCCGAGTACAACCACCGCCGCCTGCTGCGGTCCCGCGGACCGAAATCGCTAGCCG…
>Zoysiamatrella_newGene_806
GAAATTTCACATCGAGCCTGCTGAATCCTGAAAGCGCTCGAGCCGCAGAAGTTTACCAGTAGTTCGGAGACAGACACACTCGCGAGACACGAGCAGGCGGAGCAGAGTCGACATGGGTTCCGTCGGAGCGCCATCCCAGCCGCACGCCGTGTGCGTGCCGTACCCGGCGCAGGGGCACATCACGCCGATGCTCAACGTGGCGAAGCTGCTCCACGCGCGGGGCTTCGACGTCACGTTCGTAAACACGGATTACAACCACGCGCGCCTCGTCCGGACGCGCGGCGCGGCGGCTGTGGCCGGCGTCCCGGGGTTCCGCTTCGCCACCATCCCCGACGGCCTGCCGCCGGCCGACGACGACGACGTTACGCAGGACATCCCCTCGCTCTGCCGATCCACCAC…
>Zoysiamatrella_newGene_807
ACAGAATCAGTTGCACCTGTAGTGGAGCCCAAGGAATCACAGGAAGTTGCGCTCTCCAGTACTTTGCCAACTATGTCAGAGCCATCTGTGTTATTGTCAGAAATGATGCAGTCCATTCTTTATGCCTCTCTCCCTGTTCTTGCCCAGGGAAGGAACTGGGTTTTGCTATACAGCACATGGAGGCATGGAATATCTTTATCTACTTTATATAGAAGGAGCATGCTTTGCCCAGGTTTCTCACTTTTGGTAGTTGGGGATAAAAACGGAACAGTTTTTGGTGGTTTAGTTGAGTCCCCATTGCAGCCAACCAGCGCAAAGAAGTTTCAGGGGACCAATAACTGCTTTGTTTTCACTAATTTACACAACTGCCCTATGATATATCGGCCAACAGGTGCCAAT…
>Zoysiamatrella_newGene_808
CGGCCTTCGGTGGTGGCTGCCCGCTAACTGCCGCGGACAACGCCACTGGGGCTGGGTAAAATGAAGAATCTCAATCCGACTCGCCACCGAACAGCGGAATCGTCTCCGTCGCGCCGTCTCCGCACTCCATCCCCATCCCGAGCTGAAACCCAAGCGGTTCCAGAATCCTCAGCCCAGAAGGGCGGCGAGCCCGGCGGTCGCGGCAGGGCTCCCAAATTTAGGAGCGGCCGATCGATCAGGCGCGCCACGGAAGCGTAACCGCGTGGGCGTGGCGGGAGGAGGGCCGATGGGGTACGTGCCGTCCCTGGGCAGCAAGGCGGCGCACTTCGTGTCCGACCTCACCACCGTCATCCTCAACCCCGTCTCCGAGCGCGAGACCTCGCACCTCCCGGAAGTGGA…
>Zoysiamatrella_newGene_809
TGCCTGTCAGCCTCACTGTTCATCTTTCTTCCTCCCGTGGCACCAGCGCACCTCCCTCTCCCACTCGTGTCCTGCCAGCGCGAGTTCCAGGTGCTGCCTCCCGCGCGTCCCACTCCGTGCATGTGTGCCACGATACCAGACTGCATCCCCGAGTGACTCGCTTGGGCCCAACTCTTCTGGCCGAGTCCCTCACTCTCTTCTTCCTCTCTCTCGGCCACCACTGTTGCCTCTCTGGACGCCGCCATGAACCGCCCCAGCCAAGCCATCTCCGGCGGCCATTCCTTGACGAGGAGCTGCTCCAGACCCCTCTCCCGCTCTCCCCAGCCACAGCTCGCCTTCCCCTCCACCGAGACGTCCCAAATTTCAGTTTTCCCCAAATTCTAGGTTTTCAGACCGCCG…
>Zoysiamatrella_newGene_813
CTCATCTCTCATTGAGTGGCCCTGCGAAGCTTGACATCTCTCCTACTTATTTTGAGCCAAAAAACTGAGTTTAGACGTGATGCTGTCTTGCGCATGGGCCTCACGTTGACCTGACTCACTTTGGGATCTCAAGGTTGTGCTCTAGCCTCTATCTCTGCCAAGAGTTCAAGAGCGCTGATGGAACTGATCAGGGTAAGGCGCAATCTCGAGTTCCAACCAAACCAGGTGAAAGGCCCCTGCATAAATTCCTCGAAAAGTTCGTTTACTTCACGGTGATATTTTTCTGCTTTTGGTTTTCTGTCAATGCTGTGTTACAGTCATGATACCGTTTCAAATCTGTGAAGGGCGAAGAGGGGAGTGCAAGAAAGAGATAAAATAGCAGCACTCTCCAAGAGAAAG…
>Zoysiamatrella_newGene_814
TGGGAAATGAGGATTGGCTTGTTGACTGTTGCTTCATCTTCCTCGCTGCACTGGCTGTCGATTCCTCTTCACACCAGCCGTCACTCCACTCCAGGAGGGTAAAAGCTGCCGCCTTATCTAGCTAGGAAATCCAAAATCAATTGGTCCTTGGAGATTTCTCACGGTTGCTTGATTTTTCTTTTGTGGTGTTGCCGTTTCTCGATTTGAATGGGAGCTGGAGTGCTGTAACCGGAAGCACAGAACAATAGGGAAGAAGATGAACAGTGATAATATATGGGTCCTACGGTCTTTTCCAGACCTATCCCTACCCAGGCTGCCGAACAGGGGAATGGAAAAAAACTACGTATCCCTAACCTAAACCCAGCTCATCATATTCGTTTCAATTTCCTTATCCCTAAC…
>Zoysiamatrella_newGene_815
CAAATCCATCTCTCTCTTCCCCCGAACGTCACCGCACAGTGCCGCGCCCATGCCGGCCGCCATGCCGTCGCCCATCCTGCCGCCCATACCCCGCACGACGCCGCTCCGCCTATAAATTGAGCGCACAGCTCCGTTCCTGCGCACCGCCGCGCAGCTCCTCTGGCCCGGCACCAAGCAACGCCGCGTTGCTCCGCCGCTGGCACACGCGTCGCCTCCTCGGCTCGCCCAGGCGCACAGCAAGGCTCTCCACAGCTCCCTGCATCTCCAACACCGGTTTCCGAGCCGTCTTCGTCTCCCCTGCATTTGGGCGTCGCACGCCACCGTGCGCGCCGCCCTCGTCGACGACGGCGAGCTTCTGCGCCGCCCCAACTCCACCGAGCCTGTGAGGAGCTTCACCCC…
>Zoysiamatrella_newGene_817
GATGGTATTTCTTATAGAAAATGTTATGGAATTTGTTTTGTACCATACTTGCTCACTTCAACCAGCTGCGGCTGCAGCTGTGAGCAAGTCAATCTACAGTAAAAATGTGCTAAACGGTTGCGGCTGCGCAGCCACATCAATCTGATCCGAACAGGCCCAGTATGTAGGAAATGAAGGAGATAGAGATAAAAATGTATTGGAAGAGAGGAATGTGTATTGGGAAGTGAAACTAACAAGTATTTAGAAACAATTTTTTATTGCTAGCATGACAAGTAAACAGAGGGAGTAGCAAATGCTACAGCCACAATAGCTCCTTCCATTGCTCTATTCCAAAATGCTAATGTGAACTGCTTCGTAAAGTAGGTATAGTAATGAAGTTAGAAGTTTATCAATAGCCAC…
>Zoysiamatrella_newGene_818
ATGAGACTCCCTCGACATCCCTTTCTCTCGCTCTCCATCTGCCCCTCACTCTTGCTCACTGCTCCCTGACCGAACACACCATTCCTCCGCGGAGAGCCACCGTCGAGTGCCGTTCCAGCCACCATCCTCGGCGAGCGGGTGCGCTGCCCCCATCCTCCACCTCCTATCGTGGTATCTCCTCCATTCGCGAGCTACGACAACCAGAATCGAATTTTTTCCCAATTTCACGAGTTCTCGGACCACCGGCCGTTCTTCGACCAAATCCGGTGAGCTCCGGATTTTGGAGCTCACCCTCGCCGGCGCCGTGGTGAGCCCTACCCTCAATGCCGACGACTCCCTTCCAGCCCTTTCCGACGGCGACAACCTAGACGCCGGTCTTCTCCTCGTCGCCCTCGAGCT…
>Zoysiamatrella_newGene_819
AATCCTGATACAGATCATGGGTCAGTCATATCATTTCTTCAATCGGTAAAAGAAGAAAAAGAGGGACCTCAAATGCTGTTGCTGCAACGATGAGATAAAAGAAGGAACTCAACTTTAGAATTATGAATCTCTCAAGAATTAACTGCTGCTCTTGACCATGGGAATTGGAACCCCCCTTTAGATTGTATTGTCTCCTTGTCTTTTTTCATTTTGAGGTACAGGTTGGTTTTGATATATTTTGAGGTACAGGTTGGTTAAGAACTGCCTGTTGGTTATGAAATTACTTATGAACAGATTCATTGGTTATCCTCCACATAGATATATTTCATTATGCACTGATGGACAAAGCATCATGTCCTATTTATGTGAGTTTCCTAACAAACTTATTTCAGTTCATAA…
>Zoysiamatrella_newGene_820
GCCAGCTGCCGCGCTCCTCATGTCCCCCACGCTGCATGGACGCCACGGAGCCACGGAGGTATCCGGCTCCCGAACAGTGCGAGGACACCTAACCGCCCTCGTGTCCAAGCAGATCGGCACCCCTCTCGATATTTCTCTCTTGCGAGCTCATTCAGACGCAGCTCGCCGCCGTGGAGCGCCCTTCCGGAGCGGTCCCCGGCCCTCTTCCGCGGCAACAAACAGCGCTCCGCCTCACTCTAGCTCCCCACGTCCTCACCTCTGCACATCCCGCCTTGAGTCGCGGCAATTTCGGAGCCCAATTTTCGAGTCTTGGGAGCAGCTGGCCGAACTCCGGCCAAATCCGTGGGAATCCGGTTGCCGCGGCCGACGTCGGAGCTCGAGGTGTTCCACGTCGCCAAC…
>Zoysiamatrella_newGene_822
CCAACCCAGCCCCTACACCCCGCGTCCCGTTTCTTCGCCCGTCTCGCGCCATTGCTCCGCGACTCCTGCGACTCGCGCGAGTCGAATCCGAGTCCCCGCGACTTGGCCGCCGCCGCGCCCAGATCGGACGGGTGCGGATGGCGGCGCCGACTCTTCCGCTCGCGCTGGCCGCCGCGACGGCGGTGGCGCTGCTACTGTTGCTGGCGCGGGGGGCGGAGGCGGTGTGGCTCGACCTGCCGCCGGCGGGGACCAAGTGCGTGTCCGAGGAGATCCAGCCCAACGTCGTGGTGGTGGCCGACTACGCCACCATGTTCGAGTCCCATCCCACCGGCCACCCCACTGTCGCCGTCAAGGTCACCTCACCGTATGGCAACACCGTACATCAGAACAGAAATGCTA…
>Zoysiamatrella_newGene_824
GCTCTTTCTTTTTCTCTCGCGCGTGCACAGCCTGCCCTCGGTCTCTGCCTGGGAGCGACGCCACCAGGCCGCCACCCCTCCGCAGCTCCTTGCCAACGCGCCCGTGCTCCACTTCCCTAGCTGCTCGGGGGCCAGTTCCCTCGCCCGGAGCCTTTCCGATTCGAAGTTCCCCCAAATTTTGGGAATTTTGGGACCGCCGGCCGATCTCCTTCAATTCCGACGAAATCCGGATTGCGAACCTTGAACGCCGGCCACCGTCGGAACCCGACAGGGTCACCATGGACGACCCTTTCCCGGCCCTCTCCGGCGACGACAACCCCTGTGCTTGTCTTCTCCTCTCTGCGGTGGAGCTCCAGGGACAAACCATTTCCATTTTTGTCGACCGAGCGGTTCACCAGC…
>Zoysiamatrella_newGene_825
ATGGAATCTGCCTTTTGTGTGTTCTCGGCCACGGTTCGGTCTCGTGTCGGTTCGATCTGCGTCCGAGTGACGCCAGCGTAACGTTCTGTGTTCGTGCATTCCCTTCTGTTCTGTGGTCCATCGGCCGGTTAATGGGAGTGATTTGATCCGGTATACTGGACCGCAGCCCATCGCTCGTCTCGCATGGTTTTTTCAGAGCGCGCGGAACGGGGACACGGGCAGCGCACCGCGGAAGCGCCACTCGCCCACCGCCTGGACGGCCGCGCAGCCGGCGTTTCCGGCACGGACGGCGTCCTCGATCGCCGGGGGACGGCGACGCGAACGAGCCCTGGCGGCACCGCGACGTTGCCGACGGCGGGGGAGGCACCACAATCTGCCTGCCGTCGTCAATGCACCTTA…
>Zoysiamatrella_newGene_827
CCGCGCCGTCCGTGCCATCTCACGAGCCCCTAGACGTGTCTTTCCCGAGTAGTTGCGCGCGATTAGTACCCTCTCCCCGGCCGTCGCCCTCTTTTCTCCCTCTCTCTCTCATTGCCTTTCGTCTCTCCCGGTGACCACTCGCCGGAGCTCGTCTCCGTGGAGTACCCTCGCCGAGTTGCGTCCTCTCCATCTAGCTTCCGTTTCCAGTGCGTCTCTAAGTCACGGAGCCCTCGACAGCGCCATCCTTTCCACTCCTGCGAAGCACCACCTTGATTTCGAGCTTCTCCCCAAATCCCGAATTTTGGACCCCGCCGGCCGTCTTCCCCAAATCCGGCGCGCCTTGGGTGGATTTTGGAAGCCAAACCTCGCCGGCGCCCAAGACCCCTCGACCTCGCAGTG…
>Zoysiamatrella_newGene_832
NGTGGCGCGATGGTGAGGCGAGGCGTTCGATTGTGGAAGGAGAGAGAACCGGGCGGCGCGGTATTTGTAGAGGAAAGTGGGTGGCTGAGTAGGGGGAGTTGTGGGGCACGGTTGGAGTTGAATCCTGTGAAAATCGGGGAGTTGGGGCGGCGCGCACGGCAGTTGCGAGGGGCTCGGGTTCAGGATGCGGTTGAAGGAAGAGGAAAGCGCGAACAAGTGGGCCCTGACTGGTGGTGAGAGAGGAGAGGTGGGGCGGCTGGGCCTGGCAGTAGGACTTGAGGAGCGTTTGGACGCTGCCTAAGGATGCCGAACCACCGCTGCGGCCGCACTAAAGGTTCGGCGGCGAATTCAATTGCCAACTTTTGACAAATGGTGGCGAGAAAAATGAACTAGCAAAGC…
>Zoysiamatrella_newGene_836
AGAACAACAACTCTATCGAAAACGAATTTTCCCCTTCCCCAAGTTCGATCCCCTTCTTCTCCGGTGACTAGCCACAGCTCCGGCGAGGTCGCTAACATCCTGGTATCAGAGACTCGACCTCGGCACTGGCATCTTCGATCCACTACACCCGACGAGCAGCCTTGGGAGCCATGGATCCTCAAGTTAAGCTGATGTTTGAGGCTCTCGACAAGAAATTTGCAGAACAGGATGCGAAGTGGGACGCCTGGAACTCGACGCTGGAGCGGTCGGTGGCGGCGGTGTCCGGCGCACCGGCGGCGGAGATCCAGGACGCAATCGCGTCACAGCTGGCAGACGTTGAGGCGGCGGTGACTACAAGAGTGGCGGCGCTGGAATCGGCAGCCGCGGCCTTCGATTCCT…
>Zoysiamatrella_newGene_837
GCCTCTTGCCGTGCATGGACGCCACGCCTTCGGTGACGTGCCCCCTCGAATTAATCCGCGCGAGTAGCACTCCCCTGGCCAACACCTCTCCTTCCCTCTCCCTACCCTCTCATACTCGGCACTCACCTCTAGAACACGCTGTGGAGAGCCCTCCCTGAGCCGGCCCAGCTATCTCGCTCGCCCCCCCAAACTGCGTCTCCTCTCTCACGCGCTCTCCCACACCTCAGTCCACCTCCTCCTTGGCTAGATTGACGGATTTCGCGTTTTTCCTCAATTTTGAAGTTCGACCATCGCCGGCCGTTCTCCATCGATTCCGGTGAAGTCTAGTGAGCCTAGCTGCAATCCCTTCAGGATTTGACCTTCTTCCTCCATGGCACCTCTATTGTACCAACAAATCGA…
>Zoysiamatrella_newGene_838
CTTGAAAAAAACTGCTGTTATGCAGTATGCTCACACCACGACCCTTCTCATTTTACAAGTATTTCTGAACATCACAATTCACAAACATTGTTTTTTATATATGTTTGACTGAGATTGATTATTTTGTTCAATTTCTTTACTACCTTTGCAGGATGATGTGGACTACCTTGATGATAAACACACTGATTAAGCATACATATGTGTTGGATGATCCTTTTGATGATCCACCTCAGTTTGCTGAACCTACTCCTGTGAATTCTCCAACAAGAAAGCCATGTCATGAGGTGATTCGAGTATTCTGACACGAATAATCATGTTCATTTTGTCAATGCTCACCAAAATTATTCACCCTGTTTTTCCTTTAACATCTATAATCCTTTTCATTTGCGGTTGAATTCT…
>Zoysiamatrella_newGene_842
ATCCATCCGGCCCCTCTCCCGCACTGCCACCGAAGACCCATCGTGGGGGACATGCAGAGGCACCACGTCTCCGACCTCACCACGTCCGAGCCGAGCTCTTTACATCCCCTCTCATTCACTCCCCTTCCTCAATCTCTCTCTCGCTCCCTCACCAAGCACCACCCCACACCTTCAACCGCTGGTTTGGAACGCCACCGTGGAGCACCCCTACCAGAGCCGTCTTCAGCTCTCCTCCTCGGCCACAAGCTGCGCCTCCATTTCCCGAAGCTATCGGCAGTACCCTTCTTCCCTCTCCCGCAAGGAATCGCTCCAATTTCAGGTTGCCCCAAAGTTGAAGCCTGAACATTGCTGATCGCTTTTCCGGCCAAATCCGACGCGCCTGGGTGATTTCAGAGTTGA…
>Zoysiamatrella_newGene_843
CAAAGCCAGACACGCATCCATCCTGCGCCTCTCCCGCACTGCCACCGAAGACCCATCGTGGGGGACATGCAGAGGCACCACGTCTCCGACCTCGCCACGTCCGACCCGAGCTCTTTACACCCCCTCTCATTCACTCCCCTTCCTCAATCTCTCGCGCTCCCTCACCAGGCACCACCCCGCACCTTCGGCCGCCGGTTTAGAACGCTGCCGTGGAGCGCCCCAACCTGAGCCATCTTCAGCTCTCCCACTCGGCCACAAGCTGCGCCTCCATTTCCCAAAGCTATCGGCAGTACCCTTCTTCCCTCTCCCGCAAGGAATCGCTCCAATTTCAGGACAGAGGAGATCAGGAGATGGTGTTCGATACAGGTCGGGCGGTAGAAGAAGCTGCAGCTGGGCTTG…
>Zoysiamatrella_newGene_846
CGGTGTTCTACTATATGCTGAAATGTTCTTAGGAGACTCCTAAATGAATTATAGTATGAGATTATAGGAGAAACAGTATAGGATAGCTGTTGTAGACTCGTACTAGATGCTAACTCATGATATAAAAGAGGAGGAATTGAGCTTATACAGAGTACGTGCAAGCAATGTTCTCTCACTGGGCCGATCCAACCAATTAAGGCCTGATCTTTGCAGTTGTTCTACACATCCTTCACATCAAAAAGGAACAAAACTATCTCTACATGTTCACATAGCACAAGCTGCATCTAAATTAATCACAGGAAGAGTATAGTAACTGATTTGATTGTGATTAGCTACATCAGCAAGCCTCCAAAAGTAGTTCAGGGTCAGTCCCAAATCGGTCCAGCTGCGAGCCTAGAC…
>Zoysiamatrella_newGene_848
GCGGACTAAATTATTTCGGCACCGGATCAATTTAGATGAAAGGATTTCGAATTGAACGGAAAGAAATTCGGAGCGAATGATTTTTGAACGGAACGAAATATTGGAACAGACAATTTAATTTGAACAGAATTTGGGGAAATCGCCACTTTATTTAATTCGAAAATCCGGGATGTTACAATCCTCCAATGGAAGTTGGCAGCTCGTATGCAACCATGAATGAGTTTAGGGTACCTGTGAGGCAACATGCTATAAAGGGCCAATTTGAGTTGGAAACACAAAGTTCTGATACAGAGAGGTTTAAAGGTTATTGCACAGCTGAGGGGTGTCCATGGGCTATTGTAGCAAGGTTAATGCATGATGAAAAGTCTGTCAGGGTACTAACTTTTAACTTTCATGTTA…
>Zoysiamatrella_newGene_849
CGAGCCCTCGCCTCGCGCCTTCGCTCGTGCTTGCGGGACACGTGCCCCTATCATGTCCAAGACCCCGAGCTGTTCACTCCGTCCGTCATCTCCCTCCCACTCCTCTCCCCCCGGCCAGGCATCGATGGCGCCGAGAGAGCTCGAGCTTCTCCGTGACCGAGCCACCTCCACACCATTTCAAGCCCTCCCAAACTGCGGCACGCGCACCCCAAGTCCTCTCCAATCGCGCCCCAAGCCGTCCTGTCTTCCCCCTCGGAGATCGAGTCGAATTCGAAGTTTTCCCCAAATCCAAAGCACCACCGCCACAGGCCGTTCCTCTCTGAAATCTGGTGAGCTTTCTCCAATCCGGCTCAGATTTGGGTCCTCAACTACCTAGTTCACCTCTTGGGGCAATAAATC…
>Zoysiamatrella_newGene_852
GCAATTGCCACTTCCTCTGCCACCGCAACACAGCATGGCGCTCGCTCGCGGCCTCCCCGTCGTCCTCCTCGGCGCCGCACTGCCGCTGCTCTTCTTCTCTCTTGCAGGAGAGGCGAGCGAGATGGGCGTGAACTACGGGACGGTAGCCGACAACCTGCCGGACTCGGCGAAGGTGTCGCAGCTGCTCAAGGCCAATAGCATCACCAAGGTCAGGATCTACGACGCCAATGCCGCGGTGCTCAAGTCGCTGGCCAACACCGGCATCAAGGTCATGGTGATGCTGCCCAACGAGAACATCACCGCCACGGCCAATGACCCGTCGTTCGCGCTCCAGTGGGTGCAGAGCAACGTGGTGCCGTACCTACCCGACACGATTATCCAAGGTGTGGCCGTCGGGAA…
>Zoysiamatrella_newGene_855
TCGCCACCGCCAGACAACCCCGCTGTGGAACCCCACCACCGAGCAGCCTCCGGCCAATTACTTCACAGAGAAGGTGCGCCCAGACGGGCTCACGCCTTTCCCCACCTCACCCCCACCCTCCTCCCCGAACTGTTCCAATTTCAAGTCTTCCCCAAAACAGCCGGCCTCCCGGGACTGCCGCAGTCGCTGGCCAAATCCTCGAGCTGGAATCGAGCTCTGAACAACGCCGTTCATCGGGACCCGGCAACCTCGCCGTGGACGATCCCTTCCGGCCCTCTCCAGCGACGAAAGCCCCCGCGCCGGTCTTCTCCTCTTCGCGTTGAAATTCTAGGGACATACCGTTTTGGTTGTTGTCGATCGAGCCGTTCGCTAGCCGTCGCCGAACGTCGCTTTCCGCCG…
>Zoysiamatrella_newGene_859
TGGTGATCTTCTCCCTGCAGCCATCTGCAACCTCCATAGGTGAAACCACATATCTAGCTCCTCGTCCGCCGCCGCCACCGAGAAAGCGAGCTTTCGAAGGTGACTATCTGAGCAGCTCCAGCAGCTTGCCAGGCGGCCGTGTCCAGCTTCCTGTCAGAGCAGTAAGCCACCCTAAGCTCGTGATTAGCTGAGCAGTTGGGTCGATTAACTGGTAGGTTGCACTGATAAGTCATTCCAATCAGCTAGCCGACAGATATTAGTGTTTACCTGGTCAATTTAAGTGGCTAACTGGCCAATCTAATCGATTTTCCTGCTGAGAAGGATGGCACATCAGTCGTACTCCGTTTGGAAACACAGGGGGAATGTGTATTCTAGGTTCCATTGCAATTATTGTAGAGC…
>Zoysiamatrella_newGene_861
GCCTGACCTCGAGCCCAAAACCCGAGCGCCATGGGAGTCGCCTCCTCTTCCCGCGGACGCTTCATCTCCTGCACTACCTCTCACCAAGGAGCCCGTCGCTGCCTCTGTCCCTCCCCCTCCTCCCAGTGCGGAGGCCGCCGATCCGCCGGGTGAAGACGGCGCGGAGGCGGGTGCCGGTGCAGACGACGGGGCCGCCAAGACGGTGGTGGTGGACGTCGCCGCGCAGGCGGGCAAATATGGGGAGGGGGAGGAGCAGGAGGAAGGGGAGTGTGGGTTCTGCCTGTTCATGAAGGGCGGCGGGTGCAAGGAGGAGTTCGTGGCGTGGGAGAAGTGCGTGGAGGACGCGGAGGCGTCGGGGGAAAAAAGCCGCGATCCCACCACCATCCGCGCCCTGAACGC…
>Zoysiamatrella_newGene_862
GGGGTATTCATTGTTTGTAGTTATGCATGAATAGAACACTGTTAATTTGTTTCGCTCATAGTTGGAATTGACTGTAGCGGAAGCAGCATTGAAAAGTTTGTGAAATTATAGGTCATTGCTAAGTTGGAGGGCCCTGCAGTCAGTCAGTACTGTGCGCTACGTTTGCTGCAAGCTACACTTGATGAATCACTGTATGAGCTTGCTGGGGAGCTGGTTCGGTTCTTGCTAAGGTCTGGAAGAGACTTTGAGAATGCCTCAACAGACTCAGAGAAGCTCTCTCCAAGATTTCTTGGCTATTTTTTATTTCACTCACCTTATAAAAGACAATCTTCTGATTTGAAAAGTAACTCGATGAAAGAACTTAGTCCACATATTGCCTCTGTTATGAACATTCTAGAG…
>Zoysiamatrella_newGene_866
GTTCATGAAGGGCTAATCAAATTCACAGAATTTGAGGAATACGAAGGGTCTGTTACCTCTATGTCAGATGATGGCCCTGGTATTTTTATTCGATCAGGCGAGTCAATCTCTATGAAATGGGTTGCTGCAAATCTAACATGTGCAGAGGCACAAGCAAATAAATCTGGATATGCATGTGTTAGTACCAATAGCAAATGCGTTGGAGTGAATTCCTCGGATGGTTATGCTGGTTACCAGTGCAAATGCTTGGACGGCTTCAGGGGAAACCCTTATGAGCGATTTAATGGTTGTCAAGATATAGATGAATGCATTCAATCAAACCAAACATGCAGAGGGATTTGTCAGAATACTATAGGGGGGTTCAAGTGTACTCCATGCCCTGAAAAGACAGTTTATGAT…
>Zoysiamatrella_newGene_867
ACTAACAGCACGGCTCTCAGCTCTGTTCTTCTGCCTTCCAATAACATAGGGAGAAGGTTGGGCTACCTCTGATCCGTCTTACTAGCAATGCCCACGGCTTTGCTCCTGACAGCAAGACTAGTTTCCCCAGTTTTTATGTATGGACCTCAAGGGAATTAGTAATCTGTGATATTGTTTCAATCTTGTTACCTCTCCCAATTAACTGAACTGAAGTTCTCAGGTCTATGATGGGCACTACCTAGTTTTTGGTTCTACCATGATTGTCAAAATGACTAGCTTGTGCTTGGTTATTCATGTCACTGGTACTGCTAAAACTGAAGACATGAGTGGGAAACTGGAACACAGAGAAACTGCAATGAATTAGTACAACTTTGGCCAGCGTTATGCCTCCTATGTGAA…
>Zoysiamatrella_newGene_868
GTAAAATTGCAGCGTTCCTTAGTCCAACAGCAGATCATTCTTGTTGGTACTACACAATTGAACTGGGCAGTGGTTGCAGTGTTCTAGTTGTTAGTGTAAGTGGGATTTACCTGACAAGAAGATGGAGAAGGAACATCCAAAAGTGACTGCGGCGGAAGTATTTTAGGAAAAACCAAAGTCTCCTTCTTGAACAATTAATATTATCAGATGAAAGCAATAGTGACAAGACAAGGATTTTCTCATTGGTGGAGCTTGAGAAGGCAACAAATAACTTTGATTCCACACGTTTGCTAGGCCGTGGAGGACATGGTATGGTGTACAAGGGCATCTTATCTGACCAACGTGTGGTGGCCACAAAAAGATCAGATATCATTGAGGAAGATGAGATTAATCAGTTCA…
>Zoysiamatrella_newGene_869
GCATGGTACTATATAAAGCATGTAGATTCAATTAATCTTTACTGAAAACCTTCATCTCATGCATGCTATATATATCACCACCAAGCAACTCTACCGAGCAAACCACGGAACCCAGATTCTAGGCTCAGCAATGGCAAAGCTCATGAATTCCTCAGCACGGCTAGTCCCAAAAATCTTTCCCTTGCTTCTCCTTGCTCTACTACAGGGGAAATTGGTGCTCGCATCCGGCATCCTGAGAAGCCAAGACGGCAATGGTTCAGTTCCATCTGCTGCCAACATCGCAGGTTGCCAAACGACTTGCGGTAACCTGACTTTCAGCTACCCCTTCGGTACAGGCGACAGCCATTGTTTCCGGGGGCCTGACTTCGAGCTCATCTGCAATGAGTCTGTGAATCCCCC…
>Zoysiamatrella_newGene_874
GTCCTTTTTGAAGAGCTTAGTATGATAAACTATGCAGAGTTTTTTAGCACTCTTTTAGTCATGGAAGAAATCAATTTGGAGGAGGAGATGCGATCTTACAACATGGAGGGTGTTTCGATGAAAAGACGAGGTAGAAGTTTGTCTCTCGAGGTACCTGGTTTGGCAGAGAGAAGGCCTTCACTAGTGCAAGGAGACTTTATATTTGCCAGACATGCTGGCAGTGTTGCTCAGCCTTATCAAGGCTTCATTCACAAGGTTGAAGCTGATGAAATATTTCTGCAATTTGATGAAATGTTCCACCACAATCACCTTGACAGGAATCTATATGATGTTAGCTTCACATACAACAGAGTGAACATGAGAAGGCAATACAAGGCAATTCATGAAGTGGACATAATG…
>Zoysiamatrella_newGene_876
TTTAGATTCCACCCTAGCCGCCGCCGACACTGTTCATCGTGCCGTCGTGATTTTTTTCTCCCGCTCCCCGATCCATCCCTGCAGACCGCCCACCACCACCACCCCTGCGTTCCACTGTTGTCCTCGGTCGCTCCTCTGCTGATTTGGCGCCGCCGCTCCTGTCCCGATCTGGCGCCGTCGCCCTCTGCCCAGGCGCCGCTGCTTCCGATCTGACGCTGTTGCCCTCTGCCCAGGCGCTCCCGATCTGGCTCCGTCGCCCTCTGCCCAGGCGCCGCTGCTCCCGATCTGACGCCGCCACCCATGTGCTGATTTGGGGCTGCAGCCCCTGCCCCAATCCGGCGTCGCGACCTCTGTGCCGGCGGCCTCCTTCCCTGGTGTGGACGCCCCGATCCGGTGTCA…
>Zoysiamatrella_newGene_877
GTTCATTCAATAAGTGCGGCGACACAATGGCCTCAAATTCATGGGTGACTGCTAGAGCTGTTGAGTTTCTTAAGGAGAAGCCATATATGGGACCTAGAGAGCTACAAAAAGAGTTGAAAAAGAAGTACCATATGGAGGTGCCATATGGTAAGGTGTTCAGAGGCAAGGAGAAGGCACTTGATATCATATATGGGTCATGGGATGATAGCTATGAAATATTGCCAACATATCAAGCTGAGCTTCTCAAATCAATGCCTGGCAGTGTTGTTGAGTTTGATACAGAAGAGCACAAAGGAGAAGTGTGCTTCAAAAGATTCTTTGTTGCTCCAAAGCCATGTATTGATGGTTTCCTACAGGGTTGTAGGCCATACATAGCTATGGACTCCACACACTTGACCG…
>Zoysiamatrella_newGene_878
CGAGCACTGGAGCAGCACGCACCATTCCTCTCCATTTCTGTTTCTCTCTGCCTCTCTCTCTCACGAGCTCAACAGACCACTTCTCCAGCTCGTGAGCACGATCGACCAGATTTCACACTTTTCCCAAATCACAAGCTTCGAACTGCTGAGCAATCGCCGGCCAAATCCTCGAGGTACAGGATTTGGGAGCTGGACGACGCCTCTACGGCCGTTTTCCAAGCCGACAACCCAGACGCCGGTCTTTCTCGTACTTCCGTGAAGCTGTAGGTGAAGACGGCGTTGAGTTTCCGTGGCCGAGTCGAGCACGCGACGCCGCCGGAGCTCCTCTAGCACCGCCGCCGCCCGTCGACCTTGGGACCGTGTTCCCCTCCCCGCGCAGGAAACGACGTTGAAGGCGAG…
>Zoysiamatrella_newGene_879
TACACTTATGCAAAATCCAGGTCGCTTCTTTATAGTCTTCCAACCTTCCTCCAGAGTCCAGAACACGACTTTCATGATCAAACAGCGAAAACATCAATCCATCCTGTAACACAGCCCGTATTTCCGCGTTGGGCCGGATTCCTTTCTCCCCACCGGCCCACTTGGCCTACTTACTTTCCGTTGATTCTTGGCCGTTGATCTCCCTTCGATCGGATGGCTGAGCTCTCTCCCCACCTACCACTTCATTCCCTAAATACCTTTCTCCTCCTCCAACCCTAGCCGCCTCTGCCCAGCCCCACTTGCGCGCCACTGCACGATGGAGCTCTAGGTCGCCCCAACCCAGCCGAGCACCACCCTGGCTTCAGCCGTCACCCGAGCCGCCTAGCCGCCTCCAACTCT…
>Zoysiamatrella_newGene_880
CTTCATTCGGCGTGGATGAGGAGACTCCAACCTACTCCGGAGGCACCTGTGTGGTTAGTTGAGAAACTAAAGCCAAGTCTGGCAAGCATTTGGTCAGCTAAAGGTGTTTCTGGGCGCTTATTTTTGTTGGAGCTCACGAGTTTTGGCATCCATTCTCATGCGACTGATCTAAATCATAAAGGAGGGAAAGTGGTTCACCTCTCCTCTGCTAAACGAGATGAGTTCAAAAGGTGAAAGATGATGTAGGCCCTGTATGTGATGAGAGACCTGTTCTTTGGCAGCTACACCAAGAGTCACCTCTAGAAGGCTGAAAAAGTGTTGAATCCGATGCCAATAATTGATTTCCTTACTGGTATGTATGCTTCCTACCCTTGATGTCTTTGTGTACTTCAGAGGTAT…
>Zoysiamatrella_newGene_883
GCTAACTTGGCGTCCAGGCCCACCCTGCCATTTCTTCCTCCTCTCCCCTTCGTTCCCAGTCGCACGCACCTGCCGCCGCCGGAGCTATCCGGCATCGCCACGATGATAGCTCCCATGCCGTGCACTGTGCCGCTGCGGACGAGACGACTTGCTTTGTGCGCGCTTTCTCCTGCAAGCAAGCTCCACAGCAAGTTCTTATCCTTCTCTCTCTCTCTCTAACAATGATCTGCCGGAGGAGAAATATCTTCGAGCACCGCCTTGCCGGCCAAATAAATCCTTCCCCAACGCTACCTAGTCATCCCTCTCGCAATTCCACCACCCCAGCGCAAGAGACCAACCACGAATCGGATTGAAATCGAAGAAATCAGAAAAAAAATTCCCCAATTCCGGCCGCCACCA…
>Zoysiamatrella_newGene_884
AGAATATGGACCCCTTGGTTCATTAAGTTTGTTCACTCACGTGGATATTTCAATATCTACACAAACTTCCTGAAGGAGAGGGCCCTTAGTGTCTCTCATAGGGATGCAGGAGTAAACTATGGAAAAAGTGTGGGGCCAGATTCTACTCTGTTGGATGGGAAGAATCTCGATTTCAATCTATGGGATTTGCAGCCTCTAAAGAAGCTTACGTGGTATGATTTCTGCTTCAACAAAATCATCCCAGGAAGACTTGTTAGAAAATTTGATGAAGTTGGTTCTATGCTCAAATCTATGCAAGTAAAGAGTACTGTTGTACTCATAAACTTGTACTCGATAGAACAGAGCTTTGCAAGAAACTTGATTTGTCATCTTGATAAGATTGGTAAGCAGAACTACATT…
>Zoysiamatrella_newGene_885
GGTAGACCTGAGATTTGGCGCGTGCGTGTTGCCTTTGGGAATATCGCGGTATATCCTGTTCCAGTTGCCTCTCTCCACCACCTACTAACTTGCAAGGAGCAAACACATCGGAGGAGCAGCCTCCCCCGTTTACTTCCGTTCTGATCACCAAACAAGTCTTCTCTTCCCTGCTTCGCCCAGCTCCAGCTCTCTTCTCCAGCTCGCTCCGGTCGGAATGATGGAGGCCCCGCATGCTCATCCTCCCCCGACGACCGTCCGAGACATCATCGGCCACGACTACGACGACTTCATCGCGGAGGAGGCGGAGGAAGAGGAAGACGAGGACGAGTGGGCCGACGTGACCAGGCGCGTGTCCCGCCTGTCCATGGAAGGCTCCGACGGCGGCGACGCCGACGACGA…
>Zoysiamatrella_newGene_887
GCCACACGCCCCATGGCGTGGCCGCTCTTCCTTCACCCCGTTTTCTCGCCGTTTGACATCATTGAGAGCCTCTCTCACTGCCCATGGCCCTCACCTTCAACGTCGTCATCTTTCCCGCCCATACTTATCCGAAATCCAGTCAGATTTTTATCCCATTTCTCTCTCTCTCTCTCTCTCTCTCTCCATTGTTACGAACTCCACCTTGGAAATGAGAGTTTGGGCGATTCCTACCGTCCTCATCGCCGAGAATCGAAGGAGGAAGCTTCCCTGAGCTCCTCCACTGCCAACCTTCTTCAAACCCGGAGCTCGCTGTCCCCCATCTTCTTCTTCCTCAAGACCGGTGAACTCCGCCATTATTGACCTCGACATCGAGCTCCGCCCCAAGCCTTTCCTCTCCGT…
>Zoysiamatrella_newGene_888
TTCTGTAGCTAGCGCCATCCAAGCTCAGGTTATGCTTTTGTAGAAGACAATAAGGAGGTATCCTGGGTTCAATAAAGTTTCAGGAGGATGCAGCTTTGATGCGATTTGTTATAGGAATGGAAAGCTTCTGTCATGACCATTCTGCATTAGGGTAATGCTTGGACTTGATCCATGAGCATAATTCATATTGTTTGGTATGAGTACACTCATGCTTTGATGTGATAAGCTATATACAATCAACGGAAATCTTTTTTTTTATCTCACTCCAGTATTTTAGTGAACTAAATCACCACATTCTGATCCTATTATATTTAGTGAAAAATTAATAGATTTAACTCCAAAATATGTAATACTAGAAATGTATCTAAATATACATATCAATTGAAATCTGTTTTTATC…
>Zoysiamatrella_newGene_889
AAATATCTTGGCCGTGTATAACTTCCCACGAGCTTGTTCCAGTTTCTAGTCAGGCACGCAGCCCAAACCCCTCTCCGCCCCCAAATCAACCGTCTCCAGATTCGGCGACCCCGGCCGCCAGATCGAAGCGCGCGCCGCGGCACCGCTTCGCGGCCCCCAGCCCCCGCGCCACCGTCGCCCGGATCTAGAATCAGCATTATGTGGTCAAGACTGAGTAGAACTTATATCATTTTTGCAGTGCTTCGCAGTGTCTACAGTGTTTCCTGATGTGCTGATATGAGATACCATATCAGAACAGATTTTAGCTTGTTTTACTCGTTTGAGAGCTTAGCTAAATAGAAATCTTGAGTTTCTGTATGATATTATTTATTTCCAGCTAACTTTCTTTAGCATGCTTTC…
>Zoysiamatrella_newGene_890
GAATTCCAGAAGGAGATTCAAGCTCGTTCCAAACTTATCGAAGCTCTAAGAGCAAAAAAGGCGGAACGTTCTGGTATTATCTCAGAGTTGAAGCCATTGTCTGCTGAGAACAAACAATATAATGAAGTAGTGAATGAGAAGATTAAGGAGATGGAACCTCTTCGAAACAGCCTAGGAAAGTTTCGTGATGAAAACAATGCCATGCGGGCACAGAGTGCAGGTTTGTGCTCTTCTATCGAAGAGCTTGAGCAAACGATCAAAATGCTCAACGACCGAATAGTTCATGAGAGCATACCTTTAGCGGAGGAGAAGCGTCTGGTCAAAGAAATTAAGGAGCTTGAGAAAACCAGATCGAAAGTTGCTTCGAATGCTGCTAACCGGGCTAAAATGCAAGAGACT…
>Zoysiamatrella_newGene_894
AGAAAATAGAGAAAAGCCAAGTGCTCTTGTCCTTAGGGTTGTGCCATAGTTGCCCCCTTGAGGATTGGGAGTGTTTGTCTACCATTTGTTCTTCTGTTACCTTGTGATTTGCAAGAGCATTGCCTCTACCTTGTGTGGTTCAGGTTAGGCATCGACCAAAGCGTGTGTGGTTGGGTGAAATCTTTTGTCACAGGTGGCTGCTCAAGCAGTTGTTGGTGCTATCGATTCGTCAGTTTGCACGGGTCAAACTATCCCTAGATCCTTCAACGAGAAGATCAGACAAGCCCTCGCATCATCTTGGTATTTAGAGCTATGGTTTACTTCGTAGGATCTTTACCCTTAGTTTTCCCCTTTTGTTTACTGTCTTGAATCGAAAATCCAAAAAATTTCCACTACCCA…
>Zoysiamatrella_newGene_895
CGCGCCAGCGTGCCACAGCCGTGGCCTCCAGGCAGGGGAGCCACGACTCCCCGTGTCAGAACCCTTGGGACACGGTGACCTCCAACGTGTCCGTGCCCCATTCGGCCCCCTCCCTCACTCTGTCTCACTCTCTCTCTCTCTCTCTCTCTCTCAATGTCTCACCTGGCCGAGCTCCCTTGCCGCTGTGGAACTCAGCCATCGGACCATCTCCGGCCACCAATCCGCACCGTGGAGCTGAGGCACTTCTCTTTCCCGCTCTCCACCACCCCGGCTCGCCCCCTCCCCACTGATCCCGCCGGATTCAAACTTTTCCCCATTTTTCCCCGAGCTCGGCGCCGCCACGAATTTCAGCCAAATCCACCGCAATCCAAGGAGATTTGGAAGTACGCCGCGGCTACC…
>Zoysiamatrella_newGene_896
CTCGCTCGCGAGCCGCTTCCCGATTCTCCACCGCCGGCCGCCGCTGCTCCCAATGACAGTAGTCATCACCGCTCCCACCGACTGTGCACAGAGACAGCTTGCCGTTGAGTGCCTCCCATCACCGCTCCCTGCTTTCATGGAGCGATTTATTCTCATCCGTACCATCTCTCGTGTTAGGCGCAACTAGGGTTGCCTCCCAGCTGCGGCGTTGGCCTGCGCCTCCCATGGTGCATCGGTGACGGTGGAGCACGAGTTCAGTGGCAGGGCCGCGAGGGTGTCAGGGTTGCTTCAACCAAGTTGGCGTCGCTCAAGCAACATCGGAAGGTCTCCCGCCACCTACCGCTCGATCCAGAGTGCACGGTGGAGTGACGGTTTTTCAATCTGATCTTGAGTCGAGAA…
>Zoysiamatrella_newGene_900
CCTTCTTCCTCCACATACGAAGTCCCTCTCAGACGTGCCTCCTTCCTCCGCATGCGAAATCCCCAAATCCTGACGCGCTGCCACCCTGCCTCCAGCGCCGTCGCGTGGCCATCCTTCCTTTGGCACGGCGCCCGGTCATCCTCCCTGCGCGCTGCCTTCGTGCGCGCCCCCGGAGCTCGGTGGCCACAGCGCACGGCCGCACGCCCCTGCCCGGCGACCCCTGCNNNNNNNNNNACCTCCACGTGCGGTGGCCCCTGCGCGTGGTCGGGGAGCGACGCCCCCGGGGCGCGTAACCGGCTCGGAGCGCCCCCTCCGCGCGGCCTCCAGGTGCAGCGGCCCCTGCGTGTGGCCGGCTCCCTCGTCTAGCCTGCTATGCAGCACAGCGCAGCACGAGTGTGC…
>Zoysiamatrella_newGene_901
CCGCCGCCGCCGCAACCTCGCCGAATTCGCGTCTCCCTCTGTGTTTTGTTCCTCCTCTTTATCTTCGGAGTGCGTCACGGTCTGGTTGCGATTTGTTCTGCTGTTCTTATGTCGATTTGCTCTTCTTCTTTGTCTGCTGGGTGTGAAGATTCTATCTTCTCTTTATTACTCTGCATTTGTTGAGAAACGAAATGGGAATTAGTCGGGCTCTATATTACGAGTCAACAGCAGGCGTCGTTCGATGGCGTCCTGACTGCCGCATGGAGCCCAGATGGATGTCTAGCCAGGAGAAGATTGTTTGGAGATCCATCTTCTTGTAGCTTCAAGCCACAATATCTGGCCACACTTCGACATAAAGTCAGAGTATCATACAATCGTTTAAAAATACGTTTCTCTGTC…
>Zoysiamatrella_newGene_902
CTGAACCATCTCGATTTCTTGCCGTAAGGTTAAGCCACGTCATAAAATCCTGGCCGTCAGGGAGCAGAGGAGGCGAGTTGGAAAAAAACAAACTAACTCCAGATGCTTCTACAGTCGACTGTCCGGCGCAGCTGCTGCGTCGTCCATGGATTCCCTGTCCTCGTCCTCGTGCTAGACCAGTATGCTAGACATCACTGTCTATCCCAGCGTCCCGTCCTGCCGCCCCGCCCAGACGCCCCTCGCATCGCCTTCCCCGTCTCGCCATCTCACCCTACCAACCCAACCCGCGGACGCGCGGCCTCGCTGCCCCGTGCCCCCCCCCCCCCCCCCCCCCCCCCCCCCCCCCCCCCCCCCCCCCCCCCCCCCCCCCCCCCCCCCCCCCCCCCCCCCCCCCCCCCC…
>Zoysiamatrella_newGene_903
CGGCGACCCAGGTTGGCGAAATGTAGCCCACGCAAGGTCACGTAGCCACAGCAGCGCCTCTCTAAATAGTGGTCGTCGTCGTTGCAAGGACATGCTCATCCAATCCTCGAACATTCCTCTGCTCTTGCCACGACGCAATCAAAGGTTCGAGCCAGTAGTTGTGCGAGCTTGATCTGGACACCTATTCATGGCGTTGAGGCCCTGTGTGGCACTGCTCCTGCCTCTGGCACTCCTGCTTCTGGCAGGCAGCTCGACGGCGGCGGCTCAGCTGGTGAAAGGGTACTACAGCAAGACGTGCCCGAACGTCGAGGCCATCGTCCGCAAGGAGATGGAGAAGATCATTTCCGCCTCGCCGAGCCTGGCCGGCCCGCTCCTCAGGCTCCATTTCCACGACTGCTT…
>Zoysiamatrella_newGene_905
CTAGATCGGAGAATAAATTCTAGTGATGGTGGAACAGTATCTGAAGAGAAAAGCAGCCAAGATCAGCTACAATACAAGGATCCCATGTCTGTTCAATTGCCTGTACAAATAACAGAAAATATGCAACTGTCACCAGCGAAGGACCAGCTGATATCTGATACAAATCAGTTTGCAAATCCCCTCATGAATGGAGCTTTTACTCCTTAAAATCATATTGACAAAAAGTTGGATACTCTGCTCTCTAAGGTAGAGAAGATGGAATTATATTGCTCTAGGTTTGAGGACAGCATGATAAAGCCGCTCAGTAGCATTGAAGCAAGGCTTCTGCGACTCGAGCAACAGTTTGATTCATTCTATGTGGAGATCCAGTCTTTACGTGATTCTTCAAGGATATCAGCA…
>Zoysiamatrella_newGene_907
CCGGAATCAGAGAGCTTTAGGGATGATGGCCTGGGACCGATTCCCTCCCACTGGAAAGGAGCCTGCGACAAAGGTCAAGACGATAAGTTCTTTTGCAACAGGAAGCTGATCGGCGCGCGCTACTTCAACAAGGGCTACGCGTCGGCGGTGGGCGCGCTCAACACGTCCAAGTACGACACGCCGCGCGACATCGACGGGCACGGCACGCACACGCTGTCCACGGCGGCCGGCTCGCGGTCGCCGGGCGCGTCCGTGTTCGGGTTCGGCAACGGCACGGCCACCGGCGGCTCGCCCCGCGCGCGCGTGGCGGCGTACCGCGTGTGCTACCCGCCCGTGAACGGCAGCGAGTGCTTCGACGCGGACATCCTGGCCGCGTTCGACGCCGCCATCCACGACGGC…
>Zoysiamatrella_newGene_910
CAGGAAGTTTCTCGAAGGCCATAACTACTTGTTCTGTTCCCCATTTTTCTCGTCCTCTCCGATGGCCACTACATGTGAGACACTCAATCTGTAATTTCCCTATGCTTCCATTCCTCCCAGCACGCGCGTGCTCCGTCTGCAGAGGAGCCTAGAGGCGGACGGGGTTGTGAGTCTCGACGCCGTCGCCAAGCTGTTCTTGTGGGCCGGTCCAGATGTTCGACCCAATCAGACTTTTTATTCGCTACATCTCTAGATCTAGACGAGATGGAAGCGAGTAGTGCCTTGTGAGCTGCAGAGCACGATGGAGAGCAGTACGATGGGGAGCTGCAGAGCACCATGACAGACTGGGTCATCAGCTATATTGTGTATGTTTGTTTTTCAATGGCTGTATTCTGAAAG…
>Zoysiamatrella_newGene_917
TTTCCTTGTCTGTGAGCTCGCGTCACCAGAGCCGCTTTCTCCTCGCCGTCCGCTGCCCCTTCGTGCGAAACCGGTCGCAAGGTCCGGCTAGCCGCCCGATGCTGCTGGCTAGCCGAGCGGTACGGGTGCCGCAACCGCTGAGCGGTAAGCCGGTTCGGATGCGAGGCTAGCCAAGCGGATAGCGCAGCAAACCGCACTCTTTCGGGGAAAGCTGTCCCCAACGGCTAACCGACCCGATCTGTTGGCTAACCGCTCGAATCTATCGGCTAACCGTTGGATTTGCTCGATAAGCCGTCCTGTTACAAGGTTTTCCGAGAACTTCGAGATGAATCCGATTCAGTTTGGGAGCATGGGAAGAACGTGTATCTCGAATTCTATTGTAAATATTGCAAGAGTATA…
>Zoysiamatrella_newGene_918
GGAAGACCCCTTCCTGGGAGGCATGCAAGGGTGCCACTAACTTGCCACAGCCACGTCCGAGCCCCGGATTGAACGTCGGAGTTACTGCTCTCCTCCTCCCTGGATAATCCCGTTCGGCCTCTCTATCTCTCTCGCTCAGTTCACTCAACCGGCCGAGCCACCCCCGAGCCTTCCTCCGCGTCAACTGGCTGCGCCAGCGCCCTCACACACTCTCCCCTACCCCAATCCACCTCCTTCTCCACCGAGCCAGGCAAATTGAAGTTTTCCCCAATTTTTGAGTTGTGGAGCTGCCGGCCGAACGCCGGCCCAATCTTTCAAATCCCCGTGAAGGGATTTGAAGCTTCAACGCTGATTGTCGCCTGAACCGACGGAGCTCACTGACGACACCCCTGTTCCGGT…
>Zoysiamatrella_newGene_919
TCTGAACCAACGCCTCCTGCGAATGCTCTAGTTCTCTGCCAGAGATCCCTTCTTCCTCACTTCAACATTGGGAAGCAATCAAGAGATCGATAGAAGTTGGGTACATGGTAAATTGTTTTCACCTGAACACATCAACGGTGTCAATGAGTTTATGAGATTTATTCAAGAAAAATTCAGTGAGAATGATGAAATTTTGTGCCCGTGCAGTAGATGCCTCAATCAGAAGTATTTATAACAGGCTCTTATCAAGAAGCACTTATTGATTAATGGTATGGAAAGTACATATACTCGTTGGATTCATCATGGAGAGAATTTGGATGCTGAAATTATTGATCATCCTACTGATATGCATGAAAATGATGAAGAGCCTGTTCACCTAACCCAGGATGACTATTGTGT…
>Zoysiamatrella_newGene_921
GTAAACTTTGCCTCCGATCCACGCCTCTCTTCCCGACACTGCCCTCCGCCTCCGCCCCTGCTCCCGACGCCGAGCTGCTGTAGTGGACAGCGAGATTTCATTCTCCTCCGCAACCGCGGCATCCCTCCACTAACCCCCTTCCTTCTCTCCGACGCGCCTTACCCCGGCGCGCCGCAAGCCGCAGCTCTCCCCAGGCCCCGACCCGTCCCCGTCCTCCTCCTCGTCGCTCGCCGCACCGGTATCCATCCTTGTTGGTAAGAAACCAAACGCACCCCTAGCCCCTGCCGGCCGGCCCACCCCACCCAGTCCCGTCCCGCCACCCACGCCCGCTCGCCGCCACGAACCGCTCTGCCCTATGCGCCGACTCGAGGAATCCCCAAAAATATTCTACCCCAATTA…
>Zoysiamatrella_newGene_923
GCGCTCGTCGCCAGCCGGCCACAGCGCCCCGCAGGCTCGCAGCCCGCCTTGCCCCCACGCCGCCCAGCCCCGTCCCGCGCCGCGTCACCCGCACCGCCCTGCGCCGACAAGCTCCCCGCCCCACACGGATCCGTGCCGCCACAATCCGCTCCGCCACGCGCCCTGATTCAAGGTAATACTGTTCGATTAGATAGGGCGGTCGCCCTAACTTGCCCTGTTGGTAGATCCGCCTCTGGATCCATCTTTGTTCTAGAAAAAAATGGGGGTAAAGAGCTTGCATTGGCATCGGCGCTGTATTGCAGATTGATATTTCTGCAATCCTCGAACGGCTCGCGGAGGTCACAACTGGTCAAGGAACTGATTGGCTCCAAAATTTGGGTTCCATGGCGTCGTTACGCT…
>Zoysiamatrella_newGene_925
GCCTCTACCTGTCCCCCCCTTCCTTCCACTAGAAGCTACGTCCATTTCTTCTCCCAGGAGCACTGGAGCAGCACGCACCATTCCTCTCCATTTCTGTTTCTCTCTACCTGTCTCTCTCATGAGGTCAACAGACCACTTCTCCAGCTCGTGAGCAGGGTAACCAGCAGCATCGTCCCTTGCTTGAGGGCTCGAGCACGCCGGCTCGCCTCTTTTCCCCTCTGGATCGGCTGGATTTCATACTTTTCCCAAATCGCGAGCTTCGGACTGCTGAGCAATTGCCGGCCAAATCCTCGAGGTACAGGATTTGGGAGCTGGACTCACGGCCACCTTGGAACCGACCACCCTCACCGTCGACGACCCCTCTACGGCTGTTTTCCAAGCCGACAACCCGGACGCCGA…
>Zoysiamatrella_newGene_926
CTATCACGGCTCGGGCCCCGCCACCTCACCGCTCTTCGGCCTGTGAATCGCCCTTCAACACGAGGCGGCTATCACCTCTACGCCCCAGCCTCCGCCGCCTCGGTCGTCACGAGAAGCCTCCCATCAGGAGGCTGCTGCGGCTAACAGCTATATGCAGCCTACAGAGACGCAGCATCCGGTGCTGCACAGCATGGAATCCTGGCGTCGGCGGCGTGGACTCTGGAGAGAAGTCACCGGTCGCCCGTCACCGCCGCCGCCCAACCTCGATGCAGCGCCCCGCACCTCCCTTCCACCCAGTGTCTCCCGTGAGAATTGCTTCAATCCTTCGATTCCAAAGCTCCCTTGAGTAACCACCTCTGTGTGGTTGGAGATGCAGAACTGGGGAAATCAAGGCTGCCA…
>Zoysiamatrella_newGene_928
TGTGGACTCTACTGATGCCGATGTTCAGATCTTGCATACGAAGAAATCAGCAACAAAGAAGTTCACGTCCCCAGTTGTTACCATGCTTGTAAAGTCTCCAGGGATAAGGCTTATGCTGTCTCCAAAAATTAAGTCACCATCTGCAGCACCAAGTTCTCCATCCTCAACCCCTTCGCCTGTCAACTCAAACAGCAAGCGCCCTAATTCCAGTAGTAAGTGTTCATTCTCGATGTCCAATAGTATTTTGCTTTTATTATAGCAATATTGCTTCCTTTTTTATTTGTTTGTAGACTAATACTTTCCTATTTAGTTCACATTAATTTTTATCCTAAAACATGCTTCTCATTTAAATGATTAGGATCATCATCGCACAAAAGTAAAAGGCGCAAACTTAAATCA…
>Zoysiamatrella_newGene_929
GCAGAATTGTGTTGGCTTTGAGTTGGGGCAAAGGCAAAGCGAAGGTGAATACTCTACTGGGTCCGTCCATATCATAATCCCGTTGAAGAAATCCACTTTGGCGGGGCCAGCGGGCAAGGTGGAGCTAAAAAGGGGGAAGTGAATTTTAGTGGTGAAGTTGCTTGACCTCGAAGGACCGGCGAAGCTTAGCGAAGGCTTGCTTCGGTTCTCGCATGCTGGAGGAATCAGTGAGACGCGAGGGCAAGTGTTCGTCGAATTGCCTACTTGGAGGCAGCTGAGGAGGAGGATCAAGGATGACGCTGCCGTTGGGCGTCGCGGCCTGCGTAGTGAACATGGTGTGGGCAGTGCTCACAGGCTGGGTGTCCATGTGCCTGGTGGTTGCCAACGAGGTCGCTCGTG…
>Zoysiamatrella_newGene_930
GTCGGAATTTCTCCTCTCCCGTCGCTCCGTCCTCCTCGCTCGACTCGACGGCAGCGCTGCCACAGGAGGGATAACTGCTCGGCTGCCACCATGGGAGAGAGCCCCTCCCCTCCCCGTCGTCGACGACTCACGCCTCCCCAAGGACTACCTTTACAGCGCTGGGTGCCAGGGGAGAGGCCTGGTTCGCGGGTGCCATGGGCGCCTCCCGGTGGCGTGGTGCTGGTCTTCAAGGAGCCAACCAGATCCATGAGATTTTGCTGTCGGAGTACACAAAGCTGACGAGACAGAAGTGTGCGAGGCCGCCCTCGTGCGCAAATCTGTGTGAGCTCAGGCATTCTGTTCGGCCCACAAGGACGAGCTGTTCTTAGTTCTACTCGTTGAATCCAATCCTGGCACTCA…
>Zoysiamatrella_newGene_931
CTTGTGGCAATATCATCTTAGGTTTGAGTTACAAAGTAATTTTATTGTTTCTTCCTCCAGAATTTTTTGTTTCTCAAACACGTAGGAGAGCTGCATATCATTATATTAAAGAAGAAAGAGGGAAAGAATCCTTACAAGTGTCACAAATCTACAACTTGACCCAAACAGCAAAAGAGCCATGCTATATTGCTATAGCCTATAATCACTAGTGGTTACCCATGGGATGCCAGTATGATTATTTTGATGCTGAAAGAATTTCTGATTGACTGCGCTTGTGATTCAGAATTATGACTTAATTTCATGTTGCCTCTTTACATTCCTTGTTTGCCCTGTTCATAACCTTGTCAATCATTGTAGTAACTCCGTAAATGCTCCAACATCATATGTATCTAGTGGTTC…
>Zoysiamatrella_newGene_932
CTTTGCCAGCGCACCCTCATCATGGGGGGCATGCACAGCACCGCTCCCAACTGCGTGCCACGTCCGAGGGCCCGTAGTTACGACGCCGGCTCCTCTCTCCCTCACTTCCTCTCGCCCTCTTTCTTCTCGTTCCAGGGGAGGCCGCCATTGCTGCCCTCAACTCGAGCTCGGCACCCACAGCGCGTCCCAAGCCCTCTCAACCGTGCAGACCGGAGCCCCCACACTCCTCTAGCTAATCCCCAAGAAAATCGTTGTAATTCCTCATAGAATTGCCGGATTTTGGATTTTTCCCCACATCTCGACTTTTGAAGCTGCGGGCCTTCTCCGACTTAATCCGGCGTTCCGAAGGGAATCGAGCGTTCTTCGTCGTCGTTCGTTGGGACCCGACCACCTCCATGC…
>Zoysiamatrella_newGene_934
GCCACTTCCGAAGGCCTGTAGTTACGACGCCGGCTCCTCTCTCCCTCACTTCCTCTCGCCCTTTTTCTTCCCGTTCCAAGGGAGGCCGCCATTGCTGCCCTCAACTTGAGCTCGGCATCCTGCCTCCACAGTGCGTCCCAAGCCCTCTCAACCGTGCAGACCGGAGCCCCCACACTCCTCTAGCTAATCCCCAAGAAAATCGCTGCAATTCCTCTCATAGAATAGCCGGATTTTGGATTTTTCCCCACATCTCGACTTTTGAAGCTGCCGGCCTTCTCCGACTTATTCGGACGAGTTTCGAAGGTTATTCTCCGATTCCAACCGCTACTAAACTCCTCAGGTTGGGGCGCACCCATCGGAGTACTTCTCTTTTGAATCCGAAGCCCACTGTGCAGGGAA…
>Zoysiamatrella_newGene_935
AGCATTAGACCCGAAAGAACTGCAAAATTGGTCAGGTAGCTGGGAGTAGTAGGAAGACCTAACAGGTTGACCCAAGGAACCGTCCCAACCACAAAGACTTTTGCGGGGAAGTGTGTGTGGGAACTCGAAACACCTTTCCTGATCAATCTGCTGACTTGCAGTTTAGCGCCTTTGGTTAGCAGAAAACCGACGGCAAAGGAAGGAGAAAAACGGTGATCTTCGGCATTCACAAGGTTCCCAATCGGAGCTGCAAGAGATGAACTCCAAGGACACTGTCACAGTCCACGCGTGACACCACCACGCAGCGCGAGCCATTCAGCCATCCATCTCATCGAATCACGAGATCCGACAAAAGCCGCGGGCTCGCGGCGGCGGCAGCAGGCGCTGGGGCACAGGTGA…
>Zoysiamatrella_newGene_938
ATGGGCGGTGCCTGGCCGGTCCTCCTCTTCAAGAGGAGCCCATGGCCGGCGCCCTCTCTCTCCCTCATTCTCTCGCTCTTCCGCGGTCGAGCACCCTCCTCCATCGTGGAGCAGTTGCCTCTAGCCGTCTCGGAAGCCCGCGTCGGCGACCAAGAGCTGCGCCGACCCCTCCTCCCCGAGAGCGCGAATGGATTCCGAGTTTTCCCCAAATCTCGTGATTCCGGATCAGCCGCCGCGGCTCTCTCAAATCGGCGAGCTCCGGGATTTTTGGAGCTCTCCATCGCCGGCCCTGTGGTAGCTCCTGCCCTCAACGCCCACGACAACCCCGCGACCTCTTCGTCGGCGTCTTCCTCCACGCCAGTCTTCTCCTCGTCGTCCTCCAGCACTCCAAACAGGTCG…
>Zoysiamatrella_newGene_939
CTCCGATCCAGCAGGCAGCACGCAGCACGCAGCACCCTCTCGTTCTCTCGTTCCAGAGGCCGTCGCCATTGTAGCTGCCTTCTGGAGCTTGGCGCCCCAGCCCCTCAGGATGTTCCGAGCCCTCCAAACCGTGCAGACGGGACCTCCACCGCCTACTCTTGCAAAACCCCAACGCCCCCCCTCCAAATCCCCCATCGGTTGACCGTCGATTTCAACTTTTCCTCAAAAGTTCGAGCTTCGGAGCAGCCGGTGCGTTCCTGCAAAATCCAGTGCCTCCCTGCGCCGCTCGTTGACGTCGCCTCCATCGACGGAACCTGCACCACCTCTCCGGTGACAGCCTTCTCCGGTCATCCTCAACGGCAACCGTCACCGTGCCGTTCTTCCCCACGTGTCGGTGAA…
>Zoysiamatrella_newGene_941
GCGGCCTTCTCCTTCCTCCCCAACCCACCTGTGCCAGCGCGCCCCCGCGCGGAGCACATGCAGGCCGGCCACATGCCCCCGCCCCTGACTCGTTTCCTCTACGCCTCCTCCCGGTCGGCCATGTTCGCCATCTGCTCCTCACTTCTTGCTCTCTCTCTCTCTCTCGCGTGCGCGTGCCGTCTGCCATTGCCGGCGAGCTCGTCGTCGAACGGCCTCGTCGAGCCGCCTCCCCTCCATCTTGCTCACGAGACCAAGAACTCTCCACACCCCTAGCATCCCTGAAGAAACCCCTCCTCTATCCCGGAAGCTAGCAGTTCGAATTTGGGGATTTTTCCCCAATTCGGTTTTTGGGAGCCGCTGGCCCTCTCCGGGATTCGAGTTTTAAACTCGCCGGCCGCC…
>Zoysiamatrella_newGene_945
CGAAGCAACCTATTTGGCTATAAAAGAACGGCCATCCTTCTCTCTGCCTCATCTCTGATCTTTCTCACAAGAACCGAGCCCCAAATCATTTTCCCCATTCCTCCTCTTCAACTGCTCGTGCACCACCACCACGACATGCTAGAGCTCTTCCATTTGAGCGGGACCAGGCCGAATCGGAGCCCCGCCGTGCGCACTGCTAGGGCACAGCACCCTCCGCCGTGGCCGGCCTCCCTCGGCGCCTCCCTGTCCCTGTGCACTGCGGCCCTCGACACTGGCGTCCCTTATCGTCACCCTCGCAGCCGCGCCTCCGTCTTCCTCGTGCCACCGTCGAAGCACGGCGTCCCCTGTTTCGAGCCTAGCCCACACGCCACATCCGCCGCCGTCGGCACTCCTTGAAGC…
>Zoysiamatrella_newGene_946
CAAATTAGCGAGTGATCCATTTTGTATGTAGTCAGATTTCGCGCATGCTCCTAAATACGGTTTTCTGTTGTATAGGGCCACTGGCGCATAAAACTCTACTCCTTATATCAATATATCGCCGGGCTTTGTTCGGGTCTTTTGAAGAAAATAATCTTTGTGAAATTCCAGGTGCTGAAAATAATCTTTGTGAAATGCCAGGTGCTTAGAAGGTGGAAACATAGGTGGATGAAATCATTGAAACAAACCCCTCTTGATGAACAGCACCAAGTGTCGTTCGCAAAACAATTCCACCAAGTGCGTAAATGCACTGAATTGGCGGTAAGATGCCAGGACAAGGAACCTAAGAGAAGACCCTCTATAGGATTTATAGTCCGTGAACTCAAAGAACTGGACAATGAT…
>Zoysiamatrella_newGene_947
CTCCCTCACGCCTCCACCTCTCTCATTTCTCTCTCAGCTTCACCACCAAAGGTCAATTTCCTTCACAAAGCAAGCTTGCCCGCTGCGTACAGAAGTTTTCTACGCCCATCTCCTCCCCGACCTCGCACCGTGCGGCACTAATTTCGGTTTTCCCCCAATTTCGCGAGTTCTCGGGCTGCTGCCATCCTTTGGCAAAATCTAGCCAACTCTGGATTCCGAGTTCATTGGAGCCGTTCTTCAGGGAGCTCGACCCTCACCAGTGACGACCCCCCTCCTTGCCCCTTCCGACGCCGAAGACCTCTGTACCCTCTTCTCCTTGCTTTGGTGATTCTGTAGGAACAAACAGCTCGGAATTTCATCGACCGAGCTGCCCGCAGTACGTCGCCCCACGTCGTCAGG…
>Zoysiamatrella_newGene_948
ATTTATTAATCTTAGTTGGTATTTAATTCATTATAATCCCATTTATGTCAATAAATGTTAGGTCTTGGTCAGAAATTATTTTATAGACTATTTAATTTAATGATCCAGTAATATGTTAATTTTAGGTCTTCAAGAACCATATTAAAAGAATTTTAATTTTAATTTTCCCATTTTAACCAATAAAGGTATATTAGGAATTCATTTAAAACCTTTTTCATAAATATATCCGCAGCACCTTAACCTAATAAAATTCTTTATCATGCATGGTCATGCGCACGTCTTTACCATCTCATTACATGAGCATGTCATCGCATATTGTAAAATACAAGTCCTTTGTTTAAATTTTTGCGCGTCATATCATGCATATAGGAAACAACACTGAAGGCGAGCCTATGAAAG…
>Zoysiamatrella_newGene_950
CTCAGCTATAGAAATTAAATATATTTAATATAAAATCGCAAATGGGCCGTGTCCTGTCGGGTCACCGCGCTGAACCTTCGGCCCAAACATGACCTGCCGTACAGGCCCGTGCCCGGCCCGGCACGAATTTGAACGGGTCGGCCCGTGCTCGTGCCGTGCTTAACGGACCGAGCTTCGTGCCGCCCATTTGTACCAGCCCAGTTGCCCTGCTAGAGACCTGCGTTTCCCTGGCGTCGTGCCCGTCACCAACCCCTCCGATGCGGCGCCGCGTGCCCTCCGCCGCCATCCCCCCACGTCGCGGACTCCCCTGGATTCACCCCCTTCCTCCCATGCACTGATGAGATGCTACGGTGCTGGCTGAGATTAGAAAATTCCTATTCATCTCTGCTGAACGGTGGG…
>Zoysiamatrella_newGene_952
CACGCCGCCGCCCAAACAAAGCCATCGATCGAGGATACACGGAACAGGCGGAGACGAAGATGGGTTTCGAGAAGCAGATCCTGAGAGCCGGCACCGGCCCCAAGCCTGTGAAGGCCAGAAAGTCACCGTCCACTGTACCGGCTACGGTTCGCCGCTTCCATTCCTCCCCTCAATCCAGGCATGAGTTAGGGGTTTAGTGCTGGATGCTTTCAGAGTTTCAGATCCGTTTCGTTCTGGGTTCCTTGATGAATAGGCGGCGGTGATTGTTCTCTCTGCATTGATTTTTAGGTTGCGAATATGTACTTTTTGAGTGGTCAGTGATGGCATTGCTTGGATTCAAAGTTGCTAGCGAACCTTACTGTCTATCATAACTCGATCTTCTTTCATTTTGTCATGGGA…
>Zoysiamatrella_newGene_953
ATATAGATTACACAATCACATATCAGTTGGGCTATTTTTAATGGAATTTGATGATGTTTCAAACTGAACAATTTCCAGCAGTCCAACTAATTTTTTGGCTTGATAACTTAGGCTTTATACTGTTCATAGAATGTTAATTATGTAGCAACTCTTATAATGCATACACACTAGCCCATTTTCTTGGTCTTACGCCAAGTCTTGAGGTGACACAAAGATATTTCTACTAGGTAGCTCCTGCAATCATTTGTAGATCCCAGGCTTGTTTGTGACATAATGCAACTGGAGCTATAAATGTTTCCTGTCTCAGTATATTCTATCAGTTTAGTTGTTGCATTTTTCATCTCTCACTCATGCTGTCTAAATTAGAATGCCTGATTCTACTACCTTTTGTTCCTATGA…
>Zoysiamatrella_newGene_954
ATGACATTGGGATGAAACAATGGGCCACGGAATCCCCGGGTCAGCCCACCCCCCGTTCCTCTCGAATCCACAGGGACAGAAAAAATCTACTCCCGAGTCCCGACTCGTTTCTTTTTTCCCGTCCCTCTCTCGCTCGCGAGCCGCTTCCCGATTCTCCACCGCCGGCCGCCGCTGCTCTCAATGACAGCAGTCATCACCGCTCCCACGGACTGTGCACACAGACAGCTTGCCGCGCAACTAGGGTTGCCTCGCAGCTGCGGCGTTGGCCTGCGCCTCCCATGGTGCATTGGTGACGGCGGAGCACGAGTCCAGTGGCAGGGCCGCGAGGGCGTCAGGGTTGCTTCAACCAAGTTGGCGTCGCTCAAGCAGAACGTTTCGCTCCCGAAAATTAGTTTGATC…
>Zoysiamatrella_newGene_955
CGGGTGGCTCCGGCGCGGCAAGAGTGGGGGCTGGCTGCAATATGCATCAAATTCGTAACAAATTAAATTTCGGACAAGAGGATTAGAAAGTTGACCAAATTTGACTTTTTTTAACCATTGCTCCGATGAAAAATCCAAGACCGTAAATATGTAGATCTCTTCAAGACGATTCTGTTTTACTACTCATGCACTTGTTTTGGAAAATAGATAAAGCGGAGATGACTCTTTATTTTGGACTGTTAGTTCTCCAGAGCTCACTCTTTTAATCCCACCAGGCACCTCCTGTTGGCTCTGCCTCACGCCGCCACCCCTCCCTGTATCTTCTTCAAATCCTCGAGCCTAGCTAATGCTCCCAGGGTCTCGTGGCTGCAGCTGGTGGTTACGTTGGAACAAGGGCGC…
>Zoysiamatrella_newGene_956
ACGTCGGGGCTCCCTCATCCTCGAGCAGCTGGGTGTACCAAGTCTGCGCGACGTCGTCCAGGTGGTAGGACGCCATGCCGACGCGCTCTTCGGCCATGGTACGGTGGTGACGGAAGTACGCCTCGAATTTGTTGAGGAAGAGCAGCGGATCCGTGGTGCCGTCGTAGCGGGGAAAATCCCACTTCTTGGGCCGGGGGGGCAGGTCGAGGTTGCGCGACCCATCAGGGTGGCGAGTCTCGCTGCTGTCGGCCGTCGAGGCCTTGTCCTTCATGGTCGCCATATCGGCCTTCAGGTAGGTGAGTTCGGCGGACATGTGCTTGATCTCTTTCAAGAGGTCGGCGATGGTGGGCTCGGCCATGTCGGCGGCTGGGTTGGCTGCGGAGGCGGGTGATGGGGCTG…
>Zoysiamatrella_newGene_958
AGTGTGTACATTAGTAGAGGGACAGAGCTTTTGTTATGAGTTGTAATAAGTGAATAAAGTTTTGTCATTTTAACAGCAATGGTTTCTAAAAGATCGCCAAAGTTTAATATGATAGCAAGGGGGTCACCAAAACTGGGTAGGCTTTTTGGCTGTGGCAAGTGCTATCAAAAAGAGAAATTCCCCTAAAGTAACTCGGGTAAAGAAGGCTAAATCTTTTCAAGTACAATAAAGAGCATGTTGGACTGCAGCTCTCGAGAAGTCTTTAGTTGATATCTTACATGAGCACAACAAGCCATGTTTCAGAGGTGACAATGGATGGAACACGGAGGGGTGGAACAAGATGGTTAAGGAGTTCTACAACAGAAATAAATATGCATCCTTTACCAAAAATCAAATTCA…
>Zoysiamatrella_newGene_959
GCCGTCGTCTGACCTTTAAACTCCTCAGGGTCTTGACTCACATGTACGAATACGGATTATTAAGTAGCCGAGATACATGATCTCGATAGTCAGTACGGAAAAGAAACCCAGCAGATCTGAAGGAGATTACCAGCTCATACGTTCTGCAGGTTCCTCGTCCAGGGCCATTTTTCATGTGCCGTGAACCCATACATTTGCGAGGTCTGCAGAGGAGCGCTCTTGACCCGTTCTGATTCTGCTCCCTCAGATGCAAGACTAGGATTTCATGGTTGACTTGGATCAGATGACATTGTGTGGCTAATCAAATATTTGAAGAACTGTAAATCCAAGAACTGTAAATCCGAGAACAATTAAATATCGATTGCCGCTCTTATTCAGCTGTTGAAGAATGCAAGTGTT…
>Zoysiamatrella_newGene_960
AAAACTTTGTTGTACAAACATATGCCACGTGTTTTGTCGAAATAAACAAGGAGATATTGAAGATTTCAGCAGTTACAATTGATTTCTACTTCTCCTCACAAACCAAACTGTTACATTTCCTTTGTGTTAACTTTTTTTTAGGTATTCTCGCCACATTCGGTAAATTCATAGTTAAAGATGTTGACCAGGGTGCAGCCACTGTGTGTTATCTGGCTGTTCATCCTCAAGTTGCTGGAGTTACTGGCAATTATTTTGTGGACTGCAATGCTGTTGAACTTAAAAATCACGTGACTGACAAGGAACTTGCGAAAAGACTCTGGGATTTTAGTGTGAGCCTATTAGGTTGATCCAAATTAACGAACTATGCATAATATTCGTCTCAAACAGAAACTCTAGTAG…
>Zoysiamatrella_newGene_961
NNCGACCCCGCGCGCCCGAGCCCGTCGCCCGTCGCCGACTGGAGCTCCGGTCCCCGCGTCAACCGTCGTCGATTGGAGCCGCTTCGTCCGTGCGCGTCTTCACCGTCTTCACGTCACGCCGGTCTGCTTCCTCATCCGCGCTCCAGTTCGCGCCGCCCCTGCCCGTCCCTCGGTCTCCGCGCGCAGATCGCGTCGGCGTCGCGCCTGCCCGAGTTGTTGACCGCGTCGTGCCGCCCTGCGTCGATCCGTTCAGCGCGCCCCCCGATCGGTTCTGCTTCTCCGATCCTTGCGTCCGCGTCGTTCTCCGTTCAAGCCCCGCTAGTGCTGTCGAAAAGGAGTTTTTCGAGCCCGCTCAATTCGACGACCCTGATCCTGACTGCGATCTTGAGCTGCCAGAGG…
>Zoysiamatrella_newGene_962
GCATCCTTCAAAATTGCCCAGGGGTCTATCCAGATGGTTTTCAATGTTGTGGGGATTAAAAGTCCGTTTTCAAATGTTAGGGGTTGAAGTGGCCAACATCGATGGTTGACGAGGTAATGTAATCTTTTACCAAATTTATATTATTATACTCCCTCTGTTTAACAATTTACTTCAATCATTATTTGTAATCACGACTGCTCAATTTTTTATTAGAATGACATGATTTTTTATTGGAGTGGTATATGTAAAAATTGTCATGAAATAAATTTATAAATTTACTTTTAACAAAATTTATTATTAATATCATCTTATTTAACATCGACAAAAAATTCAGAAATATGTTGCAGTAGCTACATGCCAGCAACACATTTTTTGCTTTCTACTAACACTTAGTTTGTG…
>Zoysiamatrella_newGene_964
TTCTTTTTAAATTTGCTTTTTCTATTTTTCTCTTTTCAGTCAAAATATTTAAAATAATCTATTTTCATTGCTAGAATATTTAACATTACTAATGAACAATTAATGTTTATTGCTGGAACAATTTATTTTCACTTACGGAACAATTGGATCTTATTATTGAAACATTTGATTCATTGAGATGGATCAATCAGTGTTTCTTTTACATATACAATATGTGAGTTAGTTAAGTATTAGAATATTTAGTATAGTTTTTTAGTTGTTATATCAAGGTACTACATTGAATATCGTCTTTCATTTTGTATTAACATTTGATGATGTCAAATTATAAGTATATCTATGTTTGATATTAATTTTTTTTATTTGTTTCTATCTTTGCATTCTATTTTCACTTTTATTTTC…
>Zoysiamatrella_newGene_965
TTAGTATCTTATTATTTGAGGCTATGCTATTTTTATTAAAAAACTTGACCAGCATAGGAGGAACTAGATGGCATAACTAGGGGCCCAAAATTGCTGCTAGAGGACATGAACTTAGGTAGACAAGGAAATACATCAACTCCATTAACCAAGCTTGATTCGGTTCCTTATTCTGTTTGATTTTTTATGACTTCATATTAGAGCAGCTTTCTTGGCTCTTTTTGTATCTCTTTATGCTTGGAACTTGCTTATTTTGAGAAATTGGCAATAGTATTTATTTAGGATTGTCATTGGGAACTATAACTTTGCCAAAGTATGTCATGTTATTTTTTTTTTGAGTAGACAGTGTGTCCTGTTATTTCTTTCCATACATTGCACTAATTTTGCTTTATGAAATAACTG…
>Zoysiamatrella_newGene_968
ATTTTTCAGGATTCGTATTATAAAGATTAATGGCCAAAATTCTTTTTACTGATATATAACCAATTTAAGCCTCCTTCAGCCATACATAACGCTCTTTTAATTATCAGGAAAATAATGATGAAGATGAAAGCCGCAATGAACAAAAAAAAAATTGAAAAAGCAACGTTCAGGAGGAGTATATAAATGTTAAGGTTATCCTATCGTGCTCTTTTGCTATGAAGATGACCCAGCAGTCTTTTGGTATAAATATGACCCAGGAGAAAGTTAACTCCATGCCTTATATTTTGCTGTACATATGCCTGAGTTTAAACTCAGAATAAAGTTAACTTCATGGTCTGCCTTTTGGTGATGCCTAATATTTTACTATACATATGCCGGAGTTTAACCTCAGGACAAAGT…
>Zoysiamatrella_newGene_970
CTCATTTCTCTCTAGCTCATTCTCTCCCAGGCAGCTGCGACCACCACCTCCACCATGGAGCGCCCCCAACCGAGGACACCTCCGGCTCCAACCTGGACGAGGAGCTGTGCCACTCCTCCCTCTGCGCCCCGGCACCTCAGCTCGCCCCCTCTCCGACTGATTTCGCCGAAATCGAAGTTTTCCCCATTTTCGAAGTTTCGGACCCGTCGACCCGTTCTTCCCCAAATCCAGCAGCTCCGAGCCTGGGCACCGCCGCTGGGCCGCCATTGGAGCCGCGCCCACCTCGCCGGTGCCGCCCCCGCTGCGGTGCCTCTCGACGACAACCGGCAGCACGCCGGCCATCTCTCCATGGCCTTGAAGTTCTAGAGGCCAGCGTCAGTGCTCCTCGTCGAGCCCTCA…
>Zoysiamatrella_newGene_971
GAGCACCAGTCCATCGCCGCCGCCCCCTAGCCCCAGCCGTCGCCTCGACGCCTTGGCCACCCAGCACTCCGTCGTCGCCCAGCACAACGATGCCACCAGGATCGACATCGCAGCAACTCAGATTGACACGGCCTCACCGCCTGCTCCCAGATCGATGCTGCTGCAGTCAAAGATCGACGCCTTCTCATCCTCTGCTATACGAGGTAAGTTGGGCTGTCAGCCCCCTCTCCCCGTCCCTGGCTTTCGTTTCCTCTGTGGAATTAGTTGAACTTGTCGGGAACCAGGAAAAACAAGATCAGATATGTGTTTGTATTCTAAATCCTGATGTAATCCTTTGGCTCCGTTCCTTTATATTCTAGATTTTGCTTAGGGCCTATGTGTTCTGTTGGTTCTGTCCGC…
>Zoysiamatrella_newGene_972
CTTCGCCTGGAAGCCTTCGCCCGCACGCGGCCACGCTCCTGCCTGCGTGTCGACCTCTCCCCTGGCCAGGACGCTGGGAGACTTGAATGAGCTCTCTCTCACACATTTCTTGCTCTCTCACGTTCTGCTCCCAGGCTCCCTTTCTCCTCATCACTGGCCACCATTGCGGCGGCCTAGAGCTCGAGCTCGGCCCCCGTGTCCACAGGGCGTCCCGAGCCACCAAACCGCGCCAAATCTGAGCCCCACAACTTTCTCTTACTAAGCCCCAACATTACCCTTCCAATCCACCATCGGTTGGCCTCGGATTTCAATTTTTCCCCGGCTCAGTTCTGAAGTCCCGCCGGCCATTTTGCCAAGGAATCGAGGGTTCTCCGATCGAAGAGAGCCCGCTGCTGGTCA…
>Zoysiamatrella_newGene_973
CGGTTGCCCTCCGAAATCAAGCAGCCACGGCGACGAATTTCGATTCCTCCCGAAAATAGCTCCTTCGCCGTCGACAGTCGCCGCTGCAATTGGCTCCCTACGGCACGCATCTCCTTCTCCTCTCTGCTCTATACGCACTGTGACGGCTCCCTCCTTCGATCCCCGGTCACGTCGAGCCGCCCTTGCCCTCGTCGGCACCCGGTGCCGAGCGCCGCCGCCGCACGACGCCCCTCTCCGTCGCCTGCCTCCTCCGTTCATTTTCGGACGACGAGAACCCTCCATCTCCGGCCATGGTACGCCGCCTGCTTCAGTTACTGCCACCATCGGGCTGGCCGGCGCGCCCCCTGGCCGCCCTGGTCCCTCCATCCGGACACCAACAGCTCGGATAAAAGGGGGCAT…
>Zoysiamatrella_newGene_974
AAAAACAAGATGGGAAAAAGTATGACTGTTATCTAATTTCTGTACACCAGGTCTCTGTCGTGAATCCAGCCATGGAGAAAGCATTGGGAATGCTGCAGAAATTCGTCGCTGATGCCCGTGAGGGTAAAATACCAGAGAATAGATTATCTTTTGGTGCACCTTGGAGATACCCACCTCGAGATGAGAACACTGCCTCATCATATAAATGGGCTAAGATTCAGCTTATGGATTTTGTTCAATCCTTTGTGAACACTGAATTTGGGGTGAATTACCTATCAGATGACAGTCTGGAAATATTGGATGATCCTGCAGCACTTGCCATGATGGAGGTTGGTTTGCTTTATCAGCAAAGAGATCCATCCTTTATGCGACCTATCACTCGTGGGATTCAGCGTTGTC…
>Zoysiamatrella_newGene_975
TACCATCAGTGCTTCGGTTCACCGGAAAGTCCTTTCAGAGGGAAATGTTGGTCAGGATATATCAGTTGGGTGTGTCATTGTTCTTGCTAAGGTTGTTGTCTTCCGTCCATCTCATAGTTCTTGCTACCTGAACATAACTAAAGGAAAAGTTGTAAAGGTTGTGAGAAAGGACTATGACCCTCCATTTAAGCAAGACATATCATCAGATACTACTGACAATCAAGTGCCGGGAGACATTCCTTTGGTAATGTCTGAAGGAACAGCATCAATCTTCAGCAAGATGGTCTCCAGACCCAAGCACAGTCAGGTAGCCGACTTTCATTCTGAATGTGGCACAGAAAATATTGTTGGTGGTGGTATTTTGGGATTGGATAGAAGCGAGACTTTACCAAACTACAG…
>Zoysiamatrella_newGene_976
CCGCCGCCGCCGCGTGGGTCCGCGCCAACATCCTGCCTCACATCCCGGCGACGTCGATCACTGCGATCACCGTCGGGAACGAGGTGCTCACGGGCAGCGACAGCACCATGCTCCGGTCGCTGCTCCCCGCCATGGAGGCTCTCCACGCGGCGTTAGCAGCTTGTAACCTCACGTCCCGCGTGTCCGTCACCACGGCGCACTCCCTCGGCGTGCTGTCGTCGTCGTTCCCGCCGTCCTCCGCGGCGTTCCGGCGCGACGTGCTGCCGTACATGACCCCGCTCCTGGGCTTCCTCGCGAAGACCGGCTCGCCGTTCCTCATCAACGCGTACCCGTACTTCGCGTACAAGGCGGAGCCGGACCGCGTGGACCTCGACTACGTGCTGTTCGAGCCGAACGCGG…
>Zoysiamatrella_newGene_977
CCCCTGTCTCCAACCAAGTGAGCACTACTCCCTCTCACTCGCTCATCTCTCTCGCTCGCCTCCCTCGGCCGAGCACCCTGCTGCTCCAGCCCCTGCTCGAGCTCCCCACAATCTCAGCTCGCCCTCACTCTGCCCAAGTTGGCTGGATTGCGGTTTTGGCCCAAAAATCGAGCTCCTGAAGTCGCCGTGACGTGCCGACCAATTGCTCGAGCTCCGGGATTATTGGAGCTCCCCGTTGCCGGTGCTGTGGTAACTCCTGCCCTCAACGCCGACGACCCCCCTGCGACCTCTTTGTCGATGATTTCCTCCACACCGGCCTTCTCCTCACTGCGGTAAAGCTCTAGGGGACGGCCGTCTTGATCCTCCTCGCCGCCATCGTCCGAAAAGCGCCACTGAAGT…
>Zoysiamatrella_newGene_978
GAGATCTATGAAGGGCAATCCTCTCAGCAAGGAGCACCTCCGCAAGTGCCCCCTCCAGCACCACCTCAAGTGACCGTCGAGTAGTTGATGACCACTCAAAATGAGTTGATGCGGATGTTGGTTCAGAACCAAGACAAGGGTGCAAATGTCAATCAAGCTCCTCTACAGCCACAGCAAGCAACTTACTCAGAGTTCTTAGCAACTCATCCGCCAATGTTTGCTGATGCTGCTGATCCTCTGGATGCGGATGACTGACTTCGCACTATCCAGTCCAAGTTTGGACTTATCAGGTGCACTGAGCATCAGAAGACTCTGTTTGCTGCCCAACAACTTCGTGGTCCGGCTGGAGCCTGGTGAGCCAATTATGAAGTTGCATTGCCCGCCGATTTTCATGTCGAG…
>Zoysiamatrella_newGene_980
CCAAATAGAGCTGGCAGTGGCCCTCTGCGCACCCTCACCCACGTCCCCCTCCCGCACCGCCCGCTGCCATGTGTCATTGCGTGATTGCACCGACACTCCCTGTGGGTCCCACCATCATCCTTATCTCTTCTCGACCGCGTCGTCATCTTTCCCCTCCCCTTTCTGCTCGCCCCGTCTTCGGTCCTCTCCGCCGGCGATTTCCTTCCTTCTCTCCCTATCGCTGACGATTTGGTCACCTCTGTCGGTGTCGTCGCTGATGTTTTTTTCTTTCTCGTGTTTTTGTTTTCGTTGATGCTGTAGCCTCCGGATTTCATCCCGTTCTTTAGTGTTGGTGTCGTGTGATTTGCTCATGTTTCGTGGTTCGATTCGTCAGAGGGGTGAGGGTTACGGTTGATTATT…
>Zoysiamatrella_newGene_986
GCCATTGCTGTTACAGATGAATCAACACCTTCATCAGAGGTGAAAATTTCGAGTGCGAAGAGGAAGGCAGATGTGATTGGTGCAACTACTCAGCTAACAAAATTACAAAAGGCAGCTGGGGACTGGAGCTGTGCATTATGTCAAGTGCGTGCAACTAGTGAGGTAAGTTTGAATACACACATTGAAGGGAAAAAACATAAGGCAAAGCTGGCACGGTCTGGTGCCATCAAGGTGATCAGTGGTGAAGAAAGTGGCTTTCAGGTAGCCACGAGGAATAAGGATGATGCAGGCCCTGGTGATACATCTAGGAAAATATGTATTTTAGTTGATGGAGTAATGCATGAAATTCTTCAGAAAAGCAACTACCTGTGGTGTGAGCGCTGCAGGATTAGGTGTGAG…
>Zoysiamatrella_newGene_987
CCTGCATTCACACTGATTTTTTCATTGTTTCAGAGATCTAGTTCGACCACATTCAGCTCTATATACCACGCATTCTATATTTTCAAATGCGAAGGAACACAAAACAGCATCTGTTTTATAACAAATGCCTGCTATGCATCATCCATTTGCCATGCTTCATGCTTTATCCATCCTTTTCGTTTCTTTGCTCTACCTACACTCCCTTTTGAGTTGTGATGCAGGGGACACCATATCTGTGAATCAAGTGCTCACCAGCGACAACAAGCTCATATCCAGCAATGGCAAGTTTGCACTCGGCTTCTTCCATACAGACAAGGTCACAAGGTCCAGGGTCTGGTCTACTCAATTAGGCAATAAGGCGGAAGGAAACTATACTATTGCTGTGCTCCTAAACAATGG…
>Zoysiamatrella_newGene_992
TTTTTCCCCTGGCTCCACTCCGCTCCTCCGGCCTCCAGGTTGATCGCGGAGCAGCAGAGACTAATCCGAGCGAGCTTCAGCTCCAGGTAATCTTTGATTCTAGTCCTTATCGAGCCCTTTTAACCATCCTTTTCTTGACAGGTCCTTAATTCAGAGGGGGCGCGATGTGTTCTTGCTTTCCTACGGTTTTAAACGGGTGCTGTAAACAAAGGCTTTTTCCCTATGCCTCATGCTATACATGTGACACTTTGAGCAGGCCATAAATTTTGACTGTTCTTGCTCCTTTCCAAAAGATAAAAAGAAAGAAAGTGAGTAAATATTGACGGAGTTAGTAGGTATGTTTGTAAAATGGATGTAGAAACCCAATGTTTGATAGAGTTTATATAGTCTGTATCAGGC…
>Zoysiamatrella_newGene_993
GACGCGAGGGACACGAATTCCACCTATACCCCCCAGCCGGCCCTTCTCTATCTCCTCTCCCTCACTCCCTCTATTTGGTTCGCCATTGTCACGAGGTGCCGCCGTGGAACGCCGTCCTCCGAGTCGTCCTCGGCCCTGTCCCTCATCGAGGAGCTGCACTCCCGGGCTTCCAAGCTCTCAGCAGCTCCATCCTCCCCGCTCCCGCGAGGCACTCCATCGAGTTCACACTTCCCCAAATCCCGAGGTTCAGACTTCTGAGCAATCGCCGGCTAAATCCTCAAGGTACAGGATTTGGAAGCTGGACGCGCGGCCACCTCGGAGCCACGCCACCCCATCGACGTCGACCTAGTTCCCAGCCTCCCTGATCAGGTAAAGCTCGACGCTGGCCTTCCTCTACCT…
>Zoysiamatrella_newGene_994
GTCAACTTCTTCGTCGCCGTCTTCCGACCTGTGCCGTCCCCGTGTTTTCCCCGGTTTGAGTGGATCATGGCCGTTCTTCGATGCCTAGGCGCCAAGGAACCCAGCTGCACCGTCGTCGTCTTCGATCTCAACCTCTACAGCTTCGCACCCATCCCTTTGGCTCAAGTTTCGATGAGTATCCTTGTTTTTCTGTTCAGTTTCTCGCTGTTTCGGTTTGATCTGCGAGGCTGCAGCAGTTGATTCAGTTATTGGGCTGGGGCACACTGGTTCGGCTGTGTCCAGGCCCCAGTTTTGGTTCTGTCGGGCGATCTGCTGTTGTTCTAGTTTGGAGCCGATTTCTGTGGACGATTAGGCGGTGCTGCAGTGGTTGGTTCAGTTTTAGGTTGTGGTCACGCTGAG…
>Zoysiamatrella_newGene_995
GCCACCGCCGCCTCGTCCCACCCCAACTCGCAAGTCCGCCGCCACCGAGAGCTTCACCCCCGACGCCGCGATGAGGGCCAAGTGGAAGAAGAAGAGAATGAGGAGGCTTAAGAGGAAGCGCCGAAAGATGAGGCAAAGATCCAAGTAGGCATTCCATGACGAAAGCTAGCGCCTCCTGCATCCTGACATTGGCGTGGTGGTGCTTGGTGTTAGCTGTAGGAGATGTGAACCTTGTTGGATTTAGCTTTTTAAGAGTCTGGTCTTGTTCTAAGACTGGGTTTATGTAATGTGAGGATAATCATTTGTTGCTGTTGTGACTTCAGAGGTTTATGTGGTTAAATGAAATTTCTTGTTCCCGAATATGTTGCTCTTTTTATGCACTGGTTAGCTGAGTGATTT…
>Zoysiamatrella_newGene_998
CTTGCAAACCCCTAAGATCCCATCGCATTTCCCCATTGGATTGTCTCGAATTTTGAAGATTTCCCCAAGATCGAGTTTTCGGAGCTGCAGCCGCGTCCCGGCCTAATTGGCGAGCACCGATTTTTGGTCCTACATCGAAGTTAGTCGCCGGCGTTCGTGGAGGCCGTGCGACCCCGCCGGTGACCCCCTCTCTCGGGCCTTCCCCGGCATCGACAACCACAGCGCCGGCCTTCCCATCACTCCGGTGATACTCCCGGCGAAGAAGACATCGACGTTCGAGGACCCTAGCGCCCAAGCCACCACGCCGGAGTTCATTTTCCCTCCGCTCCTCGCCGCTGGCGTTTTTACAATCTGACTGGAGATGAAACAATTCTGCATACTCACCTGCAAGAAGAGCTT…
>Zoysiamatrella_newGene_999
CAGCACGCCACCACTCCTCCCACATCCATCTCTCATTTTTCTCTCTTCCTCAGCTCTCTCCCGTGACGAGCAGCTGCGCCTCCTCCCTGTCCCGCTCTCCCCACCCGCTCGGCACCTCCTCCCAACTGAACGCACCAGATTCAAATTTTCCCCAAATTTCGAGCTTTTCGAGCCGCCGGCCAAGATTCAAGAAATCCGTCGTAATCCGCTCGATTTGCAGAGGATTGGGAGCCGCCGCTGGGCCGCCATTGAAGCCTGTGGACTCTCTCCGGCACTCGTCGACGACAGCTCCCTCCGGCGCTCTTCGACGACGATAACCTCCGTGCCGGGCTTCTTCTCGCATCCGCGAAGCTTTAAGTGGAGACGGCATCAAGTTTCGTTGACCGAGTCGAGCTCTAG…
>Zoysiamatrella_newGene_1001
CCCAATAGGCCGACCAGCTTGGTGTGGCGGGTTCGCTCACGCCGCCGGCGGCACACCCCCGGCCCCGTCTGCTCCAGGGACGTCGTGCCGCGGCTGCCGGTGCGTAGCATGGACAACCCTGAGTACCTTATTGAACAAGTGTGGCCCAACTTGTTGAAGCCCATCCCATTCTTAAACGATGCAGCCATTCCTTATCCACTAAAAAATTGGAGGGAAACATCAATAAAGGTTAATTGGTGTGTAGGAGCAAGTTGCTGTTTCCAAGGAGGTAGTTTGTGGTCCTGAGCAAAAAACCGTTTGTGGTCCTGACTCACCAACAGTCCTACTCTATTTCAGCACAGACGATCCCCAGGACGGCCATCTTTTTATCTCTGCATGTCGTTCAATCATGTAAACTTG…
>Zoysiamatrella_newGene_1002
GATTCTTCAAACCGCAAAGCTTTAAAAAAAATTTCGATAAATTTGTACTGAAAGCCGAGAAGCCTGAAGCGGATTTTCACACTAGCCCTGCTGTGCGGGGCGATCGGCAGACGGGCGGGCCGGCGGCGGCGGCGCGGGCACCGAGCCAGAGCCCCCTCATCACGCGCGGCACCCCCGGTCTGGCTTTTTCTTTTGCCGTCCTCTCCCACGGTGCTTCGCTTCTCCGCTTGCCGCCCACTCTTTCGCGACCTGCGCCGCCGCTTCTCCCCCTTGCCGTCTCCGGCCTCGGGAGCTTCTCCCTCCTTCTCCGTCAGGGGGGAGCTGCCAGTACGGAGTTTTACTTGATCAAAATGGTCAAAATCGAAGATCAGGTGGAGCATGGTGTCACAGATGTTGATG…
>Zoysiamatrella_newGene_1003
CGGCAGCTAACTAATGGAAATGAAAAGAACTGGGATTGCGTACATAGCAAATGTTGCAGTTCGAAAGGAGGAGCGTCGAAAAGGAATTGCTAAAATGTTGGTCCAAGAAGCAGAGGCACGAGCAAGGAGCTGGGGATGTCGGACTGTAGCATTGCATTGTGATGTAAACAACCTTGCTGCTTTGCGCCTGTACAAAAAACAAGGTTTCAAATGCATTCGTGTACCAGAAGGAGCTAAATGGCCAGAACCTAAGATAGCTAAAGGAATTCAATACAACTTTATGATGAAGCTGGTGCCTAAGATTTGAGCTGTATAAGATCTTTCAGAGTCTACGTATATAGATACTGCACTGATGCATGAGTTGCTCTCGTCACATGTACAGCAATTGGTGTATAGCGG…
>Zoysiamatrella_newGene_1005
AGCAGGAGCAAGGAGTACTCCAGACTCCAGAGCGTTCGCCGTCGTTCGCCTCCGTCTGCCACGCTCCTCGGAAGCAGTCGGAACTCTGCCGCGTTGCTGGCGATGGGCTCGCCGCTCCGCACAGTGCACATTCGGTGGTCGACCTCTTCGTCGTCGTCGTCGCCGCGGGAGGCGGCGGCGGTGATCGTGGTGGACGGCCGCGCCGGGGTGGACTTGGCCCGGGTCGGGCTCGCGCTCGGGCTCGACCCCGCCTCCGTCCGCCTCAACGGCTACTTCATCAGCCGCGGACCGGGCCATGTATCCTCCGCCGTCACGTGGCGCACGCTCCTAGGCTTCTTCGCCGCGCGCGGGCTGTGCGCTGGAACTGACGCCGCCGCGCCCATCGCAGTCGACGGCAAG…
>Zoysiamatrella_newGene_1006
TTGTGCTTGCTTGGAAGAATTGTCTATGGGTTGCGTCGCAAGGTGGCTGTGTTCCCACCCATGTTCATTCTTGCTCTGTCCGAACAAGAGCCATCTGATCCTGAGCGCCCTTCCAAAAAATTCAAGATTTTTGTATACCTAATCCTCCAAGCTGCTTTGGTCTTGTTCTATGCCAATTCACGAGACAGTGCCCTCCATTGGTATTTTCTTACATTTAACCTGTTAGACATACAAAGTTATGTCGTATATTTGTTTGCACTCTATCATGGCAAGAAGATAAGTAGCAGGAGTGTAGGTGCACAACCTCTCTGTGTTGCATTACATGGTACATAGATAAGGGCAACTACAGTCTCATTATGTTAGATTTACTTATGTTATGGTTTGTCAGACTATCTAAAT…
>Zoysiamatrella_newGene_1007
GTACTGTATTGCAGGATGGAGTAGATGCTGATAAGGTACAGGCTTCTGAGAAAACTCAAAAATCTCGTGCAATTTTGGGTAGAAGTGGTGTAAATGGAATAGTTGGTGACCTCATCCAGGTTTCTTATTACTATCTTTTAATAATTGGATGTCTATTATTGAATGCAATTGGATCCCAATGCCGAAACCTTTGGATACATCTAACTTTATTTTCTTTTCCATCTGTTGCCCATTAATTATCAGGGGGTAAGGCCTGCTGAGGCTGATAGACCAGGATCTTCAGGTAGTGGAAGCACATCTTTCTGGACTATGTTTAACTCTAGTGACGACCGAACACAATCTTCTACAAAAGATGCCTCAGTAAACAGATCTTATGGTGCATCTGTACCTAACATCGAA…
>Zoysiamatrella_newGene_1009
CCGACACTTGTAAAAAGGTCGACGGACCCCGTCCAGCTCCACCCCACCAACTCGAGAAACAGAGCAAAGCATCCAGCCACCCTAAGCGCGCAGCAAGGCAAGCTCATCGATCCGCATCGACTTCAATTCCCGCTTGATTCGATCGGAAAGGAGAGATGGCGTCCGGCAAGGGCGAGGGTCCGGCGATAGGCATCGACCTCGGCACTACCTACTCGTGCGTCGGCGTGTGGCAGCATGACCGGGTGGAGATCATCGCCAACGACCAGGGCAACCGCACCACGCCGTCGTACGTGGCCTTCACGGACACCGAGAGGCTCATCGGCGACGCGGCCAAGAACCAGGTCGCCATGAACCCAACCAACACCGTCTTTGATGCCAAGCGGCTCATCGGCAGGCGCT…
>Zoysiamatrella_newGene_1010
CCCCTCCTTATCCTTCCCTCTCCGCTTCCGTTGCGCGTCTGCATCCCTCGACCCTTCTTCCTCGGCTCGCTGCAAGAACAAGTGTGTCACGGCGTTGTGTGGATTGGAATCTGAATTAGAGGGCTTTGGTGCTTGACAGAGCGATAAGATTCCGATGGCCAGCGGCGTCAGCAACGGTGGCGGCAAGAGCCTGACGCAGTGGCTGAGGGAGAACGGCTTCGACGAGGAGACCCTCGCGCGCATGTCGAAGAGGTGCAAGAACCTGCAGTGCCTCGACGCCGGTGAGGCCTCCGGCGTTTGGGACTACCTCCTGACCGGCGTCAAGATCGAGCGGCGGAAGCTGCGGCACGTGGTGGCCAAGTGTCCCAAGGTGCTCACCCTGTCCGTCGACGGCAAGCT…
>Zoysiamatrella_newGene_1011
GTTGATTTTTAGATTGAACGGCTAAGATCACGTGGAGTCCCAGTTATCACTGCACGATCTCCGCCCCTAACCAAGTAACCAGTGATCGGGGAGGCAATCAAGCTTGGGGGTAATATGGGAATTGTGAAGATATTGCTGCAGGTGGGCCCCCGTTTGAATCCAGCTCCCTCCACTCTCCTCTTTCTTCCGATAGAACCTCTGCGAAACGCAGAAATTGTCCGCGAGTGCGAGGACGCTCGGCGGCTGGCCATGACGGACATGACCACTAGCAGCATGCCATCTCTTTTTTACCGATAAAAATCAGACGGGGCGGGGGGAAAAAAAGGTGGAAAGCAACGGAGGAGGAGGGCAAGTGCTTTTCATTCAGGACGAGACCACACCTCCGCTAAACACCACTTC…
>Zoysiamatrella_newGene_1012
CGGCACACGAAATCCCGGCGCCCCCGTCGCCGCCTCGGATTCTCGGAATTCTAGCAGGGTAGCGGCCCCAACCATGGTCGCCGGCGACAGACGGCAATAGCTGGGAGAAAGAGAAAAGCAGGTGCGGGCGGGATCCTGTGACCTTTCTGTGGATCGCCTCGCGCGAACGTGTGGTGCGAAGAGGAGGAGAGGGGAGGAAGCTAAGCGGGGGCGGGCGCGATGTCGGTGCGGATCAAGGCGGTCGTGGATCGGTTCGTCAAGGAGCTTCAAGAGGCGCTGGACGCCGACATCCAGGACCGCATCATGAAGGAGCGCGAGATGCAGAGCTACATCGAGGAGCGGGAGCGCGAGGTCGCCGAGAGGGAGGCCGCGTGGAAGGCGGAGCTCTCCCGCCGCGAG…
>Zoysiamatrella_newGene_1014
CTAGCCGCCATCGCCGCCGCCTGCCTTCCCGGAGCTGCTCCCGGTCAACGCTACTCAGATCCAGCCGCCGACTCCCACGCATGTGCTTCTGCCCGCCAGGCCACCGGTGCTCTGCTGCTCCAAGGCCACGCCGCCTGCCTGGATCCTCCCCCACGCCGGCTTGATCTCCTCCATGTCTCCTCCTCCTGGTTATCTTCCGGTCGCTGCCACGGCCCGCATCCCTGGGTCGCCATTTTCTGTTCAGGCCACCGTTGTTGCCGCTGTCGATCCAAAAGATCTCGATTTGGAGAGCTATGTGTCCGATCTGGAAGCAAAGCTGCACCTTCTTATGATGCCCCCTGAGGATTTTGCCAACTGCTGCTGCTGGGCTGTCAGATTGAGATCTCCAATTGTCTGGCT…
>Zoysiamatrella_newGene_1015
CACGGCCCTCACCCACCACCACCCCACCACAGCTCCGGCGGCGGCGACCAGGCCGAGACCACGCACGCGCACCGCGATGGCGACGGCGCTCAACCGCGGCCTCCGCTCCGGGATCCGGCTTCTCGCCAACGGCGCCAAGGCGTCCAAGCCAGCTTCACGTGGATTCCATGCCACCGGTGTGAAGAGGATGGGAGGTCACGGTCATGATGAGCCATACTATCTCCATGCCAAGCACATGTACAACTTGCACAGGATGAAGCACCAGGCACTTAAGGTTACTCTTTCCGTGATAGGAGCAGTTGGCATAGGCGTTGGAGTTCCTGTATACGCTGTCATTTTCCAGCAGAAGAAGACTGCCTCAGGATGAGCTATCATGCTCTCAAGGCCTGCACTATCGAA…
>Zoysiamatrella_newGene_1018
CCGCATCAGAGGAGCACGCCCTTCTGCGGCCGCGAAGACGCGAGGTCATCAGACATGTGGCCCACACCGCCTGAGCCGCTTCCCCTCCAACTCCGGCGACCGCCATCTCCACCTGTCCTCACCCGCCGCCGCGGCCGGCTCAACCGCATCTCTGCCTCACAGGACCCTCTTACCGCCCTGTCGCGCGTCCTGTGGGGGCGTGCGCTGCCCCCAGCGCCCCTCGTCCTCGCCGTGCGCCACAGCTGGACCACGGCGTGGCAGATTCTCATGCGCCAGCTCGCGCCTTCCGAACCCGAGACTGGCGCCTTCACGCGCAGCGCATCCCGCTTCCCCGCCGTCTTGGAGACGCCCTCCGACCGTCTCCACCTCTACGTCGGCCTGCCCTGCCCCTGGGCTCAC…
>Zoysiamatrella_newGene_1019
CCCGCAGCAACCTTCTCGATCCTCACATACCCACACGGCCTTGCTTGTCACTCGTGACAACCCAAGCCGCAAGATCCATGGAGCGGCTGCTTCCCCTGCTCGCCGCTCTGCTGCTGGCGTTCCTGGCGTGGCGGGCCGTGTCGCGGCGTCGCCGCGCGCGCTGCTACCTCCTCGACTACGCGTGCCACAAGCCCTCCGACGACCGCAAGGTCACCACGGAGACGGCCGGCGCCGTCATCGAGCGCAACAAGCGCCTCGGCCTAGCCGAGTACCGGTTCCTCCTCAAGGTCATCGTCAACTCGGGGATCGGCGAGCACACCTACTGCCCGAGCAACGTGCTTGAGGGCCGCGAGGAGAGCCCCACCCACGACGACGCGCTCCAGGAGATGGGCGACTTCT…
>Zoysiamatrella_newGene_1020
GCTTAGGGCTCCATTGCAATGCATGATTTTCATAGAAAATGTAACAGGAATTTCATAGGAATCAGTTCAATTTCACTGGAAAAACTCAGGATTCAGGAAAAATTCTTTCAATTCAGAGATCTGATTGTTTTTCCTGTCGTTGCATCAATCAGTTGGGGTATTTTGTAACAACTGCAAGGCCATGTGGCTGCTAAAATTTTCTGGATTCTATCATTGACTATTTATTTCACACATTCAGCAGATACACAAATGTATTTAGTTAACAGCATGGTTTGTTTTCTGTGTAATCATTACTAATATGATTTGATGGCATTGTTTCTTTTGCATGGGAAACTACTTCACACAAATTGTGATTGCAGTATATTTAGGTGCATATGATGATGAAGAGGCTGCAGCAAG…
>Zoysiamatrella_newGene_1022
CGGTAGCGTTTTGTCCTGCTTCGCCCCTGGGACCAGTAGCTGAAGCTTCCCATTTGATGCCGCGTCTCCTCCAATCACCGGCACTGCGACTCTGCGAGATCCTCCCGCTCCAGACTCCAGAGCAAGCAGCAAGCAAATCCTGCAGCAGTAGAATAGAGAGGGAATCGGGGAACTTGATCTGCCGTCGCCGTTGGTGCGCGGCACTGCAGCCGTGCGCGCGACGCAAGTGGCCACGGCGAGCGGAGACACGGGGCGCGAGGAATTCTAGCCGTCGCGCGTCGCGCGCGGAGGCTGCAAGTATAAAAATAAAGTGGAGGGCGCGCGCGCGGCCCGGTGTTGTATCGTGCAGGCTCCATAGAGAGAGGGGGGAGACGAGACGAAGACCGCCCGGATTTAGGC…
>Zoysiamatrella_newGene_1028
GTAAGATCCATACAGGCATGGAGACACGAGTTACAGTTGTCCGACCACGCTACGTGCACGCAGCCGGCAGCGCGCGGAGGCAACGTCGATGAGCCAAGGCCACGGGGAGATTCTCGCAACTCGCGGCCAGGGGAGCGGGCATGTCATGTGCCCCGGCTCCGGCCACTTGCGCGGTCTGCGACCGTCCGCGGGAGGGCGGGGCTGGGTGGTGGAATCATGCTGATCACCACGCATCCGTCGCCGCGATCCACCCGTCCGCTCCGTGGCTTGTGGCGCGTGCCGCCCGCCGCCGCGGGGCTTCCGGATCTGGTCATGGTCATACGATTCCGCAACCTCTGCTCTGCGGCTCTGGTCATGCTCTGCGCTCTGCACCGGTATCGCTGCGCTGATGTCGGGGAC…
>Zoysiamatrella_newGene_1029
CTCTCGTTGCCTGCCATTGAGCCTTTCTCTCACCCTAGCCACCCCCCTCACCGTGACTTACTCCTTCAATCTCAATCCTCTTCGCTGAAATTCCAAATCCCTGCCATCAATCACGGAGGGTGGACCTGGATCGCCGGGAAAAGAAGTGCCGAGCAGGGAGGAGAGAAGGGAAGGGGAAAGGTGAAATTTGTGGAGTTCCTGCAGGGCATCTCGCTCACCTCCGATTGACCCCAAGTGCTAGCAGATGTCAACTGTCAGGGGACCTTAACTCTGGAGCAGAGGAGCTGGAGTAGGTTGTTTTCAAAACTGACAATTTTCTGTGCAGAATCAGGGTTGGAGGGTTCCGGTGTCGAGAGGGCGCCTTCGGGTTCTCATCGAGGTTAATTAAGGTAAGTGCAA…
>Zoysiamatrella_newGene_1031
CCTCTACCCGCCCCTCTTCCATCCACCAGAAGCTACCCAGCTCTATAAAACTCCACCAGGAGCAGCACGCCAGCACTCCTTTCATTTTTCCTTCTTCCTAGCTGTGGTGAGCTCCAGCCGGCCATCTCCAGACCGCCCCCTCTCGCTGAGCAGGGAGTATTTATAAGTGTTCCCAAAACCCGAGCTCTGGCGCCGTCTCTTGGTCGCCGGCGAAATCCGGAAGCGAGCTACGAAAACCGCCGCTCATCGGGATCCGGTTACCTCACCGTGGACGACCCCTTCCGGGCTCTCTCCGGCGACGAAAACCCCCGTGCCGGTAATCGCCTTTCCACGGTGGAGCTCCAGAGACAGCCCTTTTCGGTTTTCGTCAACTCGGCCGCCGTCAAGACACCGTCGAAC…
>Zoysiamatrella_newGene_1036
CCTCGCTCTCTCTCTCTCTCTTGCCCGTCTCCCTGGCTGGACGCGCCGTCCCCTGGAACACCATCACCGAGCTCCCTCCCGGCCACCATTCTCGGCGAGCTACCCCAGCTCGCCCCCTCCCCGACTAATCCCGCCGGATTCAAGCTTTTCCCCATTTTTCCCCGAACTCGGCGCCGCCACGAATTTCAGCGAGAATCCACCACAATCCATGGTTTAGTCTTCGATTCCTTGCAAAGGGAGCTCGCCCAGTCACTTGTGTAGCTATAAAACTTTCCAATCGGGCGCAATACCCCCGACTTGTGCAGGGAATTGGGTTTATTTGGCCGCCGTCCGCCGGAACCCGACAGGGTCACCGTGGACGCCTCCTCTCCAGCCTTCTTGCTCACCCATCTCCACCGT…
>Zoysiamatrella_newGene_1037
GCCGTAACTCCAACCCCAAGCACTAACACAGACAAGATGACCCAACCCAGGAGACGATGATCTGGCATGGAGCAGCAGCTCTAATTTTGGGGTGCATGGCGGCCGCGTCGCCGGCACTTGTTGGAGCTTCAAGTGGCACCGGAGACGGAGGTGCGGGGGTGTTGCTGCGCATCCCTTCTAATGCATCCCTGGCTCTCTGCCCCTCCAGCTGCGGGGATGTAGATATCTACTACCCCTTTGGGATTGGGCATGGCTGCTTCCGGCAAGGCTTCGAGTTGACCTGCAACCGCACGGCTCAACCTCCAAAGCTGTTTCTAGGCAACACCGGCACTCAAATCACATATACAGTATTTCTTTATATCAAAACTTTGTTGAAGTTCCGATGTTCTTCAACATTAC…
>Zoysiamatrella_newGene_1039
CAAAAACAGTACAGCAGCTCTGGGATTGCAGAAATTCAGAAAAATGGAAAATAGCAGCGGGCCCCACCTGTCAGCGACTGCGCCGCTTCCTTCTTCCACAGCTGGCAGCACGCTGCGGCAGCTCCCGCGCGCCCGCACCGCGCAGCATGCCTGGCAGCCGCACCGCTCTAGGGTGCCGCCCCCGCGTTGGATAAAGCCAGTCACCGCTCCCCGGCCGCCCTCTTTTCTCTCTCTTTCTCTCTCGCGAACGCCGCTTCCATCTCCTTCGGACGCCGCCGTGGAGCGCCCCAGCCGAGCCGCCCCGGCCTCTTTCCCCTCGTCGAGAAGCTGCGCCAGAGCCCACTAGAGTTCCCCATGCTCTCGCCCCCTCCTCCCTAGCACTGGACTTCTTGGATTTCC…
>Zoysiamatrella_newGene_1041
GCATTATTAACCCCCCAGGAGGAGTGGAGGAGGGCCAAAAGCAGAGCAGCCAAGCAGCCAACCAGGATGGAGCACACCAGAAAAGACAGTAGGGCACCAATGATTTGCAAGAACAGAGAGAGTGCTAGTACTAGGACTTAGGCAGCCTGCAGGCCTCTCTCCCTCGTCCTTACAAGGAGGAATAGAGATTTGGATAGGAGAAGGGAGTGGATTGGCAGCTTCCAGATTCTGAATCTTGCCAGCAAGAAGCCTCCTTCATCCCCGTCTTCAGACTTTCAGGGCAGTAACTGATCAAGCAAGTTATTAGCTGAAGCAAAATGAGCTCCCGGAGTGCTCTTGCTGTGGAGCAAATCACTGCTCCTGACAAAACAGTGCATGCTTCTACAGCCACACGACCTT…
>Zoysiamatrella_newGene_1042
AAGACATTGACCTAGCTCGAAGTGCTGCAGAGCATCTTCTGAAGCTAGAGCCTGATGAGGATGCTGTCTATGTTCAGTTGTACAACATATACATAGACTCTAGACAGTGGGAAGATGCATCAAGAATAAGGAGACTGATGGAAGAACGGGGAGTCAAGAAGACAGCAGGTTACAGCTCGATTACTGTGGCTGGGCAGGTACACAAGTTTGTTGTTAATGATCAATCACATCCTTGGACATCACAGATCATCACTATGATGGAGGAGATTGCACACAGCCTAAAGTCGGTTGGTTATGCACCAGTCACGTCAAAGATAGCAGTGGATGTCGATGAGGAAGAGAAAGAACAAGCACTTTTAGCACACAGTGAGAAGATGGCTATTGCTTTTGGCCTCATTA…
>Zoysiamatrella_newGene_1045
GCCCACTCGTCTCGTCCCCTCACCACCTCACGCCTCACGCCTCGTCGGCTCTCCCTCTCCTCTCCAAACCACGCCGCCGCGGCTAGCGGGCGGCAGCGCGTGCGTCTCCGTCTCCTCTGCTTCCTCTCCCTCGGCTACGGCTGGTCTATGGCGGATGACGTCAGCGCCACGGCATCGGGGAAACGCACGGAGCTACCTGCGAGCGGAGACGGGAAGAGTCTTACCCGGAAGGGCACGGCTTCTTCTGCAAGGACATTGAACACTGCACAGATTCCGCTTGTTGCAAGTCATCCAGAGGTATATGAGCCATGTGATGATTCCTTCGCGCTTGTTGATGCTTTGCTCTCGGATAAAGCCC
>Zoysiamatrella_newGene_1046
GGGAAAGGCTAGAAAGATTCAAGAGCTGAAGTCGTCTTAGGGAATATGTTGGTGGACGAATTGAACTGGATTATTTTTCTTTGACCATGAAGTAGAGCAAAGTTGGCAAAATCCACATTGTTGTGGTTCAGGCATTGTCAGTACCACCAATGAACTCTGTTGCTGAGTGATCCTTTTTATCGATGTTAACTCAAGCTCTCTAAAGTGAACAACCAACGGACTGTCATATTATAAAGGTAATAAAGTTCATTCAGAATACATAGATAATTTCTTTAGATATGCTTCTATGTTATATGCGTGGGTAAAATTTCCAGGAGCATCTGATATCACAAGCAGAGTTAAAATTCAAGAAGGCAAGGTAAAATTTTAAGAAAGGTTATATTACCATGATTCTTCATA…
>Zoysiamatrella_newGene_1049
CTCACCTCTTCCGACCGTGAGCTGGAGTGGAGCTGCCGCACCCCATGGCAAGCCGCCCCGAGCGCCGCCTGTACTCCGACGGCGGCAAGCTGTTGTCCCCCTCTAGCCCTGGACAGCCTCATCGTACTGCTCCCTCTCTGGGACCGAGAGCTGAGCTGCCTTCGTCCCCCTGCGCGCCGACCACCGCGTGCTCCCTTTCGCACGGCGTGCTCTCCATCGCCGGCGCAGCGCCTCCCCTCTGGACCACTCGCGCACCACCGCGGCAGCCTCCTCCCTGACTTGGGCTCTTTGATTTGGTCGGAACACGGCCGAAGCCGAGCCCCGCCGTGCACCATGGTTGAACCTGGACGGGATCTCGTCGCCGGCCTCCTATGGCGCCCGTCCTTCACGCCTACAACC…
>Zoysiamatrella_newGene_1050
NNACTATCTCATGACCAGGTGGGCGGTGCCCGGGCGCTCAACATGAGGCTGGCGGCCGGCCTCCATCAACTGCTCGGGGTCGTCGAGAAGGTGGACACCATTTTTGACGAGGCGCACTTTATTGAGTGCCGGGACAACCTCCACGCCGCCCTGGGTCGGCCTCCGCGTGGGTTCGCCTTCCAGTCCGAGATCGACACCCTGCGGGAGGAGTTGGCGAAGGCCCGGGCCAAGTCGGGGGAGACGATGGCCGACCTGCGCTTCCCACTCCACGCCGCCCGGGAGTCGAGCCGCGTCGCCCTCGAGGAGGCCAACAAGGCGCGCATGGAGGTGGTGGCCTCCGACGCCCGAGCTGGCCGGGTGGCAGCGGCCCTCGAGCAGGCCAACCGCACCATCGTTGGG…
>Zoysiamatrella_newGene_1051
GGAGCGGCCCGGGCCCGCTCGTTAGCGGGTCGGGTGCGCCTCGGGGCGCGTGCCCACGACCGCGTAGTTACTCCCCACGGTCGATCGTGGGCGGCGCAGTAACTACGCGGGCCGTTTAAAAAGAGGGGTGCGGTAACTTCGTGTTTTCACCCAACCTCCTTGCTTCGTATTCGAACTCCTATCGCGCGCGAGAGCCCGTCACCTCCTTCTTTTGCCTTCGCAGCGTTAGGTTCGACGATCGCCATCCTCCTCGTCCATGTTCTTCCCACGTCATCGTCTCCATCTTCGCGATGTCGGAGTGGGAGCCTTCGTCTGTTGACGACGCCTTGCTCACGAGGTGAAGCGTCGTGGGGATGCTCCCGCCGAAGGAGTCGGTCGGCTGGCTGGGCGGCCATGGTC…
>Zoysiamatrella_newGene_1052
CTTCCTTGCATGCGCGCCACGAACCCCAGAGACGTGTTCCCGCAACTTGCGCGTGCCTTCCTCCTGTCCGTCGCCCCTCTGCCCTCCCTCTCATTCTCTCGCTCATTTTCCAGCCACCATTGACGCCGTCTAGAGCTCGAGCTCGGCGCCCCGCCTCCTCGACGAGTTCCGAGCCACCAGACTGTGGAGATCGAAGCCTCTTCCCACCCTCTTGCAAATCCTCAAGTCCCCTTGCATTTCCCCGTTGGATTGCATCAGATTTTGAAGTTTTCCTCAAGATCGGGTTTTCGGGGCTGCAGCCGCATCCTGGCCAAATTTGCGAGCTCCGTTGTAGATCGAAGTTGGTCACCGAAGTTCATGGGGACCGCGCCACCCCACTGGTGACAACCTTTTTTCCAT…
>Zoysiamatrella_newGene_1053
GCGGACCGCGCAGCCGTCGAAGACCGCTGCTGTTCGCTCCCGCTCCCGCTCCCGCTGCTCAGTTTCAGAGCATAGCGCAAGCGCGTCCGCGGCCGAAGCTGCTGCCGACTGCTGCCGCCCGCTCCGGCTGCATCCAAGAAGCTTCCTTCTCTCACTTCTATAGCCATTCCACCTCCAAGCGCAAGAGACCAGGCACAAATCGTATTGAAATCGAAGAAATCAGAAAAATTCCCCAATTCCTGACCTCCGTCAACATTGCCGGAATTGAAGCTTATCCGGATTTAGAGGGATTTGGTACCGTCACCATCGCTTTGCTTTCCTCTCCTCCATAGCTCGTCGCCGGGACAACTCCGGCCACCACTGCCCAGAACGGACCATTGGTGAGTCTCTACATGCCTG…
>Zoysiamatrella_newGene_1055
CCCCCCCCCCCCCGGCCGAGCTCCTCTCTCTCTCTCTTTCATTTCTCTCCCGGCCACCATTGACGCCACCTCTCTGTCCCATCGTGGAGAGCTCCGATCGGGCCAACTCTGATCCCCATTCTTAAACGGGGAAGTGCGCCTTCTCCCTCTCCCACTCTCTATCACCGCAGCCCGCCTCCTCTCCCACCGAACGCGCCGGATTTTTAACTTCCTCCAAATTTTCGGAGTTTTGAAGCTGCCGGTGAAATCCGGCCAAATTAAGTGTGCCCGGATCGAAGATTCTTCGACGCCGTTCACCGAAGGCCGAACTACCCCGCCGACGACAACACTGATGTAGTCTTCCCCAACGCCAGCGAACCCCCATGCCGTTGTTACCTGCACCACGGCGAAGCAACCAGG…
>Zoysiamatrella_newGene_1056
CCAACAGTTACCACTTGCCATGCGTCATCCATATCCCAACCTGCAGCTTGGAAGAAATTTATGGTAGGCACCGGCCATTTGCGAAGCAGCAGGCCTGTCCCAATCGATTCGTGCCATGGGGTGATGGGATTGTGTAGCTGTTATGGCGCCGCACCTTGTTGAGCAACTCACTGAATAGGAGTACAGGGTTAAAGGGAGGACAAGATATATAGTATGTCTATACCAAACATCATCGATGTACCTTCTTTTTTCATGTAAGTTGATGTACATGCGGCACTGACGATTCTTACCAGAAAAGCACAAGTATCGTGCAATGAAGGATCAATTTGATGGTACACAGGAGAAAGATTTGGCACCGAGACCATTTTTCTTTTTCTTGTTTTCTATAGGAGAAATGAA…
>Zoysiamatrella_newGene_1057
GAGAAGCTACGCTCTCCCTCCCTCGAGCCCCACAGGACCTCAAATCGTCTCTCCTCGCGCGGTTTTGGGCTGGATTCGAAGTCTTCCCCAAGACCGTGAAATCGGACGTCGCCGGCCAAGTCTCCTCAAAATCCGGCAACTCCGTGCAGGAATTTCAGAGTCTCACCGCCGCCATCCATTGGGACCGAGGCCACCCCACTGTCGACAGCTTCACTCAGCTGGCGACCATGCCGCTCTTCCTTGTGCTCCAGTGAAGCTATAAGAGCAATTTGTTTGGAGTTTTGTCAAGTCTTGGAGTAGCTTGTCGCTGTCGAAACCATTTCTTCCCCCGCCGCTCGCCGAGACCACTGTTACGGATCTATGGAAAATAAGGAAGAGATCGGAGAGTATCATCAAGAG…
>Zoysiamatrella_newGene_1058
GTCAGCGCACAGTGGAAGCGCTTGCAGAATTCGTTAACACTGAAGCAGGTTGGCTTTAACTAAAGCTGCTAACAACAGCTTTGAACATTGACTTATTGCTAATAACCAAACCAACTGACTGTAATACATATTATCTGGAGCATTTTATGAGTTGACCACCATAGCAAAACTGAATCTCAAGCATTAAGCATTATTTAAATTGGGCCATATGTGCTTTTACTGTCATTTCCTTTCACCAATTGATGCTGTTATTAATCATCATTTTTTAGGAACTATATCGTTTTATTTTATCTTGGATAAGTCCATTGTTATGTTGCAAAAGCTCCTACACATTTAAATCCTTTTGAGTGGCATGTATTAAAGAATCAATGATTAGCAATTACTGCACCATATTTCAGG…
>Zoysiamatrella_newGene_1059
GCGCAGTAGTGAGTAATAAGAAATTAAACTCAAATCATTTATATGTAACTAATATATGAATAGAAATATGTCAAATTTGAACAGAATGTTTGGTTTTGAATATGTATCATGGAACAACAGGCAAGAGTCTTCTTGCTTGCTTAGCTACTTTAAAGAGACAATTGGCGCATTAGCCATCATCCCCTCTCTGATTCCAAAGATAAAGTACTCTCTCCGTCCCTTTTTACTTGTTATTTTAGGTGTGGACACGGGAATTAAAGATAGTGAAAATGTGAGATGTGTTGAAAACGAGGAAGAGAAAGATAGAGATAATGATGCAATTACAAATGTCAGCATTACAAGCGATTTAATAAATACAGAATAATTTCTTCCAACACATGAAAGCTATTTCTTGCAATT…
>Zoysiamatrella_newGene_1061
GCTCTCTCTACTCTCTAGCCAGTGGGTGTTCCACTGGTGCTGCACGCAGGAGAAAAGAGAGAGTCTGATTGGAGCTGCAATCTGTAGGAAGGCTTAGATTTCATTTTCTTTTGCGACCGGCTTGGATTCGTGCTTTGCTCTGAAGTTGGTGTGGTCCTGCTACGGTAATATCAGATAATCACCCCCTCCATCTCTTATCTGCTCTAATTAGGCATGCATCTCTGAAGCTTTTATGCAGTTTTTCATATAAGATAGTTTGAGCCTATGTATGTGCTACTTTAGTTTTTTCGGACATGAGCATATAGCCAATGCCTGTAATTCTATAATATTAATCTGAATTATATGCCACTGCCTATGATATCATTATATTAATCTGAGAATATTTCATATCATAATTTT…
>Zoysiamatrella_newGene_1062
GCGACCTCCAGCTGCCGCGCGCGCCCGAGTGCCCCACTGCATGCACTCCACGCGCCCTGGGTGAGTCCCTCACGGGGACACGACATCCATTTCCGTGTCGTTCACCGTCGCCTCTCTCTCATTCTCTCTCTCGCACCCGAGCTCAGCCGCGCGATGCCCTCGCTTTGGAGCGCCGCCGCGGAGAAGCCAAACCGAGCCACCCCAACCCTTCCTCCGCCATTCAGCAGCTGTGCCCTTCTTCTCTCAACCTCCTCAGCCAACCGGCTCGCCTCCTTCGTTAGGCTCGACGGATTTGAAGTTTTCCCCAAATCACGCTGCAAGGATGGTCGGCTGTGGACTTTGAAGCTCGACACCGACCGGCACCTGAACCCCGCCGGCCCCGCTGACGAGCGCCCCTTT…
>Zoysiamatrella_newGene_1063
CGCCCGTCGATCCACGTTGTCCCCGCGCCGTCAACCGCAACCAAGCCGCGTCGCCTGTTCCCACGCGCGTCGCCGTTCCTCGTCGATCCGCGTCCGCGAGCCGTCATCGCTCCGATCCACGTCGCCTCCGCCCGTCATCGCGCCGTCCCGCGTCGCCCAGCAGCGGCCGCCGCCCCTGTCCGTCTGATACATGTCGACAGCATCGGTCCTGCTATCCCAGTCGGCACCGCTTCGCCCGTCCTCGACCAGCGCTCCACGTCTCCGAGCCAACCGTCGTCCGAGCATCTCCGCGTTGGGAGAAGGGCCGATCTCGATCCAGCACCCGATCCCCTGCGCGTGGTCTGGTTCTCCTCGTCAAGCCCCCGTTGGTGACCTCGAAAAGGAGTGCTATGAGCTTGT…
>Zoysiamatrella_newGene_1065
CCCCTCTCTCCTCCCTTTCATTCTGCTCTGAACCCAGCCGAACGGCAAGCTTCGACGGAGCACCACCGCAGAGCCGCCCCGTTCTTCAACCTCGGCGCAGCAGGCGCACAACCCCACCCCTGATCCCTCACGCCTTCTCTCCTCAACCAATTCCTGTCAAGCTACCCGATATCAAAGTTTCTCCCAATTTCGTTCTTCGTGGAAATCGAATCCGAGTCTAGCGATTTTCTGGAATTTCAGAGCCTTCGCGCCGGCCACCTGGACCTCGTCACGTCACCAATGCCGACCCACCTTCGGCCCCTTCCGACGCCGGCGACCCTTGTGCCGCTCTTCTCCACCCTCCGGTGAAGCTCTAGGGCCAAGAGCTTCAGGTCCTCTACAACGGAGTCGCCGTTGCCG…
>Zoysiamatrella_newGene_1066
GTTTCAAATAGAACGTGGTAAGTGCACCCAGTGTAAGCTTGATTGTTGCAAGCTTGTCAAGCACATTAAACCCTTACCTGTGGAAAGAAGGGAGCAATACATCAGAAAGGTCGCTCCAAACATTGCATCTAGAAAGAAACTGCTAGCTAAGCTTGTTCGTGAGCCAACGGATGGAAATGCTTGGCATGCGGATCACATTGTACCTGTCTATAAAGGAGGAGGGGAATGTACACTTGAGAATATGAGAACACTATGTGTAGCTTGTCACTATGAAGTCACCAGAGCTCAGCACAATGAACTTAAAGAATTAAGAAGGAAGGAAAAGGAGCACCTGAAAAATGCTTTGAATCAACTAAAGGATAAGGCAAGTGCAGTGACAGAAGAACTGGACAACAACTT…
>Zoysiamatrella_newGene_1068
CCCCTCCATGCCAACCCCGCGCCGCCATCGCTAGGGACAGGTGCCGCCTCCCGCGCCTCGGCCTTGCATGCAGGAGGACACGTCCCCGTCACCGTGTCCACGCCCGAATCGGCCCCTCCCCCATCGGTCGTTCTTTTCCTTTCTCTCCCAGCCAAACCCGCGCCTCTCTCTCTTCTCGACACCGTGAAGCACCCCCGCCTGCGCCATCCCAGCCTTTACTCTCGGCCCCGAGCTGCGCCAGACGTCCTCTAGCTCTCCCGGCCGCCTTTCTTCCGTTTCCCCACGCGCCCAAGCGGAATCCAAGTTTTTCCCTAACTTCGCGAGTTCTTGGACTGCCGTCATCGTCTGATGAAATCCGTCCAAGTCTGGATTCCGAGTTCTTTGACGTGTTCTTCATGG…
>Zoysiamatrella_newGene_1071
GTGACCTCCCCGTGTCCACGCGCGGTTCGACCTCCTCCCTCACTCCTCTCTCGCACTACCTCGCCTCTCTCTCGCGCGGGCAGCACTGAAGTCGGTCGCCAGTGCTGAGGCGAGCTCGAGCTGCCCCATAACCGAGTCACTCCAGACCTCTCTCTCCCATGAGCAGCTTCTCCATCTCGTGCTCTAGCTCAAGCACCATGGATTAGCTCCCTCTTTAGCTGGATCGAATGGATTTGGGATTTTCCCCCAAGACCCAGTTCTTGGAGCTGTTGCCGATTTTTCGAGAAATTCGCGCAACTCAGGGGATTGAAGTTTTCCCCGTCGCCGTCAACAAGAACCCGACCACCCTCGCCGCTACCGACCCCCTTCCGGCCACCCTCGACGGCCATCGACCTGGTG…
>Zoysiamatrella_newGene_1075
GCCGTCTTCTCTGGGCCCTTCATTCCTGTCCCATTGTTTCTCCTTTCTACCTCCCGTCTCCCCGGCTCACCGCCCGCCGGCGAGGGTCCAGGCGGAGTGGCCAAACCCTGCAGGAGAGTAGCTCCCGAGGGATACAACGTCCTTCTGGAAGCTTCGTCCTTCTCGAAGGGTTGTGGCTGTCGAATTGGTCTGAAAGATCTGAATTTTGTTCCGAAGGAAGGATTTCTAATCACAAATCTTGATCTGCGGATAGGTGGTGGAAATTTCAGTGGTTTGTGAAATTTGCAGCTCTCACAGATTTCTTGAAATTTGACTGGCACATCAGTGGGCAGAAGCAGGTGACACAGCAGGAACAAGTGGTAGCACTGTAGAACAGGGGTAGGGAACGATAGGAAGAAC…
>Zoysiamatrella_newGene_1076
TCCCGTTCCTGGTGCCCCTCTTCGTCGTCGCCAACGTCGTTCTCTTCGTCCTCACAATGTACGCCAACGACTGCCCCGCGCACGCCCAGGAAACCGGCGCCGCGATTGGGGGATCCGTCGGCGAGAGCGCCGCCGCGCAGGGGTGCTGGCTTGCGCCGGAGCTTGGGCGGTTCGCGTTCCAGTCGTTCAGGGAGAACCCCCTCGTCGGCCCCTCGTCCGCGACGCTTTTGAGAATGGGGGCACTAGAAACAAGTAAAGTTACAAAAGATCACGAAGGCTGGCGTCTCATTACATGCATTTGGTTGCATGCTGGAGTCATCCACATACTTGCTAATATGCTGAGTCTCCTATTGATTGGGATCAGGCTCGAGAAGGAATTTGGTTTCATGAGGATTGGTA…
>Zoysiamatrella_newGene_1077
TCTCTGCACCTCCAAAGCACACCGCCGAGCGCCCTTGCCTCTATCGCCCCGCTCTCCTCGGCTCCACCGAGCCCACAGGCAACTCCACGGCGCTGCCCCCTCTCCTCTGCACCCAGCCCCAAGCTCCGGCAGCACCTCCGCCGTGCGCCATTGCAGGACGCCATCCCCGCTCGTCGTCGGCACAGCACCACCGTTCTCTGACCTCGCCGTGGCCGTCAGCAGACTCACGGCATTCCTATCTTCCTCCTGCGCTCGAACCCGGGCCGCCTCCGCCTCCCCCTCCCCTGCATCGCGGCGCCGCGCGCTGTCGCTGAACACCAACGAGTCCCCGAGGCCGACGCTCCCTGGCCCGTCCCCGGCATGCCGAAGCCCACGGCAAGGACCCAGTGCCACCCTCTT…
>Zoysiamatrella_newGene_1078
CAGAGCACCGCACTCCTTCCCCATTTCTTCTCTCCCTCACCTCTATCTCCTCCCTGTAGTGCGAGCCCTTGCTGAGCTCGACGCCGCCACCGCGCGCCATCATCCGGCGTCCTCCACCTCCTCTTCCTAATCCCCGATCTTCCCCATAGATTCCCTCACGGATTCGAGCGTGTTACATTTTTCTCCCCCAAATCGGCTTCTTAAGCCGCCGGCTCATTTCCGGCCAAAAATCCGGGGCAATCCCCGAAATTTTGAATCTTTGAGCTCGGTCGCCGGCAGGACTCGACTAGTCACCGTGGAAGGCCATCTTCCAGCCTCCATGGACACCCGCTTCCACCACGTCGGTCTTCCGCTCTCTCAGGAAACGACGTTGAAGGCGAGCCAACTGGGATTGCTGCT…
>Zoysiamatrella_newGene_1080
CTTGGATGATATCTATGATATATATGGAACTCTTGACGAGCTAACAATATTCACCACCGCCATTGAACGATGGGACAGAACTGCGACTGAAGGACTCCCCGAGTACATGAAAGCAATTTATATGACTATTTTGGATACATCCAACGAGTAGCCAAACTTGCAACCAAGGAACACTATTGTGAAGTGCAATTTCTCCTCAAAAAGGTGTGGCATGACCTTTGCAGGGCCTTGCTACTGGAAGCAAAATGGCACTATAATAACTGCAATCCAACCCTGCAAGAATATTTGGACAATGGATGGGTGTCTGTTTCTGGACCACTATTGTTACTTCATGCTTTCCCCACACTCAAGATGGGCATTAACCAAAGTTCTATACAACAGTTTGAGACCTACCCAAAA…
>Zoysiamatrella_newGene_1081
TCCTTCTTCACTCGTCTCTCTGCTCTATGCCGCCCGTCGTCCGCCGCCGCGCCAGCAGAAGCCATCGTCGAAAGCCGGTGAACCGAGCGAAATCGCCGGCTAGCCGCCCAGTTGCGCGGTCCACATCAGGTAGCGGCAAACCGCGTGGTAATCGCAGAAAGCCGCTTGGTTTCGACGGTTAGCCGAGCGCGAACACGCGCCAGTGAGGGTGAAGCCGAGGGACCGGCTTACCGGCCAGCTAGTGCGGTTAGCCGCTCGATTAGGTCGGGTACTGGGTTAGCCGAGGTAGACGAGGTGAGGTTAGGGTTTAGTTGATTTTTCTCAAATGTTGGCTCATTTGCTTCATAGTTGTACAAAATAATTGCTTATTTTCATTGTTTTTTTAAATATAGTACTGTA…
>Zoysiamatrella_newGene_1083
CTAGCCACAGCCCACATACACACTGCACTACACACTAATACAGAGAACCAGCTTAGATCTAGGTCAGTTGTAGACATGTTTGCAAGCAAGCAAAGTCATGGTGTTGTGCTGGTGGCGGCGGCCGTCGCGCTGCTGTGCCTCCAGCTCCCGGCGGTGGCTCGTGGCCAGCTGCAGGTGGGGTTCTACAACACCAGCTGCCCCAACGCCGAGTCGCTGGTCCAGCAGGTCGTGGCGAACGCCGTCGCCAACGACTCCGGCATCGCCGCCGGCCTCATCCGGCTCCATTTCCACGACTGCTTCGTCAGGGGCTGTGACGCATCGGTGCTGCTGACCTCCCCGAACGGCACGGCGGAGCGCGATGCGGCGCCCAACAACCCGAGCCTGCGCGGGTTCCAGGTG…
>Zoysiamatrella_newGene_1086
TAATCATTTCCATCACATTGTATGCATTGTACAATGCTTATTCTTGAGAAACAGCGAGTAATATTTTGTTAGCATATGCGGTAATAAATGCAGTAGGTTAAATCTGTATTTCATATTTTCTTCCCCCACTGATCTTTTTATTGGAGTTTCATGTACCATATATAACTCAAAAGGTGTTTCTTTGTTCCTGGGTGTAGGGAGACCCTAATTAGGAAATATGTTGAGGAAGAGTCCAAACCATAGATCTACGGCATACCAGATTGAAGAATCCATATCAAGACCGCAACCTCATGTTTCTTACGGAGTAGCACTATCTATCAACCATAAAAAGTATAGGAAAATCACACACAGAAAAATTGTCTTTGAAAGAATGAGTAGATGAAGATAGTTGTTGCCCAA…
>Zoysiamatrella_newGene_1091
CGACCAGAAGCTTCTCTGTCGCTCCGAGCCACCGGCGCTGCCGCTGCTGCGCGCTGCCTCTGTCCGCCGCCGCTCACCACCCGCAGCTGTGGCGCTCGCTGCTGCCCTCTGCCAGCATATCCATCGCCGGCTGCCCATGGTTGCTGCTGCGGCTGCTATGGCAGCGGCTACCCCTCGCCTCGACCGGCCCTGCGGCCCTGCCACCGACTTGGCCACCGCCCGCAGGCCCCCGCGTCGCGCGGTCACCGCCTAGACCGCCCCTGGGTTGACGGTGTTGAAGTCCGACTGGCGGTTGGATGGGGAATCCCTTCTCTATTTCCTCTTCAATCAGTTCCATTCCCCTATTCTGCTTGGTCTGGTCCAGTTCATCCTCCAGGGAAGAAATCAGTGTGGTACTGA…
>Zoysiamatrella_newGene_1094
CATAGATGAAAAGCTTAGGCACCTTGACAAAAAAAAAAAAGAGGCCCAGGCATCTTCCCCTCAACCCTCACCCGGACCTTCCCCTGATTCTCCACACACTATCGAAGCTGCTGCTACCTGGTGGACGCCGCACACCACCATGACTGCCTGAAGCTGCTGCTGGATCCTCCAATCCAAGGCACAAGGTACCCACACAATCGAAGATCCATCTAGGGTTGGTCCTTCACTCCAGGTTGCTCCTCCACACAAGTCCATAATCTACACTCTATTCTTATTTGTGCTGTCGCTAGGTTAGTATTTGCTACAGTGGATTTAATCCACCTTTCTTACTTAATTCGTTCATTTTGCTAGGTCTGATGGATTTGACTTTACAATTTGATGAGTTTATAGGTCGCCAAT…
>Zoysiamatrella_newGene_1095
TGGTGACTGGCCTTGCGCCACTCCACATCGCAGGACGCGCGCCGTGGCTACACGCCGGCCGCTGCACAGGATCCTCGATCCTCCGCCGTCGCCTCCACCTCCGCCTTGAAGTTGAAGGCTCCATGGCGAACTCCTGCCTATCCAGCGCAGCGCCCGCGGCGCTGCGCATCCCGTGCCCCAATCTATCGGTCGACGCAGCATGGACGCAGCTCCAGCTCCAGTGCGCGTCCGGGTTCTCCCGCCCGGCGCTCGCGCCGGGCCGGCTCGTCACCGACCACGTTGCCGCGCCATCCGTGCCCGTTCAGCGGAGGCGCAGGCTCGCTGTAGCGGGGATGGTGTCGCAGGAGGAGGCCGCGGCCGCGGCCGCGGCTGTCGAGGAGGAGATCGCAGAGGGACAGT…
>Zoysiamatrella_newGene_1097
GCCACAGCCATCCGCAACTTTCTTCACCACCCCGATCAGTCGATCGCTGAAGCAAGAGCTCGCTCGGCAAGATGCAGATCTTTGTGAAGACGCTCACCGGGAAGACGATCACCCTGGAGGTCGAGAGCAGCGATACCATCGACAACGTCAAGGCCAAGATCCAGGACAAGGAAGGGATCCCTCCGGACCAGCAGCGCCTGATCTTCGCCGGCAAGCAGCTCGAGGATGGCCGCACCCTGGCCGACTACAACATCCAGAAGGAGTCCACGCTTCACCTGGTGCTGCGCCTCCGCGGCGGCAGCAGGGGCGGCTACCCCAAGGGCATAGAGCCCAGCCTCCGTGAGCTAGCGCAGAAATACAACGAGAACAAGAAAGTCTGCCGCAAGTGCTATGCTCGCC…
>Zoysiamatrella_newGene_1098
CCTATTTTTCACAAAAATCTCCTGCGTGCGCCGCTCCTCTCCTCTCCTGCGCCTCTGCCACGGTCCTCGTCACCCTTGGAACCGCGTCGGCCGCCGTACCCGGTTCCCGCGCGTCGTCTCCACACGTCATCCTCTCCTACGCCTCGTCGCCGTGAGCCTGGTCCGCTCCGTGTCGCTGTCTCGGGCCGCGCTGTCAGCCACGTCGCGCTGATTCCATCGCCGGTCACCGAGTCCCCGACGCCGTCTTCGCTCGCCTGCTCTCGCGCCAGCCGAGTCGCCGCACCCATCGTCGCGCCAGTCCAGCCGACCCCGTCGCCTCTACTGGAACCGCGCGCCGCCTCGATCTCCATCAGGCTCCTGCGTTTCGTCACCCGACGCCGGTCTTCGCCCGAGCCGAAG…
>Zoysiamatrella_newGene_1100
CTCCAACCGAGCAGCGACCCGACGCCTGTCTAGGTGCCGTTTTTTACCCGCGCCTCCTTGCGCATGCCGGCAACGAAACCACGGACGTGTCTGGCTCTGATCATCGCGTGGACACGACGTCGCCCCCGTGTCTAGAGACCTCGGCGCCCCTCTCATTTCTCCTCTCTCTCGCGCGCGTTCACTGGCGCACCTCACCTCTGCCGAGCTTGCCGCTGTGAACCACCTCAGTCCAAGCCGCCCCGGCCTCCATTCTTCAACGGGAAGCTGCGCCAGCACCCTCTCCCGCTCTCCCCTGCCCCAGCTCGCCCCCTCCCTCTTTGAGCTCGTCGGATTTTGAATTTCCCCAAATTTCCGAGCTTTCGGACCCGCCGGCCATTCACCTCCAAGTCCGGCGTTCCT…
>Zoysiamatrella_newGene_1103
CTCCTGCGCGCCAACTGGTGGGCCCGCCTCTCGCCCCGTATTCTCGGCCCCGCATCCGGTCCGCACCGTCTCGCCCCACCGCCTCGCCCCTCTGTCGCGCCCACTCATTCTCGCCCCCACAGCTCCGTCCAGCTGCGCCAAGATCCCCTCGCCTCGCTCGAGCCGCAAACCTCGATCCGTATGGCTACAGGGGATTGATCGAGGAGGCGGAGCTGGCAGTCACCACCGACGAGGCGACGAGGAAGCAACGCTTGGATAGTTGGATCCATTGTCGCAGACGGTCGAATCGAGCTGGGTGGTCTCGCGGGTGGAGCAGCGGTGAGTATGCGACCTGTGGCAGGGGTGCAGCAGTGACACAGCAGACGGAACAACAGCAACGGAGGGGTAAGGTGCTTTCTT…
>Zoysiamatrella_newGene_1106
CTATCAGTCGGTGCAAGAAATGGGGAGCTCAAGGTGGTAAAAGCAATGTATTTTTTGCAAAATCTTTGGATGACAGATTTATAATAAAACAAGTTACGAAGACAGAGCTTGAATCATTCCTTAAGTTTGGCTCGGACTATTTTACATATCTATCAGAGTCCATAAGCACTGGAAGTCCTACTTGCCTAGCAAAAATTCTGGGGATCTATCAGGTTACAATTAAGCACGTGAAGGGTGGCAAGGAGTCGAAAATGGATCTGCTGGTAATGGAGAATCTTTTGTTTGGACGGAATATCACCAGACTCTATGATCTCAAGGGATCATCAAGGTCAAGGTATAATGCAGATTCCAGTGGGAGCAACAAGGTTCTTCTTGACCAGAACTTACTTGAAGCGATGC…
>Zoysiamatrella_newGene_1107
CACGGGCCATCTTCGTCCTCAATCTCTCTCGATCTCATCGATCTCTCTCTCTCGTTTCATCCGCGCGAGTACCTCCGATCCATGAAAACCCACAAATCTAGGTGCTGCTGCGAGCTTCCTCATCTTCCTCCTTTCTGCGCAACAGCAAGCTTGTGGAACCCTTAGCAGGTCAGTTTCGAATCCATCGAAATCCTTAGAAAACTGTTAGATAAATACTTATTTCTCTGCACCGATTTTGCAATCGAGTGCGGAGGATCTATTCATTTTGATCAGTGGTGGCGGCAGCAAGTTCGATCTGGCGCATGGATTTGGCTAGATCTACGAGAGATGAGATTTCTACAGGCTTTAGACGAGCAGAAAATTGGAGCAGTGAATCAAAGTCGGTAATATGCTTTGTTC…
>Zoysiamatrella_newGene_1108
GGCAACAAGCAGATCAAGCAGCAGCTGAAACGGGTGTTTTCACTTCTCAGTGACCATGAGGAACTTCCTCTTCATCCTTGCTCTTCTTCCCGTCACCGCCGTCGGAGCCGGCCTCAAGGTCGGGTTCTACAGCAAGAGTTGCCCGTCGGTGGAGACCCTGGTGCAGCAGGCTGTGGCTGCCGCCTTCAAGAACAACAGTGGTATCGCCGCCGGCCTCATCCGGATGCACTTCCATGATTGTTTCGTCAAGGGCTGCGACGGCTCGGTGCTGATCGACTCGACGGCGAACAACACGGCGGAGAAGGACGCGATCCCGAACAACCCCAGCCTCCGGGGCTTCGAGGTCGTCGACGCTACCAAGAAGGCCGTGGAGGCCCAGTGCCCGCGGACGGTCTCCTG…
>Zoysiamatrella_newGene_1113
GAGCAAGAGGAAACAGGGAAAGTCCGAAACAATCAGGGGGAGCTCCAAGAGAAAGTGGAGAAAATCCAAGGGAATGCAAGTCAATTCCAAGAAAAATCCGTGGAAACACTGGAGAAAGCAGATCACTTGCCAGATGAGACACAGAAAAACCTAGGCAAAGACAAGAGAATTCAAGAAAGGGCAGAGAAAAATATTGAAAAAGCAGAGAATGTCCATGAAAATGAAGTGAGAATCCAATTTATGACAGAGAAGATCAAAGAAAATGCAGAAGTCCATGATAAAGTAGATGAAGTTCATGTCAGGAGTGGGGACAGTTAGATTATGCACTTGTTCTTGAGTGCCAGACTTAATCTATTACTGCCTTGCAGTTGATCTCAAGTACAAAGTTTATGAGATACC…
>Zoysiamatrella_newGene_1114
CTTGTAATTTTCGGTGTCAACAGTAAGGAAGACGTATCGCTTCTCCTTCTGCTCCTTCACTTTCCCCATCGCAGCTGCAAAGATGGCACTGAGATCCCTCAGATCTGCGGCTCCAGGGCTTCTTCTTTCCTCCCTGATTGACACAAATGACATCCAGGTAGTGCCCTGTTCTTTGCTGCTCGGCCCTCCTGTGGCTGGGACGACGGCTCCAAGGTCCCTCAGAGCTTCGGCTTGAAGTCGTCTTCTTCATCCCTGATCGACACCAACGATGACTAGGATGACAAGAAGTGAGATGAATCGTCTGACAACAGCCACTTGAGCTCAGGCAGTGGCAGCAGCAAGTTGAAAAGAATTGCATACAAATTAGCCCTGGCTGCAACACAAATACAAGGACTCCTT…
>Zoysiamatrella_newGene_1115
GCCGACCTCCAGCCGCCGCTGCCAGCAGACTTCTTGCTGCTGTGCCCTGCTGCTGCTCCCGTGCTTTGCTGCTGCTGCTGTGCACCACTGCTGGCTGCTACTGCAGTTCGTGAGGGAAAAGAGGAGGCAAGGGAGAGGAGAAAAGGCCAGCTGGTTGGCCTTGATGAGCTGCGCCTCCAACTGCTGTTGCTGCTCGCTTTCTTTCGTAGCTGCTCCAATCAGAGAGAGGTGAGAGCCGGGAGGGAGGGAGAAAAGAAAGAAAGAGGAAAAATAAAGGGAGGAGAGGAGATTGGTCAGAGCAGAGAGACTTCTATTGGGTGAGGAAGGAGCTAGATCGTTATACATTCATACACCTGTGATTGAGAAACTTTTTAGCAAGCATGTCAGATGATAGGAGTT…
>Zoysiamatrella_newGene_1116
AAAACTTCCTGAGACTATCTTATCATGATCCAATGCTAAAGAAGACTGTAAAATGCATTGATGTACTAGGAGTTTCAGATTGCTTGACCCAGTATGTTTGGCGGACTCAGCAGATGTCTCTTCAAGCATATCAACCTCTAATTGCCATTAGTATTAGCCGCATGGTTGCTCAAGTTGAGAAGCCAAATATTGAATGGCCAAAAGCTTTGCAGAGGTGCCGAACAATGCTTGTAGAAAAGAAAGACATGTTGAAAATATGGCAAAACCAAATGGCACCGTTTGTTTCAAGGCACCTGTCAGTAGAATCATTTGTTCAAGACACTGCCTCCCACTTTCTACATATTCTCTCTCCACTGAGTTTGAGACCTGTAGCTCTGAATCTGCTGTCAGAGACAGAGA…
>Zoysiamatrella_newGene_1117
CTTACCAGGGATAAGTGGCAAATTTACTACCATGATCAATTTCACTCACTCAAGTCATCTCTCTCTCTCTCTCTCTCTCTCTCTCTCTCTCTTTGACAACATTGCCAAGCGCCGCAGCTGAGCTCCTCCTCTGAACCACCTCCGGCCCCGTTGCCCAGCGAAGAAGCTGCGCCCAAGCCTCCTCCGGTCTCCCGCGCCCTCACCACCGCCTTCCCCGCACTGTGGCGCCCGATTTTCATGTTTCCCCAATTCAAGCTCCCTCAGGCCGTCGCCCCATTCTCTGTGAAATTCCGGTGAGCTTGGGCAAGATCTCATCGATTTCTTTGGATCCCGACCTCCTTACTACCCCTCACATCCCTAGGGTCGAAGACGGCGTCAACTCATTGAACTTTGGGGACG…
>Zoysiamatrella_newGene_1118
TTTTTCTCTCGCGCGTGCACAGCCTGCCTTGGTCTCTGCCTGGGAGCGACGCCACCAGGCCGCCACCGCTCCGCAGCTCCTCGCCAACGTGCGTGTGCTCCACTTCCCTAGCTGCTCGGGGGCCAATTCCCTCGCCCGGAGCCTTTCCGATTCGAAGTTCCCCCAAATTTTGGGAATTTTTGGACCGCCGCCGATCTCCTTTGATTCTGACGAAATCCGGATTGCGAACCTTGGACGTCGGCCACCATCGGAACCCGACAGGGTCACCATGGACGACCCTTATCCCGGCCCTCTCTGGCGACGACTACCCCTGTGCTGGTCTTCTCGTCTCTGCGGTGGAGCTCCAGGGACAAACCGTTTCCATCTTTTTCGACCGAGCCGTTCACCAGCCGCCACCGA…
>Zoysiamatrella_newGene_1121
CAAAAGGGCGTCCTCGCTGTCCTCGTGATGCATACCACCAAAAAAAAATACTGTTGCGCCTTTACGAGATCCACACCTAGATGTTACAAGGGTCGTCATAAACAGAGGAGGCGAGATAGACCTCGCGTTCTCCGGACACTTCCGCTACAGTTGAGAATAGGTGACTCGGCGGTGACCGCGCTCCGTCCATTCCGACGGCCGGTTCGGCCTCGGAAAGGATGGGGAACGAGGATTGAAACGATCGCTTAAGAGGATTTTGGTTCTTCGATTTTATTGATGACGGGGACGTCGTGGTGAGGTCGAAGATTTCTTTCCGGGCCAGTGACTTTGTCGATGGCCTCGGTATTTTGACTCTCCAAGGATTCTCTAACGCTACGTGTACTGAAGCTGTTCTTGTAC…
>Zoysiamatrella_newGene_1122
TCTATTTTTAAATTATGTGCATCTTGTGGTAGCAGTGCAATATATTAATGTAAATGTTCTTTGTGTATTCTTTTCTTTTTAGTATGTCATTGAGAGAACATATTAGAAAGAGGATGGATCAAGAGGATGATGACATGATGCTGTTTATTTTCCCTGCCCTACATATGTTGGGTTCTAGTAGTGGAGAGGAAAGGAAACAATGTCACACATCAGAAGAAAAAGGGGAGGTTAAGATTCGTCGGCTGCTACAAGGACATGTCAAGAATTGCCGAGTACCATTTAGGATGGAACCACGAATCTTCATATCCTTGGCTAATTATCTTAGAAGGACTAAACTTGTGCGTGATACAAGAATTAAGGTTGAGGAGAAACTTGCATTTTTTCTTTACATGCTTGGCC…
>Zoysiamatrella_newGene_1124
NCAAGAGGGAAGATATCTCTACTGAGAATCTGATCATAACCCTTGATGTGGAGGAAAAGGCAAGAGCAAAGGACACCCCAAGCACATCTGCTCCGACTGCGGAGAATGGTGCTAGTGCAAATTTTGTTGTTGATAAGAAAACTTACAACAACAAGAACAAGGGCAAGATGCAGGCTAGTGGAAAGCCTAAGAAAACCACTAACTTCAAGAAGAAGAAATCTGAGAAAGAGGACAGAGCATGTTATGTGTGTGGCAAAGAAGGGCACCTCGCAAAGGTTTGCCGCTACCGCAAAAATAAAGATGATGGACAGCAAAAGAAGGCTGTCAATGTGACCATTGGCAAGAACAACGGTGATGAGGCCAATCCTTCTGGGGGGCGCGGCCTTCCTCCATCCTGAT…
>Zoysiamatrella_newGene_1126
CTCCCTCTCTCATTCCATGTCACTGCCATGGCCGCCCCATCGCCCAGCTCGAGCTCCCGCGCCTGAGCCACCTCCGGCCCCCGATCCTCAACGAGAAGCTGCGCCCTCCCTCCCTAGAGACGCACAGGACCTCATCTTGCCTCGCCTTGCGTGATTTTGGCCGGATTTCGAGTTTCCCCAATCTCGAGTTCTTCGGACGCAGCTGGCCGGCCTCCTTCGAATTCGGTCGCTGCAGGGATTTCGGAGTCTCGCGTTGCCGGCCGCCTGGATCACCACCCCTCGCCGACGAGCTCCCCTCCACAGTCCTTTCCGATGTCAACAAGCTGCACACCGGTACCCCTCTCGCCTCAGCGAAGCTGTAGGAGCATTCCAAGTTGGTTCTCGTCAACCTTGCCGTGC…
>Zoysiamatrella_newGene_1127
GGATTCCATGCCGACAGTGCAGGGCTGTACTGCTCTCCATGCTCTAAGAGATAAAGACGCAACATGCTATACCAATGTGCGTGAGGATAAGCAGGTCGTTGATGAAGATAATGTACATGAACCTACTCAATCTATCGATTTTCAAGCTAGGGGTGGGGGGTTGCGGAAGCCAATTGCAGAAGGTTTTTCTGTTAGAGCTTAGCTAAGGAGGGCTGCTAAGGAAGCATCAAATTATGCTGAGCAAAGTACCAAGGCTCGCCCACTCCCTCAAGGCAGCAGCTAACGGAGTGTCAAAAAGTGTGAAACAAAGGAAGGAAACTTCGGAATCGGAATGTCATGATACCATGATATCTGCATCGTCATCTCCTCGGTCTTCACCACTTTCATCCCGGCCCACAT…
>Zoysiamatrella_newGene_1129
CTGGAAGCCTAGCATCAAGTGATGGTTTCTGCTGCAGAGAAACATGTTTCAGTTGTGTCCAAGCGAATGGTGATGGGGTTAAAACTGTTATCTCAGGTTCTGTGGTATCTGAAGGCAATGAACAGGGTGTTGATATGCTGTTGCCAATGTCCCCTCGTCGTACAACTTCATGCAATTCAAAATCAGAAGATGAAATTGTCGAATATCCATCAAACACAGATGTTCTAACTGTTTTGCTCCTGGCTTTGCATCCCAGCACATGGTTGGGCATCAAAGATGAGAGTCTGAAAGCTGAATTTCGGACTCTTGTTTCGACAAACAGTCTGCCTGAAGTTCTCAAACAGGAGATATTACATCTCAGGAGGCAACTCTGCTATCTGAAGTCTTGTAAAGGAGATG…
>Zoysiamatrella_newGene_1130
GGGAGTTGGTGATCGTTTCAGTGATGCCAAAGCTTCGGAGCAGTAGGGAGTGAGCACTCAGGTTGTGACCGGAACACCTTGCGGGGTGTTGGTGTCCACCTCGATGCTGGTCTTCTTTGGTTGTTTGGCTGTTTCCGAGGACCAAATCGTCAGAGCATGAACACGTCTTAATTGCCAGGCCGCCGCACAGCCGAAGGCTGTCGTCAGAGGCAGGTGGTGAAGTCGTCGAGGTGGAGCTGACACCATCGTCATTGTCACACCGATGCCGTTCCCTTGATCGGTGGATCATCGCCATCTTCATGTCCAGGCACCCAGGAACCGAACTGGGCCGTCTTCATCATCGATCGTATTCTCACAGCTTCTTTTCAGCTCTTGCTCAAGTCTTGTTTCGCATTGAGC…
>Zoysiamatrella_newGene_1135
GATTATCGGAAGATAAGTTCTGAAGATTAAGAATTTGCAGAATGGAATAGGAGTCGAAACTGCTGTAAGATGACCATCTGGGCTTTCGTACATCATCCACGGGTAAAACTGTCGGAAACAGGCCAATGTGGGCCGAAGTATGGCTCCGCTAACCGCGCAACGGCTCAAACAATTGCAGTGGGCTAATGACTCACGGCTGACCATTTGCTTTTGCACTGCAATTTCACGGAGCCTGCTTGGCAGCAGCTTCGTTTTAACCTGATACTCTCATACTCCCCCTGCGGCTACATCAAATTAACGTGCAGGAATCCATCCCGTGGTTGGATCAAGTGCTGCAAGTGGGTACAAAAGGCGCAAAAAAGGCAATTCACTGGGATTCATTCTCCTTACGGTGGCAAT…
>Zoysiamatrella_newGene_1136
GCCTCTACCTTACACTTATCCGTGCAACGTTCCGGCTTCCTACTCCCGTCGTCGTCTTCTTCCCCGGCTGAACCTGCTCGCGCGGCTCGCGCCACATTAACCTACCGATTTGGTTGGTGGAAGTGGAATCGCGCCGCCTGTAAGTAGGGGCTGCTTTTCTGCTTGTGTTTCCAGACTCACAAGAATCACTCACCAGCGCAGTGTAGATCAAGCACTCACCGACCGGCTTTGGCACGGGTTCAGCTTTACGTGGCCGCGGCCTGCGCCGTGGTCCTCGCGCTCGCCGCGCCGTGCCTCGCCGGTGACCCCGACATGCTGCAGGACATCTGCCCCGCCGACACCATGTCCCCCATCAAGATCAACGGGTTCCCGTGCAAGGCGAACGCGTCGGTGGAGGAC…
>Zoysiamatrella_newGene_1142
CGATCACACTCTCGCAAAATAACCCATCTGGCTTCGCAGCCTCCATCCTCCTAACAGTTACTAGCTCGTTGGCTAGACGAAGAAGATGTCGGACAACACGGCGACCTGCATCGACATCATCCTCGCCATCATCCTCCCGCCGCTCGGGGTCTTCTTCAAGTTCGGATGCGGGGTTGAGTTCTGGATCTGCCTGCTGCTCACCTTCTTCGGCTACCTCCCCGGCATCATCTACGCTGTCTGGGTCATCACCAAGTAGGGAGGGATCGTGTTGGCTGCATGGCCGGGCGTGTTGTGATCCGACCGCCGTGTATTAGTTGTTGACTTGTTGTTGATGTGTCCGTATTCAGGTTGAGTAGTAATTTTCTTGTTTCGGCTTCTATCCTTCTTTGATTGTGTAGC…
>Zoysiamatrella_newGene_1144
NGCTGCTCTGGAGAACAAGCTAATAATAGGATCAATGCCCAACTTGCCCTGGACTGGAAGAAGTCGGAAGCGGACATAGTCATTGACAATTCTGGCTCACTAGATGAGACTAAAGAACAGTTTCGAGAAGTGTTGAGCAAAGTCTCTGAGCCATTAACATGGAAGGAACGTTTGAGATCTAGAGATGGCCTTTTCTCTGTCATCATATGCACAGCCATAGGTGTATTACTTGCGCAGAAGAATCTACTATGATGGTTGCATTCCATGGAAAAACTGATGTTACATTGTTGCTGAAGAGCACAGAGCCTGTATGATTGCAGACTTGTGATAATGTGGTGCCCCTGACCCTTGAAACTAAAGGTCATTTCTGAAGCCGTAATCAGTGGTGTTGACGTAAAG…
>Zoysiamatrella_newGene_1145
GAAAGTTTTCCCCATCAGGCATAGACTGGAGATTGCCATTGGTACACTCTTTGGAGGATTCTTGGCATTTTCATTGTTGAACATAACAGAGATTGATTAGGTTGAAAACCTGGGCCGATTCTATAGTCCAAGTTCTGGATTTGTTACTGAGAACGGAAGCATAGTGATCTGGAGAGAGGAAGTTATTTTATCAGTTTCTATTTTCTCATATTGCCGGAATGATTAGGATATTCTATCTTTTTATTATAAAGTCCTAAGAGGTGCCCGACGATTAGGTAGAAAAGAGGCCAACTCTTTGGAACTTAAAAGTAATTAAATTCGTTGTCACTTTTGGTTTCAGCCTCATTTGACCATATTAATCATTATCTATTCCTTTCTGCCATGCTTGAATGTTACATT…
>Zoysiamatrella_newGene_1146
AAAATATATGCATTATGTGAAAGCATGGCCTTCCTTAATATTTCACCTGTTTCCCTACATAAGTACTTTCCCTTGGAGTGGTTAACGATTATCTGGGTTTAAGTTGATCACGACTAGAACTTGATTGTGCTAAAGGTTGAACAATATTTCAGAAGGCATTCTTAATATCTCTGATACCAAAGTAAATAGCTGATTTGAGGAAATGGACTTTTGTCCATAAGTTGACTACACACAGTGGTATCTGAATTTAAGAATCATGTGGAGCTCACATTTTATGATGTGCATATAACATTGTACATTATTTATAGCATAACTTTGCCACCAGTGAATTTATCGTACTGTATATATGACTATGAAGGCGCAGATTGTAACATTGTTCTTTTTCAGGGATCCAAAATT…
>Zoysiamatrella_newGene_1147
GGAAGTCTTGAGGATTAAAGCTGAACATCCTGATGACCCTCAAGCTGTATTTAATGATAGAGTTAAAGGGCAGTTGAAGGTGACCAGAGCATTTGGTGCAGGCTTTCTAAAGAAGCCAAAATTTAATGATGCGCTACTTGAGATGTTTCGCATTGACTATGTTGGAACGTCAGCCTATATCAGCTGCAACCCTGCTGTACTTCACCATCATCTCTGTGCAAACGATCGATTTCTTGTCTTGTCTTCAGATGGCTTATATCAATACTTCAGCAATGATGAGGTAGTTTCGCATGTTTCATGGTTTATGGAAAATGTACCAGAGGGAGACCCTGCGCAATACCTTGTGGCTGAACTTCTTTGTCGTGCAGCCAAAAAGAATGGGATGGATTTTCATGAGTT…
>Zoysiamatrella_newGene_1149
GGTGGGAGCAGCGGTGCGGGGTGGGGCGCGCGACAGGGAGGAGCCAGGGCGCGGCGCACGCGGTCAGGGCCAGGGCGGGGCGGGGCACGAGCGGCCAGGGCCAGAGTGCGGCGCGCGTGGGGCACGACGAGGCCAGGACGCGACGCACGTGCGACCGGGGCTAGGCTAGGGCGCGACGGGGGCTAGGGTGCTATTTGTATGGCAGGAGAAATAGATAAAATAGCATTCGATTCAAGTTTCAGAGCAACTATTGGGTCAATGGGCAAGGAGTTGAGTCTTGTTGTTAAAATGCATTTTTATTGGGTCCTTCGAGATGGGGCTCCTAAGACATATTTCAGAAGGAAAATATTTTCACCAATTATTATTGATGCCAATAGTTGTGAATTTAGAGGTTGGAGT…
>Zoysiamatrella_newGene_1150
CGACATCCCAACTCCTGTCACAAAGCCGGTTACGTGCCCTCGCGCTCCCTCACCTCCCCATCTTTCTCTCTCTTGGCCGCCACCGTGGAGAGCCACGACCGAGTTTTCTCCGGCCTCCATTTTTCAACGGGAAGATGCGCCAGCACTCTCTCCCGCTCTTCCCTGCCCCAGCTCGCCACCTCTCCCTTTGAGCTCGTCGGATTTCGAGTTTCCCCAAATTTCGAAGCTTTCGGACCCGCCGGCTGTTCTCCTCCAAATCCGGAGTTCCCAGATCGAAGCTCCTCGATGCCGTTCATCGTGTGCGAACCACCTCGCCGGCGACAGCACCTCCCCGGCCATTTCCCGAGCCGACATCACCCACGCCGTGCTTCTTCACGTCCCCCTTAAGCTTTAGGTGCA…
>Zoysiamatrella_newGene_1152
CACTAGTCTCCTTTCGTTACCAAACTTACCGGCTCATCTCCTTACTCAACAAATGGCATGCGACCATGACAACTGCGAAGTAGACCGATCGATGAGATGTGGACGGATCGAAGCGCTTCAACACCTAGTGGAGGGGGACGACAAAGGCAGCAGCAACAAATGAAAAAAGTCGGTCCGGATCCAATTGCACTGAACACTGGATTACACACTGCGAATCCCACTGCCTTTTTGACTTTGGTACCAAAACAAATGATCTAGGTTGCATGACAAGCGATATATATATATATAGGGGTCCTGGATAAGGCCACGGAGTGACCAGGCATATGAACGCAACAGAAGGGGTTCTATTGAGAGAGTGAGCTAGCAGCACTACCATTGCGCAGCGTTGAAGAGAGACCA…
>Zoysiamatrella_newGene_1155
AAAACAAAAGATATGTTTCTCAACAAGTTTTGGTTGGTGGTGCGGTCTACCGTGCAGAGGGAGGAAGACGGGGAACGGGGAGGCCAGGCGAGGGGGAAGCGAGCTTGCGGCGACCATGGATTCCGACCACTGGATCTCGCGCCTCATGGCCGCCAAGCGGCAGTACGCGCTGCAGCGCGCGCAGCGCCAATACGCCACCCCCGCGTCCCACCACGATCGGTTAGGGTATGATGATATAGAACCAGAGGACGAGGTACGCTCGGATTACCCATGCCCTTACTGCTATGAGGATCATGACATTACATCTCTTTGTTCCCATTTGGAGGATGAGCACCCTTTTGAGTCTAAAGTTGTGGCTTGCCCAGTTTGCTCTGCTAGGATTTCGAAGGACTTGATGGA…
>Zoysiamatrella_newGene_1157
CCAGCACCAATCTTCCTCGCAAAATTGTGCTTGCTCGCTTGTCTCGCTTGATGGCGACCGTGTGATCGTAGCTCACGCCACGGCGGTAGCGCGTCACTGGCAACGGGTTATCACTATTGGTAATCAGAGCTCTATCCTTCCTCGGTGTGTGGGTGGGTCGGCGTTCACAGGCGTCTCCGAGTTCCTTCGGCGAGCGCTACAAAATTCCGGGCGGCAGCGTGTGTTGAGCAGGAGTCGGCGACGTCTTCGCCGTGTCTCGCTTCCGGATTCCCGTTACAGGGTGATCTCGATTTGAGAACCGGTCGTCACGGCGCCTTCGAAGATCCCGAAGCCGTCCGCACAGTCGCAGCTCATCCTGTCAGCTATGGAGGCGGCATCGCAGCAGGAGGACGCTGTTCG…
>Zoysiamatrella_newGene_1158
GGTATCTTCATCAGCAAGAGGCGTAGAAAATGGCGGTGAAGTCTGTTCCTCTCGGGATCGTCTTGTTCTCGGTCCTGCTTGTCTTCCAACATGTAGCATACGCTAGAGTGCTCACTGAAGCCAATGGTGCTCCTGGACTCGAGGACGAGAAGTTACTTGGTGGATATAGAGCTGGATATGCTGGAGGGTACATCGGCGGTGGATATGGCACTGGATTTGGTTTTGGATATGGAGGTGGCGTGCCATTTGGGTTTGTTCCTGGCTATATACCCTTTTTTGGTGGTGGGTACGGTGGCCTAGGATTTGGTGGTCAACCATTGTATGGCCGGTAATTTGTTAATGGACCAAACAACTAAGAAGCATATGTTCATGAGTTTCTCTATGCCTAATATTGTAATG…
>Zoysiamatrella_newGene_1159
TCTCGCTGTGAAACAGCACCAGCAGCAGGGTAGCTGCCATGGCTGCTCTTGCGTTGAGCTCGGCCTCCCCACATCCCTGCGCCACCTCCAACTCTCTCGCTCGTTTACCAGCGGCGCCACTTCCTGCTCGAGCTTCCCTCCCCCTCAGCTCGCCTCTTCCCACTATGAATCGAGCCCTTCGGACCTGCCGGCCGTTCTCCGATCAAAATCCGGCGGACCTGGGATTTTCGAAGACGAGCTTGCCGGCCAACTGAAACCACGCCACCCCTCTGGCGAGCTCCCTGCTGCAGCCCTCCTCGTCGACTTTCGTACCCACACCGGCCATCTACGCGTCGCACTGGAGCTGTAGGTGAATCCCGCGCCGCCGTTCGTCGACGGTACAGCCCACGCGACCTCGCC…
>Zoysiamatrella_newGene_1160
CTTTCACACCGAAAAATTAAGGCTATCATGTTCTGTCCCCGACCGGAGAAGGTTGCGCTACAGTAAAGAGAGGCGACCAGAAGGCGACGAGCTCCTCCGTTCCCCGTCCGCTCCGGTAGCCGTTCCGGCTTCGGCAGAGATGGGGAACGGAGGTGTATAGTCCTTCCTTCTTTCTAGTAGTTCTAGTTAGCTTCTTCCTCTCTCGAAGTCTCTCTTCCCCCAACAGTGCTTGCGAGAGCTCCGTCAAGGGAGGTCGTTTCTGGCCGCTCCCCGACCGTCTCCGGCTTGCTGGAGCCATGTCCAGGAGGGGTTCAATCGCTTCCTCGTGGGCAAGAGCAGCTTCGGTGGCAGAGGTGAAGCTCGTCATCCTCTCCATCGTTTTCAGAGGCGTTTCTGAGA…
>Zoysiamatrella_newGene_1161
AATCAATCCACCGCCTTCCCAGATCATTATGGGGTTGTAGGGAGGAGGTCTGCCAAATAACTCGTGTGTATTCTTTGGCGGCCACCACTCCCCCTTATTTATATGATGTTGCTCGAATCTGGAGACACAACTATGAGTTGGTTGCACCATCGATCAGGACGTGTGACGAGTTTCCGCATTATGTTTAATGTGTTCATGATTCTAAGCTAAGTAATTAGTCCCTTTGTACCCAACACGTAATGCCTTCAAAAGTTTCTGCTAGTGTGGAAATATAGACGCTAAATCCTGAATTCTCCTATATTCGTGGGACCCTGCCTACGTATCAAATTAAATTTATACTGTCTATGCAGGAATATAGGACAATTTAGGATTGGTGATATGCAGGCATGAGGTTGGAAT…
>Zoysiamatrella_newGene_1162
AAATTATTGACTTATGTACTGCTCTCTATCACCTCGCTGTTCTCCTTTACATATTCTTGTGTAATATTCAGAGCACTCTTGTTAAATTAACAAAGTAAACTGACAACTGATTGAAGAACCTGGTTCTTTCTTTATTTTTTTTATGATGCTCCCAGCTCTCTAGGTCAAGCATCGCCAAGCATGAAAGCATTTGCAAGTGGACAGGCCGCTGCGTACAAAATGTTCGAGACAATCAACAGGACACCAGAGATTGATGCGTATGACAGTACGGGAAAGAAGGTGGATGACATTCGAGGGGATATTGAGTTAAGGGATGTTTATTTCTCATATCCAACAAGGCCTGATGAGCAAATATTCAAGGGTTTATCTCTCACCATACCTAGTGGCACAACAGTCGCA…
>Zoysiamatrella_newGene_1163
CTGGCGGCGGCGCAGCGCGAGGCTAGCGAGGCGGATGGCGACGCGAGGCGAAAATCATGGCGACGCGACAGGAGCTGGCGACGGCGATGACAACGCGACCCTCCCCCACCCATGTGATTCTCAGGGGTGATGCTCGCCATCCTCTTCCTTTCCGGCCACTGTTTCTTGGGTCCTCATCAGGCCGTCGATGCCCTCCGCTCCCACCAGTGGCGGAGACAAGGGGGGCGAGCAGGGGCCTGCGCCACCCCCCCCCCCCCCCCCCCCCCCCCCCCCCCCCCCCCCCCCCCCCCCCCCCCAACCTCCAGAGAGACTCCATAGACAAGGGTGTCGGCGTCTCGTCCCAGGAGCGACCGCGCGGCGAGGTCTCCGGCAACGAGGCGAGATCTATGACATGCCGTC…
>Zoysiamatrella_newGene_1164
GCTATGTGTAACTGGATCGTGATCTGTTTCAATTTCAAAGAATCAAAAGTGACATAATCTTCAAATGACGGTTTTACCTTTTATATGAGAAAGTTGTCTGCCCTCTCCAGATCCTATAGCATACGAGTGAAACAATAGCATCTGATCGTTGTCAAAGTTATTCTCATGTATAAGCTGATGGTACTGGTTTTGCACGGTATGTGGACGGTCATGACAATATTGCAAAGTTCTTTTCCAACTTAGATATTTAATTGTCAGATATTGCGCATCCATAATGCAGGGAGAAATTCCTCAACAGACTGGAGTCTTTAACTCCGCAAACATGTAATTCAGAATGCAGTTCGAATGATGATACACTCGCCGGTTGCACACAAGTTCCACAACTAGGGACGGCTATTC…
>Zoysiamatrella_newGene_1167
CCCCCCCCCCTCGCTACCTCTCTCTCTCAGCCACCACCACAGAGAGCCTCATCCAAGCCGCCCCAGCCCTCCTTCCTCGACGAGGAGATGCACCCTGCCCTCCTCGAACCTCTAGCACCCCAGCTTCCTTCCTCCTCCGCGGGATCCGACAAAATCAAAGTTTTCTTTTCTTGTTCGAGTTTTTGACCGCCGGCCGGTTTTCTTCAAAATCCAGCAACTCCGTCGTGCAGGCTTTCTCCAGCGTCCTTCCTTGGCACCCCGCGGCCTCACCGGGGACAGTTCGGTCCGGTCGTCCTCGATGCCATCTTCCTCCACGCCGTCCATCTACACGTCGCGGTGAAGCCTCTAGTGGAGCTTCCCTCTGTCTTCATCCACGGCAGCACCACCGCGCCCTCACCG…
>Zoysiamatrella_newGene_1169
CTTAAAAGTAAAGAGAGGGATGAAAGTGGCTATTTGCGGAATGGTAGGCTCTGGAAAATCTAGTCTACTATCATGTATACTTGGGGAGATGCCAAAGCTACATGGGACTGTCAGGGTCAGTGGGAAAAAAGCATATGTTCCTCAAACTGCCTGGATCCTGTCTGGGAACATCAGGGACAACATTCTGTTTGGAAACTCATATGGCAAAGAAAAGTATGAAAAGATTATACAAGCTTGCGCACTAACTAAAGATCTTGAGTTGTTTGCAAATGGTGATTTGACTGAAATTGGTGAAAGGGGAATTAACATGAGCGGTGGACAGAAACAGCGAATTCAGATTGCTAGGTCTGTGTATGAAGATGCGGATATTTACCTTTTTGATGATCCTTTTAGTGCAGT…
>Zoysiamatrella_newGene_1170
TGGGAGGGTTCTGCTGAAGCGAAGTAACGTTCTCGTACTCGATGAAGCAACTGCTTCAGTTGACTCCTCTACTGATGCAATTGTTCAAGAAACTATCCGCAAGGAGTTCGGAGATTGCACAGTCTTGACAATAGCTCACAGAATTCACACAGTAATTGACAGTGATCTCATCATTGTCTTCAGCGAAGGAAAAATTATAGAATATGACACACCATCAAAATTACTGGAGAACAAGAACTCCAAATTCTCCAGGCTCATAAAAGAGTACTCGAGGCGATCCCATGGCTTCAACAGTACCACAACCGATTGAACAGTTATGATAATTGATAACAGCAAGAAGCTAACCAGCATGAAGCAGATTGGCACACACACAATAGAAAAGTTTCCATCAAATTCGAT…
>Zoysiamatrella_newGene_1171
CCGGAATGTTGCAAGAGCAGACAAAACAGTTCCAGCTGTCAGGGGAATCCCCATAAGTATGCATGAGCCGAAAGTTATGGAGGATATGAAAGCAGGTGACCCCCAAAATATGAATGTCGTTAAAGCTGACAACCTCACAGATCTCCATAGCCAGTTGTACTCCTCTCTCCGTAATGCTTCTAGCTTTTGAAGGTACTGCATATCCCATGCTTGAAGTTTCAGTATTTTCATGCTTCTAAGAACTTCTGTTGTTGCCTTCATTCTGTTGTCTTTGGCAATCATGATCTTCGCTTGTAATCTTTTCTGCAGTCTGGTTAGTGGAATATTGCAAGCCATTATCGCCAGCGTCGCTGCTAAACCAGCCCAGGCCCCAACCCCTAAGTTCTGATGGAGAACATA…
>Zoysiamatrella_newGene_1173
CAGAACTTGACCACGTCGTGGAAACAAACGAAGCCTCACACGGGACACGGCACAGGCGCGCAACGCGGCGGCGGCGGCGGCCTGACCGGGCACAACGGCGTGGGGCAGAGCGCGCGCGGCGGCTGGAGTAGAGCGGCCGCAGGGCTACGACCTGAGCAGGGCATGCGCAGGGCGACGCTCTTATCCACGGCGCAGCTAAATAGCCTCGAGCAGCAGTGCAGTGAGCGGGTCAGAGCAGCGCAACCGGCAGGCCAGAGCAGCGTGGCAGCCAGGAGGCGCAGCGCAACGGCCTGGAGCAGTGGCAACGGAAGAGGAATAGCTAGCGGGCAGGAATAAGGAAGCAGGTCCGGCCTACTCCAACGAATCCTCTTCTCTTAGTAATTCCATGTATGAATTCCT…
>Zoysiamatrella_newGene_1174
GTCACCACCACAGCCGTTTTCTTTGCGTTTGTTTCAAATCGGTGGATCACCACCATCTTTGTGTCCGAGCGCCCAGGATCTGAGCTACGCCGTCCTCACTTTGACTGGTGTTTCCGCAGTTCTCTTCGACTCTTGCTCAAGTCTTCGTTCAACTGGCCACACCGTCGTTCATGGGGTCAACTCACCGATTGTTTCGTCGGAGAGTTTCCTGTGTCATTGATGTCGTCGGCTCTTCGTTGAACCAAGCCGTGGTGAGCTCTGTTCTCTTGTTCCTACTCCTTTCCAGTCGTTCATCAAGTTTTCCGTTGTGTGCAGAGATCGTTCCCTTCAGGCCAAGGTCACGCGGAGTCGGTTGTGACTTTACCCAAGTTCGCGGCTGTTCGGTTATGTCAAGTTTCG…
>Zoysiamatrella_newGene_1177
TATTGCCACTAAAGGTCAGGTATCAGACTAGTGAAGAAGATGTCAAAGCAAGGAGATCACCAACAAATGGACGACCATGCCAGCACAGTGAAAGAAACCCATTTCGAAGATCTCAAGATGATGAGCCAACCTCAAGAACATGCGAACGACACGCAGAATGCACCAAATCTTGACATCACAAACTTTGGTGAAAGGATCAATGACCTTAAGATGTTGATGAAGCGAGTTATTGAGGAAAGTTGCAGCGCTCTGAGGTCCTTGCACCAAGATGTTCTCCGTAAAAACCACCAAGATAAGAAGAAGAAGCATAGTCTTGGAAAGGGTAAAGAACCAGAATACCTATTGGCCTTGCTGCTCAAGGTGATGGAATCAACTCCTCAGCCGCCCAGTAAAGTACTC…
>Zoysiamatrella_newGene_1178
GTTCGGTTGCCACTCGCAGGGGATGAAACTCGGCCCATCCTGGCTTTTCCCCATCTCTCACGCCTTGGTTCCAAACCCTACCAAACCAGTCGTGGAACGAAAACCAGCGGCTGCTCGCGAATCGCAACTCAAGGCGGCGGTAGTGGCGGCGGCGGCGGCGGCGAGGCTTGGGCAGAAGGGGTGCCACGGCGACGGCAACGAAGACGGCGAGCGCGACAGCCACGGCAACGCGTCGCCAGAGTCCTGCTCTTTCCTTCTCGCCGATTGTGCTGGCACCAGGTAGAGTTGGAGAGGACCAGCCTCCACCATCTTGGGAACCTGTAACATAACCAAGAGTTCGGCAATGAATATCTCATTGAAAGATCGTACTAGAAAGAGGAGGGAGGAAGAGGATGATGA…
>Zoysiamatrella_newGene_1179
GGCCACGCCACCCCGCATTAGGGCGCGTGAGACATGACCCCGACTTCGTGTCCACTCCCCGTCGGCCTCATCTCTTTCCCTCTCCCACTCTGTCTCGTCGCCCCCTCGCGCAAACCCACAGCACCATGGACGGCCCTCCGGCGAGCTCAGCGAGCTCACTCGCCGCAGCGTTCCGCGCCTCCCCACCGTACCCAGAAGAAGCCCCACCTTCCCCTCTTGCTCTAGCCCCAAGCACCCCAACATTTTTTCCCTCTCGGTGTTGGATTTCGGATTTTCCCCAAAAATCCGACCACTACCGGCCGCCGCCGTTGTCCGCTGGATTCGGAGCTTGCCGCGGCCGTCGTCGGAACTCGAGGTGCTCCACTACGACAACCCCTTGCGGCCCTTCTCGACGGCAAA…
>Zoysiamatrella_newGene_1180
NAGGCCTCCCTGCCCGCCCGTCGCTTGCGCCAGCCACCGCTTGCCAGATAGAGAGGCAGGATCACGAGGCAATGCTCTAGGAAGAGGCCACGACTTGATTTGAGCGTGTTTAGTGAATCTCTTTCTTTGTTCCTTTGATCTGAGTTTTAGTCCTTCCTTTTTTTTTTCTTGGATTGAATCTTGTTTTTTTCCCCCCTTTTTCAGATAGAGAGGCAGGAGCACGAGGCCATGCTCTAGGAAGAGGCCACGAATCGATCTGAGTTTCTTGGATTGAGTTAGATGGAGAGAGAGGAGCACAAGCCACTGCTCCACGAAGAGGCGCAAGCACGCATGCGGCGTGGCGCAATGGCAGGCAGAGCTTCAACTTCGGCGGCTGTAGCCCAAGGAGGCGGCTGGGTG…
>Zoysiamatrella_newGene_1181
GTGAATACAAGAACGTCGATTGCCTACATTGTCATTCTCTCTCACATGGTATCACGATTGCCGGTTCTTCCTGAGCCTGCCGCATTCTTTGCATCATGAGCACCACCTCCAGCATCGGTGGCTCCACTCCGGCATCTGCGACGTCGTCTTCCCCGGCCGCTGGCTTCTCTTCCTTCCCAGCCACATCTTCTTCCACTGTTCCGCTTCCGCAGGCCATTCACAGTGTTAACATCAAGTCGCTCGTCCCCTACACCCTTGATATGCTCGCTTTCAATTACACAAAATGGAGCACCCTCTTTCTTCTTGTTCTTGGCCGCTTCAATCTACGTGAGCATGTTCTTGATGCTGAGCCTCAGCACAACAACCCTGAATGGGTTCAAGAAAATCTCACAGTCATCA…
>Zoysiamatrella_newGene_1182
GGCGAAGACCGGCCAGAACGACAAGCTCCGTCACGCCGGCATCATCGACATGGAGTTCAGGAGGGTGCCTTGCAACTACAAGGGCCTGAACGTGACCTTCCACGTGGAGATCGGCTCGAACCCGAACTACTTCGCGGTGCTCGTGGAGTACGCCGGGAAGGACGGTGCCGTGCTGCAGACGGACCTTATGGAGTCCAAGAAGGGAGACGGCACGCCGACGGGCGTCTGGACGCCGATGCGCCGCTCGTGGGGCGCCGTCTGGCGGCTGGACTCCGATCGTCCGCTGCAGGCGCCCTTCTCGCTGCGCATCCGCAGCGACTCCGGCAAGACGCTAGAGGCCGACAACGTCATCCCGGCCAACTGGAAGCCGATGACCAAGTACAGCTCCAATGTCCAGTT…
>Zoysiamatrella_newGene_1183
CCATCGAAACAGAGCCTCCTGTCTTCTACTCTTATCTATACTCTCCAGAGTTTTGGAGTACACTTGAACTCTAGCCACCGATAAGATGGTTTCCCTCTCTTCGAGCGTGGTTGCACTTGGTGCACTCTTCTCCTTCCTCGTCACCTACGTTTCTTGCGCCAGGCCAGTCAACTTTAACACCTCCGCCTTCACTGCCGATCCCAACTGGGAGGCTGCCAGGGCCACCTGGTACGGCGCGCCCACCGGCGCCGGCCCTGACGATGACGGTGGCGCCTGTGGATTCAAGAACGTGAACCTGCCGCCGTTCTCGTCCATGACATCCTGCGGTAACCAGCCTCTCTTCAAGGACGGCAAGGGCTGCGGGTCCTGCTACCAGATAAGATGCGTCAACCACGTTGC…
>Zoysiamatrella_newGene_1185
CGATGAGGCATCATGGCTTCTGGAAGAACAAGAATTCGCTGGAAATTAAGAAAAAAAACAGCGAGCATAGAAGAATCAGGATGCAGGACTACTAATTCATCGGGGCTTGAGCGGCGGCGGTCCACGGAAGGAGCATGGCGTCCAGGCGCGTCCACCAGTGCGTCAAGTCGTCAACCGAGGCGGCAACTCGGCGCACACCCCGGTGCGCATCCGTGCGCATCCCCCAGCGGCCCCGATTCCTTGCCAGCGGCAAAGAAAGATCGGCGCTGGCGAGGGTGTCGGGACTTCGGACCTTAGGCGGTTGGCCCCGGCGGCGCCGCCGAAGTGGGCGCGGGCGCTGGGCCTTCGGCACCTAGACGGTTGGCCTCGATGGCACAACCACGGCGGCGCCACTCCTCC…
>Zoysiamatrella_newGene_1186
ATGGCGTCGTAGAAATGGCATGCAATAAACACATTCCTAATCTCGGGGCCCCCTTACCCTCACCTTCACCCCTCTATAAAAGCGGGACCTTCCCATCGCATCCATCTTCCACCCATCAGCAGCGACAGCGAATAGTTTTTCCTGGCAGATCCCGTTCCATGTCTCCCTCCTTGTCTTCTGTTTCCTGGGCTTGGTGTCTCTATTTGGCTGTTAGGTTTTCTTATGCCTAACCAGTGATCTGTGTCCTCAGAGCAGATCTCATGCTTTTTTTTTTTTAAGTTCTTCCTCTTTGTGCGTAGTTCTTGACCAGCAAGCACTGGCTGCTAGGCTTTGAAGCGGAGCTCCTATCATTCCAATGAAAGGTCTCTTCGAAGGGCTGTACAGCTGCTCGTTCATGGC…
>Zoysiamatrella_newGene_1187
TCGCCACCGTCGCCCCACCTCCCCGACTGCCTCTCCGCCGCCCCCCACCTCCTCGCAGCTACCACGGCCCTGCCACTCCGCCACCCCACCTCCCCCACGCCGCCACCGTCCTGCCTCTCCCGGTCTACCTGGTTGTGTCCAGGACCCGCTGTCTCTGTCGTCCCCAATCTCTGGCTCCGCCACACCGCTTCCGGGATCTCCATCGCCTCCCCAAGTCACGAGTACAACGCTGTCTCCGTCGTCCCCAAGTCCAGGACCCGCTGTCTCCGTCGTCCAGGACTCGAAGCTTTTTCAAGCATGGCGAATCAGGGGTCAGATCAATATTTTCTATCTGTTTTTAACAGTACAAGTGAGGTAGAAAGTAGGAAGAGAAGAAAGAGAAAAATTGTTGCTGCATTA…
>Zoysiamatrella_newGene_1189
AAAGGGTGGTTGCTTTGGATGTCCAAGCAGCTGCTCCAACTAGGCAATCCACCAGGCTGATGGGAGTTCATGTCAATGTTCTAGAAACAGCAGAGAAGAGGACCAGAAAGAGGAACCTTGAAGTGGCTAAAGCAGTTTGGAGTTATGTTGGAGTGTGCTTGGGAGCAGATTGTATCCCTAACTCTGCTTCTCAGTATTACAACAGGATTGAGAAGTACTTGCCTAATGGTGAGAAGTTTTATGTTTCTGGGCTGGCAGCAATTGCTTGGTCGATTTGGAAGGTTTGTTGAAAGACTTGTCTAAGGAAGATTTGATTAGCGGGGTGGAAAGTCTGCTTCAAACAGTCTCTACAGTTGACCACTTTCAGCAAAGACTGGCCGGGGATCAGTTGAGGTTTCA…
>Zoysiamatrella_newGene_1194
CTCGTGCATGAGGGACACGCGCCCCTCAGCGTTCCCATGGCCTTTTTCTTCCCCGAGCCGGCCTCCGCTCCCTCACTCCATCCCTCCCGGCCGCGCCTTCCCCAGGACGCCGCCGTCGAGCGCCATTTCGGGCCGTGCCCAACCCCTGGCTCGGCGAGAAGCTGCGTTAGCTCTCCCTCCAGCTCCCCACCAGTGCAGCTCGCCTCCTCCCCGGCCAAGCACGGCGGATTTCCAATTTTTCCCCACCTTGTCCGAACTCGCCGCCGCCGCGATTCCCGGCCAAACCCAGCGCTACCCGGGGATTTCGAGCTCGACGCCGTCGGCCATTGGATCCACTCCACCCTCACCGGTGAAAGCCCGCCTCGGCCCCTTCCGACGCCGACGACCTCTGTGCCGAGC…
>Zoysiamatrella_newGene_1195
GTGGGCAGCCAAGCATATGCTAAGATGCTAGTCTAAGATGCTAAAGCATAAAGCTGAAAAGCTAGTCTAAGATGCTAAAGCATAAAGCTGAAAAGCTAGTCTAAGATGCTAAAGCGAAAAGCTGAAAAGCTAGTCTAAGATGCTAAAGCGAAAAGCATAAAGCATAAAGCATAAAGCTGCACTAGACTTATTCCATCACCCTAACCCCTCTGCTGCTTCTCTCTCTTCTAGAAACATAATTTTCATGTAACTGTTGCTTGTCCTCTTCTCCCTTTCTCAGTTTCATGCACAAGTTCAAGCAAAGCGCCATGTTACTGACTCGAGAATTCCGTTTGAATATTGCTACGACATAAGCTCCAGTGATGCAAGGATTCTAACTCCTGATATAAGTTTGAGAAC…
>Zoysiamatrella_newGene_1196
AAAGGCACGGAGCCGCAGCGGCCGTGGCGGCTGCAGCCAGAGCAGGCGCCTGGGTGCAGTGGCAGCGGCCAGAGCGGGCGTACAGGCGCATCGGTGGCAGCCAGAGTGGGAGTGGGGCACGGGCCAGAGCGAGGCGCGGAGCAGATTGGCCACGACGCGGCGCGGTGGGTGGGGCGACGACCTAAGCCGCGCAGAGCAACAACTTGGAGCATCGGCACCAGAAGAGGAGCAACCAGTGGGCAAGCAAGAAACACGTCAAGCACCAACTCCAACAGATCCCATTCTGCAACTTGTTTCTATTTCTCCTTTTCGATACTTAGCAAGAAATCTTCAGTGTTTTAAGGCATTTGTCTCCTTAAAACATTTGGATTTGTCTTTCAACTTGCTGTATGGAGACAT…
>Zoysiamatrella_newGene_1198
CTTCCTGTTTACCTGGCCTCCACTACAGCGGACAGCACGCATCACTCTTTCTCTTCCTCGTTTCTTCTCCCTCGTTCTGTCTCGCTCCCGGCCGAACGACCCTCCAGCGCCACCGTGCACCTCTCCGGCTGGGCCACTTTCCGTCCAGGTTCCTCGTCAAGCAGCTGCATCGCCTCGTCCCCAAGCCGCCACCAAAGCCTCTCCTCCATTTGTGGGGCAGGGAGATCAAAAATCGAGTTTTCCCCCAAATTATGGCCTGAAGACGCCGATCCAAGTTTCGACCAAATCCAGTGCTCTTCAGGTGAAATTCCTTCAATATCTTTCGATTCCATGCAATTCACTACCAACCTCAGCCCAGGGGTCAAGAAATCCAGCTTCCCTTGCCGCCGTCTGACTGGG…
>Zoysiamatrella_newGene_1199
CAATCTCCTTCTCTCTCTTCCCTGACCAGACAACATGCGTGCATAGTACCACACGTCGCCGCCTGCACCGCCGCACAGTGCCATCCGTCGCCCCTCATGCTGGCTCCCACGTCGTGCCCATGCCGCCCCCACACCGTCTCACCTATAAAAAGCACCCCGGCCACCTCCTTCGAACCCGGACGCCAAGCCGCCGCTGAGCTTGCCTTTCTCCACCGCCGGCTAACTTCGACGCCTCCCTCGGCACGCCTGAGCCACGGCGAGGACCACCGGCCAGCCCTCCCCCTCCTCCACGCCCGAGCTTGAGCCACCCGAAAGCCGCCGTCGGCCCAGCACCGCAAGTCTCCACCGAGCACCGCCTCTCACGGTTGCCGGCGCTCCATGCTTCTTCTTCGGCCTCGC…
>Zoysiamatrella_newGene_1200
GGGGAAGAACTCGATCGCTCACTCCAGCTAGCATCAATTTGCCGCCACCAGGAAGCCATGGCGGTGCTCGGCCTGCGTGCGCTCGCGGCAACGACCCTCCTCTTCGCCTTCGGGGCGGCCTTGGCGGCGGCGCAGTCGGCGTCGAACGTCCGCGCGACGTACCACCTGTACAACCCGGCGCAGAACGGGTGGGACCTGAACCGCGTGAGCGCGTACTGCGCGACGTGGGACGCTAACAAACCACTGGCGTGGCGGCAGAAGTACGGCTGGACGGCGTTCTGCGGGCCGGCGGGGCCCCGCGGCCGGGACGCCTGCGGCAAGTGCATCCGGGTGCGGAACCGGGCGACGGGCGCGTCGACGATAGCGAGGATCGTCGACCAGTGCAGCAACGGCGGGCTG…
>Zoysiamatrella_newGene_1206
TTTTCACACCTCTGCAGAATCATGGTCAAGAACAATTTCATTGTAGCGTTCACATGCTAAGAGCTTTTATATTCAGTACAGTTTGTAAAAGATCAGCATATGCCTCTTGGATAGAGATATGTGGCAACAATTCCTTGAATAATAAACTTTGTGACATCTCAAAATTTAGCAAATTAAGTTACAGTACAAGAAACATCACCGTTCTCAGTACTGTCAAGCAGGCCTATTTACAGCTGCTCTAGCAAATTTACATCATCAAAGGCAGGCTCTTCCGGTGGAGCTTGTCCGAACATCTACTTCCTTCTATCCATCAGCAATGTAGAAAAGCAACGAATTCAGTTGCATCCCAATTCTCATCCTCGCGTAGCTTCTTCCATCTCACCTCGTTGCTCTCATGGC…
>Zoysiamatrella_newGene_1207
ATTATAGTCCCTTCCTCATGTTTAGAACTTGAAAAAAATATCTTAACATAAAACGTCCAATGTTTTGAGTATCTTTTGTAATCCTCTCAAACAAATACCAACACTCTGAAATTGCTTCAAGAGGCCTTGAATCTGTGCTGTCACTGAATTATTAATCAGTTGCATATTATGGGTTTATGGTAACATAGTGTACAGCGACGTCCTACTTATGTAGCCCTTTTATGCCCATGGCCTATCTTCACATTTTAATGCTGCAATGGTTAGCATAGGTGTGGCAACATTTGTAGGTGTGACCCATAGAATGTATGCTCAATGTTGTTATGAATAGCACTTGTATTGGTAGTAGCCCCAGAGAGGTGCTATAAATAGAGGTACATGAGGGACATCCTAGATGGGGAA…
>Zoysiamatrella_newGene_1210
GGGCATGCTAGGTGGCCACGCCATCCTTGCCAGAGGCCGCGGGACACGGTGCCATCCCCATGTCCACGCCCCGTCCAGTTTATTCCTTTCTCCCACACTCGCTCGGCCTCCTTTCTCTCTCACCGTCGCACAGGCCGGACGCGCCCATCTTCGAGAGCCGCCGCCAAGCGCCCTTCGCACTACCACCATCTGCGAGCTTGTGTGCCACCCCACCCCCGAGCTCCCTCTCTTCTCTCTTCCAGTACCGCGGCCAGCAGTGCGGATTTGGGGATTTTTCCCCAAATCAGCCCTTTGAGCCGGCCGCCTCAACCTCTCCAAATCGGACCGATTTCAGGATTTTGAAGCTTTGCCGTCGCCTTTTCGGGTAACCGAGCCACCTCGCCGTGGACGACCACCCGG…
>Zoysiamatrella_newGene_1213
CTCGGTATAGCAATTCTTTCAATCTTTTGTTTTAAGTCATAAACATAATGTTGGTCGTGTGTTTGTTTGTTATGGAGCAACAATGCTTATTGTTTACCCTATGATTTAATTTTAGGTTGGTTTCTAAGGAAGTGAGTATTATTGTTAGAATGCGTTCATATTTCAGTCTTCCGGAAGAGGGGCCTAAGACTTATTGCGGAAGAAAAATATTACCACCGGTTTTTGTTGATGCAAGTAGCTATGGGATGATGGAATTAATTAATTATATAGCTAAGCATTTTATGTGGGTTCTAAGCAATATATCACTTTGTGGCAATCATTTGAAGATAATGTTGATGTTTGTTTCCTAATAAAAAGTAATGAATAATTGCTTAATTGGATTCAGCTGAACATAGATAA…
>Zoysiamatrella_newGene_1215
AAAAAAACCAATCCTGAGTCCCCCTTTCTGCAGCTCCTTACTCATCGTGAGACCCCGCTTAATGCCTACTCCATCGGTCCCATTACAAGAGTCGTTTTCGCCGCTTACGCATCTACCAAAGCAGTGAAGCACTTTACCCTGCTACCCCTATTCCCTACTGCCTTCCCCTCTTTCTTTCTTCCACCATCGGGTACCACAGCGCCACTCCTGCTGCCCCCCTGGGCCGCCACCGTCCAGCCGGTCTTCGTCCTCGGCGTCGCTCCGCTAGGCGGCCGCATCCTCGGGCCGCCACCATCCAGCCGGTTCTCGTCCTCGTCGCTGCTCCATCAGGCCACCACCGTTCAGCCGATCCTCGTCCTATTCGCCGCTCCGCCAGGCCGCCGCATCCTTGGGCTGCCA…
>Zoysiamatrella_newGene_1217
GTTTGTCTCACGGTATATGAAGCTACTTGCACAACGTGACGAGGAAGAGGACTTTGAAGAACGGCGTGCTAAACTCGTGTCCACAACTCCAAGGTTCAACATTCCAATTGAACACCATGCACTGAAGATCTACACCCCAAAGGTAATGGATATTGTGTATGAAGGGATATTCAAATCTGGGGACTACCAAGTAGAATGTCTAGAACCAGGAAGCAAGTACATAGCTGTGCATATAAATAGGGAGAACAGGGCTGCTTGGGCACATGTCACGTTTTCAGTAACAATTCATGAGAATGATGGATTATACAAATGTGACTGTGGTATGAAAACCCATATGGGGATATTGTGTTGTCACATCCTAAAGGTACATCAGAATGCTTACCTCCTCGTGAA
>Zoysiamatrella_newGene_1218
GGCATAATTACAAAAACCTCGATTCCCTGTTAGGGGGAAACATCGCGATGAAACTCCTCCGCATATTGCCGATTGGAGCCGTAATTTCAATGAGTACAATTCGTACAACGATGATGAACACAAGACGTTTTCTGCATGGGTATCCTGCAGGGAGTTCTGCTGAGCCTTGGACCCAACTTACCCACAGAGAGAGATTACCGGACTGGGTCGCATACAATCCAAGGACCATGAGGCCTCCGCCGCTCAGCAGTGACACTAATTCTATGAAGATTCTGTCCTGGAATGTGAATGGACTGAAAACTGTTGTGCAGTCTGGATTTTCTGCATCTGAGTTGGCTAGCAGGGAGAATTTTGACGTATTATGTCTCCAAGAGACACATCTGGAGGAGGGAGACGCTA…
>Zoysiamatrella_newGene_1219
CCAGTATGCTGGACATCACTGTCTACCCCAGCGTCCCATCCTGTCGCCCCGCCTGGCCGCCCCTCGCATCGCCTTCCCGGCCGCCTTCTCTGTCCCGACATCTCACCCTACCAACCCAACCCGCCGACATGCGGCCTCGCTGCCCCGTGCCGCCCCCCCACACACCCCCGCCCTGCTGCTCTGTCCCTCGCCGCCTGTTTCCCTGCCCCATGCCGACGGCCCGTACCTGCCTCGGCGTACCACCACGTCGACCTGCCCTCCTGCACTGCGAGCCCGGACTCGATGTGAGCGGAGAGTCTGATGGCGAGCAGGGTGGCGAGCCGCCTGCTGCCACTGCGGGCAGGATGCAAGCCACGGCTCCTCTTCTCCACAGTCCAACTGTTGAAGCACTTGCGGCGA…
>Zoysiamatrella_newGene_1220
CGAGAGCGTACGTGTCCTGACTCGAGTCCGTGCCGCTTTGGAGCTCAAGCACAAGGCCTTTCTCCGACTCTATCCCAGTGTAGACCGCCGCCGCTGCCGGAGGGGAAAGATTTGGATTCAGCGGGGCTGCGGGAGAGGAGCAAGGTGAGGAGAAGTGGTCGCTGCCGGAGCATCATGTCGTCGCTAGGGACGTCCAAGGGTGTCCTGGAGATCGCCAAGTTCGGCGTCTACGTCTCCGTGCCCGTCGCGCTCACCTACCTCGTCGCCACCGACTCCAAGACCCTCAAGAAGCTCATGGGCCTCCGTCCTTATGTGGTTTATCCACCAGAAGGCCCACGCCCTCCACCGCCAGAAGAACTGCGTGAAAGGGCTCGGGAGATAGCTCGGAAGAGACAGCAG…
>Zoysiamatrella_newGene_1221
TCTTAATTAATTAATTATTTTAATGCGTAAAATAAAAAGTAGTTAGCTCCAGAATATTTTTCTAGTTGAGAGCAATCTAATAAAATTTACCTCATAATTTTCCAAGATAAAATAAATTTTCTATGAATTTTACAATCTTGAAAGCATTTCTAATTAATTAAATAATAAATTCATAAAATAGTAAAATCAGCAAGTTGGGCCTGGCCACACAATGGGCCAAAAGTTCCTGGCCCATTTAGGGTGGCCACACGGTGGCCCACGGACCTGGCTACACCGGATCCCCTGGCCACAGAGGATCCCGGCCGCATAGCCGAGGTGGGGCGGCCGGCCATGGCCGAGGCTCGCCGGCCGGTTGCAGTTCTCACCGGCGCGCCGGCGCAGCAGCCAAGGAATCAAGTT…
>Zoysiamatrella_newGene_1224
GGCCTTTCCAGGCAAGCGGGCATTTGATATATGATGCCGCGGCTTCCCTCGGCGCTCTCCTTCACCCATGTCATCCAGTCACTTTTTGCCGTTGGATGGAGATCCTGAGGAGCTCATACGGTCACTTCTCGCCGTTGGATTGAGATGCTGGGGAGCTTCTGGGCCGCGCGCGGGGGGCAAACCTGGCGTCGACGCGTGGCCCACGCCGTTCACCTCGTCCGCATCCTCCCCCACCCCACTTTCTCTCTCCAGCGGGGTTGGCGCACGCGGCGCTCAATCTCGGCCGCCCCCGCCGCCTTTCCTCACCGCTGCCTAGGAGTGCCCTGCCGCCCTCCATGCCATCGACCTCATCGCGCACCAACGGGGCATGTCCTTGCGGCTTACTGGACCTGTGGGTCG…
>Zoysiamatrella_newGene_1225
GCGCGAACCACAGTAGCACCACCCTGTCCTCCACCCCACACAGCGGTCTCTCTTTCATCCCTGAGCTATGACGACCAGAATCGGATTTTCCCCCAAAAACTCGACCTTGCCGGCCGCCGCCGCTCCTTTCCGAAATTGACGTGTTCTGGTGCGCACTCCTCCGATTACTCTCGGATTCCAGCTCCCCTGGAGCTAGCGCACCTTCTGGGCTTGCCCATTTGTAGGATCGGTGAACAATCAAGTGGGAAATCGAGGTTCCGTCCGCGGCCGCCATTGAAACCGGTTCACCTCACCGTGGACTGCCCTCTCCGGCGCCCCTCCTCATCGACAACCTCGACGCTGGTCTTCTCCTGGTCCCCCTGAAGCTCTAGGAAGAATATGTTATCAGTTTCGTCCACG…
>Zoysiamatrella_newGene_1227
GCCCAAGAGGGTTTCCCCTCCGCATCTCTCGAGTCTCGCCATCCCCGGCGCCGGCGACCTCATCCGTCGTCCACTCGCCGTCCGCTCCGTCCTGGAGCGTTGAGTCCTTGCTGTGAACCAGACATGAAGAGGGCGGCGCCATCGGAAGAGCCTTTGGACGACTCTTCCGACGAATCCCTGAGCTCGGATTCAGATGATGGCGCTGGGAACGTCTTTGGGCTGCCCAACTCCTCCAAAGCTGCTCCGGCTAAAGAAGGTAAGCGAGCTGTTCTGTTGATTTGTTGACTCGCAATTTAGGAATCACTCTGCATCTGCATATTTTACTCGCTATAGTATTTCTCCTTTAATTGTCTGATTGCTGAAGTGTGTATAAGCATCTGCAGTCTCTCTCTTCATATA…
>Zoysiamatrella_newGene_1228
TCCCGCGCGGCCAGCCCTTCATAAGTGCCACGACGCTTTGGACGTGTCCGCGCGCCAAGTCTCGCGGGTCACGACTCACGACGGGTTCCGCGTGTCTGCCGCCCCCCACCAGGCGGCCTCCTCCCAGTTCTCTCTCTCTCTCTCTCTCTCTCTCGTGCGCGACGCTTCCTCCAGACCGAAGCTCACCGCGGCCGCGAGACATCGGTCAAGCAACCCCGGATCTCCCACCGGCCACCAGCAGCACCATCGCCTGCTACGGCTCCCCACGCCCCAAACCCCAACCCTCCTCCGTCGAGCGGTGCCAATTTCACGTTTCCCCCAAATTGGGAGTTTCGGACCGCCGCCACCTCGCCGGCCAAATCTGCAGGTCCCCGGATTTCAATCTCGATGCTGTCAACT…
>Zoysiamatrella_newGene_1230
CCGCACGCTCGCGAGATGAGCTCCTCCAGTTCGCGCTCTCCTCGCCGTCCTCTCGTCGGTCCTCCCCGCCATGCCATGCAGCCACGGCGGAGGATTAGAAGAGGGGCATTTGCCTCAGGCTGCACCCGCTCCCCGAGCTCCTGAAATTCCTTGTATTCCAGTTTTTTTTCACTCCCTTTTGTAAGATGCAAGCCTTCAATCTTAACCAAATTTATGTAACATCTCACCATGCCTCAGCGTATGAAAATAACAGAACTTGGTCTCGGGGGTCTACTGCAGTTCTGTGTCGAGTTGCCAGAGAGGAGTGATCTTCTTGTTTACTTGATGAAATTCACAGGTGCAGGACATTTTGTGTGTGATGAAATTCCGGACAGTAACAGAAAACGAAAGTGGTTTCAG…
>Zoysiamatrella_newGene_1234
GGCCCCTACATTAGAGAGGAACCTGAGGAACGCCTCTTCTGCTCCGGCCGTTCTGCCGCCTGAAGCACGCCGCGGCCCTCTGCCCGAAGGACGCCGCCTCAAGCTCATCGCCCGTCATCTGAACCACGTGGGTGCGTCGCCCGAAGATCCGAGCCCTGCCGGGCCTGCCGGCCCAGCCGCTCGAAGGACGCCGCCCAACGGCGCTCCAAGATCGCAGACCCCGGAGCCGCGACCAGTCACCAGCCGGCCCAGCATCTATTTGTTCTGATTTTAAGGCAGCTATCCATTGCTGTTCATGGACGGGAGATTGGCGTGAAATAGGTCGCTGCTGATGTAATCCGTCGGCTGAATACTTGTTTAAGTTGGTTTAGATAGTATAAACTAATTGGAACCTTAAGA…
>Zoysiamatrella_newGene_1236
AAGCCCGACTCACTCCGTCCCCCATTGAAATCAGATCGATACCGGCGTTGCTCTCCCGTCTCCGCACCTCTCTTCCTCTCATGAACAACGCCGCCGACGGGTGCGCCCAGTTGATCTTCTCCTTCGGCGATGAGCGTGTCACAACTCACCAACTCACCGAGGGATGAGCAAACTGAGGGCGTCTGCATGGGTAGAGGAGGGACGTGAGCAGTTTAACACCTGGATCATCTGGACAAGGGTCCTTGGAAGAGATTGCGACAACAATGCATCCACCTTCGATTCAGCTCCATCTATCACAGCCAAGAGAGAGGCACCACACCACACGTGCCATAATTTGCTCAGACAAGATACGGTAGCATGCTCAAACTAGTTGCTTCGATTGGTTTGTTGTGATGTCAC…
>Zoysiamatrella_newGene_1237
CAAGCAGCAGCTGAAACGGGTGTTTTCACTTCTCAGTGACCATGAGGAACTTCCTCTTCATCCTTGCTCTTCTTCCCGTCACCGCCATCGGAGCCGGCCTCAAGGTCGGGTTCTACAGCAAGAGTTGCCCGTCGGTGGAGACCCTGGTGCAGCAGGCCGTGGCTGCCGCCTTCAAGAACAACAGTGGTATCGCCGCCGGCCTCATCCGGATGCACTTTCATGATTGTTTCGTCAAGGGCTGCGACGGCTCGGTGCTGATCGACTCGACGGCGAACAACACGGCGGAGAAGGACGCGATCCCGAACAACCCCAGCCTCCGGGGCTTCGAGGTCGTCGACGCTGCCAAGAAGGCCGTGGAGGCCCAGTGCCCGCGGACGGTCTCCTGCGCCGACATCCTCG…
>Zoysiamatrella_newGene_1240
AATTTTGTTTTTGCAACAATACAATGCTGTTTTTTTTTTCAACGGATACAATGCTGCTTATTAACAGTGTCTTCTTGCTAGCGACTCCCTCCTTTTCAATTTACATCATGTTCTAGCAATGGGCACAAACATTAAAAAGCCTAAAAAATCTCATTAATACATTGGCATCATTGCTTCAAGCCAGCTACTCCCAACTCACGAAGCAACAACAAAAAAATTGAAAGGTAGCCGGGCAGGCCTATGTGCATGCAGGGAGCGTTGGTACGTGAGAACGTCAAGTAAATCGAAAAATGGTTCAAAGTGTCAGAATGTAACAGACGGCCCCACGACAAACACAATTCATCCGTCACATGATCTGGTGTCACTCGGCTCACTCGGCGAAGCGAGCACTAATAGTAC…
>Zoysiamatrella_newGene_1245
GTCGGATTGAACGCGGCCGCGCGGCGGAGTCGACGTCGTGCGTCTTCATGACCTCCTCCGCCTCCGTGGGTGGCCCACGCTTGTTATCGTCGCGTCCGACCCAAGGGATCGATTGCGGCCGGGAAAAAAAGGATGAGGAAGCCACCGCCCCCCACCATTTCCACCTCCACTCCGGGGGGGCACCTTCCAGTGTCGCCTTCTCCTGCGTTCTTTGCAGCTAGAAGATTTGTCACGACAGCAACATCTGTGAAAACTCCACCGATCTGCCAGCGTCTAAGAATGTTGAGTACACTTCCTCAGAGCTATGAGTTGCTTGTCTTTGATTTGGTATGTGCTTTGATAGCTTTGCATAATTTGTGCGGAGGGTGGAAGCTTTTTTGGCTCGCAGGAATTGAATGG…
>Zoysiamatrella_newGene_1246
CCTGGAAAGTATGTTGAGCTCAAGGAGAGTGTTACAAGCTTCCAGGGTGTTTTGGATGGCAAATATGATGACCTTCCGGAGCAATCATTCTACATGGTTGGAGGAATTGAGGAAGTCATTGCCAAGGCTGAGAAGATCGCCAAGGAGTCTGCATCATGAGCAATTCCCTGCCACAGGCAATGCAATTTTTTTTTAACTTTCTGAGGTCGACATGTTGTGTTTAATTTCTGCATTAGCCAGGACATGTACTTACAGGCAGGTCTGGCCCTGCCGTTGGATGTACTTCCCCTCCACCTTTTTCCTAATAAGGATTTGCAATGACATGTTTATTTGGCTTACTGCCCTTTGAGAAAGATCTTTTTTGTGATGAGCGGCAATGACCGCGAACTTGTTAATTCT…
>Zoysiamatrella_newGene_1247
CAGCGGTGTCGTCACCTGCAAGCTGCAACCCCAACGCCATCCGCATCCGGCTTGTCTGGCCTGTTCCTCCGTCCCTCCCCTTCACCTCCAAGGCTCCAACTGCTTGTTCGAGGCTCCGAGCTATCGCGCCCCCAGCGACAGCGCGGCCAATCGCACCCCAGTAGCAGTAGCAGCTGCTGTCCGCTGGGGCTGTTGGTGTCTATGGCCCCGAAGCAACACATTGCAATATTCACCACAGCGAGCCTGCCATGGATGACTGGCACTGCCGTCAACCCCCTGTTCCGGGCCGCATACCTCGCCAAGGCTGGGAACTGGGAGGTCACGTTGGTGGTCCCATGGCTTTCCAATG
>Zoysiamatrella_newGene_1249
CGGCAGCCTCACTGTTGGGTCTTCTTCCTTTCTCCTGGCGCCAGCGTACCTCCCGCGGTGGCGGCCATGCAGCCGGGCCACGTTAGCAATGTTGGGGTACCAGGGGACACGCCCATGGTCACTTGACCGAGCCGGCTCTGTCTCATTCCATCCTCCCTCACTCTCTCTCACTGCCTCTCCCCGGCCGCACGCCATTTCCTCCGTGGAGAGCCACCATCGAGCCCTCTCCCGGCCACCATCCTCGGCAAGCTGGTGCGCCGCCCCGTCCTCCACCATCCACCGTGGCCTCTTCTCCATCCCGGCGACCGGATTTCAAGTTTCCCCCAAAATTCGAAGCTTTTGGACTCGCCGGACGTTCTTCAACCGAAATTGGAATTTTGGGGACCTTTGCCGCCGACG…
>Zoysiamatrella_newGene_1250
CACGCACAGAGGCGGGTTGCGGGCAGCCAAAGACTTGTGCACTTTTTGGGCGGGTCTTCGGAGTAGAGCCGGACCCGAGGAAGACGAAGGACGGTCAGACGGATCCAGGCACCAGAGTGGAAAGAGTCTGTTTGCTCATGGCTCTGGGGGACGACTCGAACCCTGCTTCGTATATCCACATGGTGCAGCACCTGATAGAGCGGTGCATGACGTTCGGGATGAACATGGAGGAGTGCATGGACGCGCTGGCCAAGCGCGCCGACATCCAGCCAGTCGTCACCTCCACAGTCTGGAAGGAGCTGGAGAAGGAGAACAAGGAGTTCTTCGACCAGTACCAGCAGTGGAGACTCGCGAAGGGAAGCGGTAGCAGCCACTAATTAGTTCAGCCAGCACGGGCGG…
>Zoysiamatrella_newGene_1253
GCCGAAGCCTTTCTTTCCTCGCTCTCATCACTCGCGGCCTGTCCCTGCTCTCTCTCTCGTATTACTCTCTCAGCTCTCATCTGCCCTGCTGCCGAACTCCGACCGCCGCCATGGGAGAACGCCATTCTGAGCCAGCTCTGCTTCCAATCTTCACACCGTACCTGCTCCAACGTGTGCTTGAGCTGTCCCAGGCATCAATTTCTTAATCCCCTCGGCGAACCATGTTAATTCGGAGTTTTCCCAAATGTTGGATTTTCCGGCCCGCTGGCCGTTCTTGGAAAAATCTGGCGGAATCCGGAGTTGGGGGCTTATTTCGTCACTGTCAGCCAGACCACCGGACCTCATCGTCGACAGCTCGGCCCGGCCGCCTTCGGCGACGACCGCACCCGTGCCATCCAT…
>Zoysiamatrella_newGene_1254
GCCGGTTATCTCTTCGACGCGACGCTCCTCCCCACCGCAGACTCCCCGCCGCCGCCGCCGTATCCCACCTCCGGCGCGCCACTCCGCTCTTGGGCCTGAACGACGCGCACCTGGCCACCCTCCTTGCCACCCACCTCCTCACCACGCCGCATCTGCCCGCCGTGCTGCCGCTGCCCGTCCACCTCCACATCCTACGCCACCCGGCGCCCCCGCCGGCCTCCAAGCTCTCCTTCTTCCTCGCCGCCACGCCGCCGGCGTCCCCGCTTCTCACCGCCAAGTTCCCCGTCCTCCTCGGCGCGCTCGCGGCGTGCTCCCCGCCAATACTCGATGAGCTCCTCCCGTTCGTGCTCTCCTCGCCGTCGCCAACCATGCTCCTCCCCGCCCTCCATTCGTCGCTCC…
>Zoysiamatrella_newGene_1255
CCGGCCTGCTCTCCTCTTTTCTTTCTTCTTCCTCCCGTCAACGCTGCAGCCGCTCAGCCATCGCCGTGCCGCCACCACGACGGCACCCATGCTTCATTCTGTGCTGCTGCTGTAGAGAAGCAACGAATGCTCAAGATTTTTCCGCTCCCATGCCTTCCAAAGCAAGCCAGATGCCACACCACGAGCTTATCCATTCCTTCTGTCCATTCTCTCACCGACCTGAGTCCATCGGAGGAAGAAAAATCAACGGGAACCGCCATTCCCTGCCTTAAAATCTTTCCCCAACGCTACCTGCACCATCCTCTAACCATTTCTCGTCCACAGAGCAAGAAACCGACCACAAAACACTTCCAGTTTGAAGAAATTGGGAAAAATCCCCATATTCGACCGCCGGCGCCA…
>Zoysiamatrella_newGene_1257
CTCAAGCAAAGCCTTATTGCAGTATGGAGAACAGACTTCTTGAAACAAAGTATCGACATCATCTTAATTTCCGAAACGAGTAAGGCACATTATTATTCTGGCTGTTATTTTGGCTATTCTATGTTTTTTCCCTCAACAGTACAGTGGACAGCACATTTACAATTTTATTAATAGCAAGAGATCTTTACCTTTTGAATGTTTCTTATATATTGGCATATTGCAGATGCACGCAAACTGTCTTTGTTACCTCCACAGACTATGCATTTTTTTTGTGGTAGGGCATGCACCTAATCCAACAAAATCACTGTACTGGACCATATAGTTCTTTCTTCAGTTTTGATAAGCATTAGTAGATTGCGCTAACAACTTTGATTGTGACAATACAAGAAAATAAGGGCA…
>Zoysiamatrella_newGene_1258
GAGGAATTGGTCAATCTCAAACACTCAAGAGGAGGCTCAATTTCTTCATGATGCATCCCCATTCTTTCCCTTCCATACAAGTTTATATTGTCATATCTTGTTGCATCCTTCACGGTTGGGTTCTTTCTCAAGGGTCCGACCAATTTATTCTGCCGGAGAACACTTGGGCTCCTAACCCTCAAAAGACTCCTAGACAACAAGCAAATGAACACAGGTTCATGGATGAAAAGGGGCAATTGAGTGCTGGGACATTGTGGGCAGACCAGCAAAACTACAATGGTCATAATTAGTGTGGATTTTATTGGAATACTTGTACTTTGTAATACTTCCTCTGTCCCTTTGGGTGGGCACAGGAATTAAGGAAGATGAAAAAGATGGAATGCACTGAAAAACGAGGAG…
>Zoysiamatrella_newGene_1259
CGAAGAAGTCGATTCACCGCTGGTGTGGAAACAGAATCGATTCGATCCGTTTCGACGTTGAAACGATTCTCGATTTTGGCATTTGGCTCCGTTCCGAGCGATTCGACGATGAATCAGAAACGATTCGATCGTCCAAACGCACCCTTCGTTTTCTCCGTTTCACCCCGTTCCACGTGTTCGTCGTCTCTGTCGTCCCTGTGCTCCGCCGCGGCGGTCTGGAGTTCATCGTGTGCGTCGTCTCCTTGCTTTGCGGGCAGTGGTCTTAGATTCCGCCGCTTTGCGGCGGCCGTTCTGTGTTCCTCGTTATTTTCCCGTTCCTCGCCGTCGGTTTCTTCTCGCTTCTGCTGTGGATCTGTGGTTGGGCGCTGTTTTTTTTTCCATTCATGGTTGCTTCGTCGT…
>Zoysiamatrella_newGene_1261
CTTTTGTATTATCGTTGTTAGTGCAAGTCTTTAACTATGATGCATTCTAAAAATAGATTTATACTAGCTAAGGCACGCCACAGCATAACATAACCTCATTATTTAGCACACATTAGTACGCGCACCATGTTAGCACTAAATAACCTAACCTAAAATTAGAATTATAGAATTAATAGTTAAACACTAATAACTAAATACTAGGAAGTAAGTAAACACTTTAGTTAGCAGCCCATAAGCAACCTGCCATGCAGTCACCCATCTAAGGGCACCTTTTAATGCTTGTGCCACTTGTCAGTTTTAGTAATTTAATTATATAAAATAAGTTAGTTAATTAACCATTAAGCACCTAAAGTAGTACATTCATATAGATATAAACTAAATAACTAACAGTAGCAATAT…
>Zoysiamatrella_newGene_1262
CCACTCGCCCTCGCGCGCGTTCGCTTGAAAAATCGTTCATGGTGGCTGAACACATACAGCGATGGGTTTCGTTCGGCTTTGGTTACGTGATTGAGGGATTGTAGTCGGCTTACGGCATCAGATCGGAATTTGGCACGCTTTCTCAGTTCAATTTTGGATACCGTGTGATAAATTTCAGTTATATGTGCTGATTTTTGAAATTCAGTCACCAATTCTCATATTTAGTGGGGTTTGAAGCAGTTTACATCTGGAATAGGATACTCTAGTGTTACTCACTGATTCCCTTTTGAAAAGTTCAGATTCTTAGTAGGTCTAATCGGATCATAAGCTGGACAAGGTCAAGCTGGATTGTTTTAAGAAGCTATTTGGTTTCTACTAACTAAGTTCATTTTGTGAAGA…
>Zoysiamatrella_newGene_1266
CTGCCTGGCTGCTGCTTGCCGCTTTGCCGTCACCGCTGCTCGCGCAAGGATAAGAACGGCTCTGCCATCCAGAGCTCTCTCTCTCTCTCTATACTTCTTTTTGTTTTCTCTCCGTCTCGGCCATTTGCCAGTGCCGCCACCCCGCAGCTCGACGTCGCCGAGCTGCCGTGGCTTTCCATTTCTAGGCCAGAGCAGGTGCCGGCTTGTTTCTAAATCCTCTACCGCCGCTTGCCTTCCGAACTCGCACAGAGCCACTTCGATTTGTAGTTTTCCCCAAATCGGTTTTTCTGGGGAGGCCGCCGTAGCCAGCACATTTCGGCCAGCTCCGAAAATTGAGAAGACGATATCGCCGATCACTGGAACTCCGTCCCTCGCCGACGTCAACCCCTTTCAGGCCCT…
>Zoysiamatrella_newGene_1268
GCCATTTGATCTTACCAATTCTTGGGAGTTGCATCGTATGATTTTCCACTCTGGTGAGAAAGCTTATGCTTTAAAGAATTGTCAGGAAAGGCTGTGAAGTGGATATTATCATACATCTGGCCAGTTATGCAAGTGATCATCATACATCTGGCCGACTGTGCAGTTGTTCAGTCATGCACTTTTCAACATTGTCTGGAGCTCAGCCTGTATCTGATATTCGCTGGTGACTTGAATGAAAGGTTGGGCTCGTTGATGTTGTGCCAGATCGGGGACAACAAACAAGCTGTACAAACAGAACCAGACCCTGACTGGAGCGAAGGACAGTAGCTCCACTGCTCCCAAGAAACCTACAGCTATACAGAGCAGGTGGAACATAGAAGACAGAACCAGAACGAAAGA…
>Zoysiamatrella_newGene_1269
AAAAGGAAAGTTTTGTAGTTCCATGTACCTCTTGCAAGAAGCTGTCACTACCACAACACCGAGCAGTGCGAGCACATCGGCCCAACGACTTCGCCGGTCGACCAGAGTCCAGACTCTTCGGCGATGAGTGGGTGCGTGCGTGAGTGCCTGATCTATAAAGGCAAGGGTGTGATGGAGATATGTATCGAACAATTATCATAAAGCATAATCTCCACATTCCATCGTTCCTCGGCACACCCTGAACGCCGCGCACGACCACTACACTCGCCTCCAACGTCGTCACGGCGCCATGGATCCCAACATCAAGCTCCTCCTCGACGAGTTCGCCAAGCTCCACGTCGACATCGAGCACGCCATCGCTGCGCAGGATGAGAGCTGGAATGCGCGCCTCTCCAAGTC…
>Zoysiamatrella_newGene_1270
AACAGATGGCCCCGTGGAGGTCTGGACGTCTTCAGGCTCGTTTTGAGGAGGCCGCTCTGGAGGACCCTGAGGTACCGTCATCCGCTGGGCGTGGTCGTGGTGCTGCTCATAGAGATCGTGATCACAGTGCTAGAGGTCGTGTACCAGTGCCACCTGCAGCTGACGCACCTGACGTTTGTCGAGGGCGTGGCCGTGCTGGAGCACCAGTCCCTTAGGCTGGAGGGCGTGGCAGAGGAGCTGCCATGGACCCTAGAGTTGAGCCTGCTGGTGTTGCTGCGCTTGGTGAGGTGCTTCCAACTGCTCTGAACCTGGTGGAGATGATGGCCCGACAGATGCTTCTGTTTGAGCGAATTGTCGAGCAGTCACAACAGCAGCCTCGTGGACGTGCTCCTGTTTCTG…
>Zoysiamatrella_newGene_1272
ATGCTACAGATAAACTCTTGTGTCATCTAAGATTCTTGATTTTTCTCTCATTTGCAGCAAACTCTGGACTGCGTGTTTTTTATTTTCTGGCTTATTCAATTTTGAAAGAAGTCCTTGCTGCTATCAAGAAAGGCAAACCTGGTGCTTTTTCTCCTGGCAAGCCCAAAGAGTTCCTGAAAAAACTACAAAGCAAACTTAGAGTTCCTTGCTTTTGCATAATGGTTTGTTTATCAGTTCCAGGTTACTGTGTCTCCAAATCTGCTGTAACAAAGTTCTGCTCTTAAACTGATTTCATGTGACAATGGAACTTTGTGTATACTTTTCACTAAGGATTTCAGGAAATTGCTGGTGGCCTTGATTCTGCCCTTACTTCAACTATTAGCTCTGTTGGAATCCGTG…
>Zoysiamatrella_newGene_1274
CCGACGGATCCTTATTTTCCTCCTCTCACTCTCCACTGCCACTGAAGTCGCCGCTCGGCCACCTGCCGTCATGCTCTTCTTTTCCCTCTCCCGATACACATCCATTGCTCCAATAGCACAGAGTCCATCCTACGGTCAGCGCCTCCCCACCCCTGATCATCCACGCAGCTGAAGATTATGTGCGGCATCTGCTTGGATAGCACGCTGCATCGCTGTCCCCGTCCACGTCCCGCATGATGGTGGTGGTTCTGTGCTCCGGCGGGGAGGTGGATGGCAGCACAGGATCAAGGCATTCCCAGGACCTGGAGGAAGAGGACGAATTGGTTTGGCAAGGGAAGAATTCTGAGTTCTCGGTCTTTGAGTTTGATCAGATACTGGAGGCTACAAATAACTTTTCAG…
>Zoysiamatrella_newGene_1275
AGGTCATAGAAATTTTATATGAATCAATTTAAATTTACATTAAAAATACAGAATCTATAAGAAAAATGTCGTGGTCTAAAGGAAGCTAATTAGAAATGGTGCTCAGGCTAAGAGAGTTGACTTGCCACTGTTCTAGCCGTTGGGCTCACTCCACTCAAGGCGTGCTGTGCAAATGCCGCGAACGAACCAGAACGATGAGGCGTCGTTTTCCACGGTTCGCCGCCCCGCCACGCATCTGCCCATCGACGGCGCCTGTCTCACCGCACCACGAAAACGTTTCCGTTCTATTTTATTCCCCCGATTCCCATCTCGATATGGTATCGGCGAGGCTGCAACTGGCCAGCTCGTGCAGTCGTGCTCTCTTCTCTTGGCACTTGGCTTCACGCCTCCCTCCCTCGC…
>Zoysiamatrella_newGene_1278
ATGTCCTGTGAGCAATATTGAAATGAACGGACCAAGCGATACAAGGACGATGTATTTTAGATAAATTTTCCTTTAGAATTTTAAGAATCACTTTTGCAAAATTGTCGGAGAAAAAAAAATAGATCTCAATAACATTTAGTATTTTTGGGTCTATTTTTCCACTCTTGGAAAGCAGGATTTCACAATTATCGGTTAAGAATTCCATACGCATCAGACCGAAAAAGGGTAGACGCTGCCGGCAGAGCGCTTCGCCGTCCCAACGCCGCCCCGTCTCGTGCCGCCGCGCCGCCCCGCGCCGAGCCGCCTCGCCCCGCGCCGACCCATTCCGCGCCCCACCCCAATCCGTGCCGCCACGATCTGCTCTGCCCCGCGCGAATCGAGGTAAAACAGTCCCCGCCC…
>Zoysiamatrella_newGene_1289
TTTGGTGCTAACGCCTGGCTGTTTGCAGCTCCGCGCCCGTCACCGACGAGATCGGAAACCACATGCAAGTACTAATGCAGGACACCAAGAAGTAGAAAAAGTTTGTTGTCAAGGGAAGCACGGCGTCGTTGATTCTTCCCGGCCGGTCCACCGCCTAGAAGATCATCTCAAACACGGCAGGCCAAACTTGATTACTCATCCTGCAGTGCATGCTCCAGGAAACATAAAACGTTTACTGACTGGCCATGGAATTTCTCGGCTTGGTGCTTCTGGCTTTTACCACAATGCAGTTGGTCACCTGCAGCTCCTCAAATGGCAGCACTGAGACAGATCGGCTGTCGCTGCTCGAGTTCAGAAAGGATATCATCCTCGACCCACACGGTGCCTTGATCTCCTGGA…
>Zoysiamatrella_newGene_1290
CCCAAACACTCTTGGTAATTGTGAAAGTTTGGAACATGTTCAGTTGGATTCAAATAGTTTCAGTGGAAGCATCCCAGATTCACTGGCCAACATAAGAAACCTACATGTTCTGAACTTGTCTCACAATAGCCTGACTGGATCAATTCCTTTGTCTCTTGGGGATCTACAACATCTTGAGCGTATCGATTTTTCATTTAATGACCTCAGGGGCCAGGTGCCGACTCGAGGAATTTTTCATAATGTGACTGCTATTCGTGTTGACGGAAATCCTGACCTTTGTGGTGGAGCAATAGAGTTACACTTGCAGGCGTGTTCTATCATGCATTTGAATCCGACTTCGCACAACAAATCTGTTGCAAGAAAAGTGGTAATCCCAGTAGGCATTTTGATGTTACTTGT…
>Zoysiamatrella_newGene_1291
AGGTGATAAGTTCTCTGATGTTGTTGGGAGCCCCTATTATGTTGCACCAGAGGTGCTTCAGAAATGCTATGGTCCAGAAGCTGATGTCTGGAGCGCTGGGGTGATTCTGTACATTTTGCTTTGCGGTGTTCCTCCATTTTGGGCTGAAACTGAAGCAGGAATCTTCAGGCAGATTCTACGGGGCAAACTTGATTTTGAATCTGAACCCTGGCCTAGCATCTCTGAAAGTGCTAAAGATCTGGTCCGCAATATGCTTATCCGTGATCCTAGAAAGAGATATAGAGCTCATGAGGTTCTCTGTCACCCATGGATCATTGATGATGCGGTTGCACCTGACAAGCCTATTGATTCCGCTGTTTTGTCAAGGCTGAAACATTTCTCAGCAATGAACAAGCTCAA…
>Zoysiamatrella_newGene_1293
GAGTTTTGGAGGCAAGGAGTGTTTGAGGAGAAAATGGCGAGTCAATGTGTTGCCTCCATGTTCGCTGTGGGGATTCTCTTCGGGGTCTTTGCATCCGTCCTCCAAACCGTGGAGTCGATAGGGGTGTCCTATGGCATGAGCGGCGACAACCTTCCGCCGCCGAGCACCGTCGTCGACATGTACAAATCGAACGGCATCACGGCGATGCGGCTGTACGCGCCGGACCAGGCTGCGCTGCAGGCCGTCGGTGGAACGGGCATTGGCGTCGTGGTCGGGGCGCCCAACGATGTGCTGTCCAACCTCGCCGCCAGCCCCGCCGCAGCCGCGTCATGGGTCCGCAACAACATCGAGGCGTACCCCAAGGTCTCTTTCCGATGCATCTGCGTCGGCAACGAGGTC…
>Zoysiamatrella_newGene_1294
GCGTGGAGTGCGCGCGGCGCACATGCAACCGGGCCACGAGGCCCCGGTCGGAGAGTGTGGGACACGTTCTTGTCACCGTGTCCAAGACCCCCAACCCATCGCCCCGTCCGACGTCCTCCTCCTCTCCCTCAGACTTTCTCTCGCACTCGCCAGCAGCCGAGCACCCCCATGGAGCGCCGAACCAGAGCCGCCCCTGGCCCTCCATCCTTGGGAGCAGCAGCTCTCTGCCTCGCTCTAGCTCCCCACGTCCTCACCTCTTCACATCCTGCCTTGAGTCGCGGCAATTTTGGATTTTCCCCAATTTTCGAGTCTTGGGAGCAGCCGGCCGATCTCCTGCCAAATCCATGGGAATCCGGTTGCCGTGGCCGTCGTCGGAACTCGAGGTGCTCCACGTTGCCG…
>Zoysiamatrella_newGene_1295
CGGCCACCTTACAGCAGTAAAGACAGCTCTCCTCAATTACAAAGACAGGAATCAGTATGTGGTTACGAAAGAGTTGGTTTGCATGTGTCAGGGAACTCCAGGTGCAAACATAAGGACTTCGATAAAATGTGGCTGCAAGTCATGAATGGTGCTTCGTCGCACAAAGGACCATGGATAGTACATCCGCTTGTTCGTGGATGACCATAACCTTGAGTTATCAGAGAAACTTGCTGGAACAAACACACCATTCACTAAGAGGAAACTAAAGACTCTTTGCGGCGCAATTGCCAGAGAGAGATCAACGAACGACATAATGAAGACAGTTGAACTATTCATGAAGTTGCGCCACGTCGATCCAGAGTTCACATACAAAGTTGAGTTTGATGATGACGGAACCAT…
>Zoysiamatrella_newGene_1296
GTTCAAAATGCTGATGAGGTGGAAAAGGCTAAGGCTTGTCAAATTGAGTTTGGGAGTTATTGTCTCTGGTCAATAGAACACAAAGAAGTTATGAAAGATGCTACTGTGAAAAGATTGAAAGATCAGCTATTTGTGGCCCGATCTTATTACCCAAGCATCGCCAAACTTAATGGAAAAGAGGCGCTTACTCGTGAATTAAAACAAAACATTCAAGAACATGAGAGGGTTCTCAGTGAGTCCATTGTTGATGTTGATCTACCAACGCTTATAAAAAAGAAGATAGAGAAGATGGATCAGTCCATAGCAAGAGCCAAATCATGCACTGTGGATTGTAACAATGTTGATAGAAAACTTCGCCAGATTCTTCATATGACAGAGGATGAAGCGCATTTTCATATG…
>Zoysiamatrella_newGene_1298
GCCCCGGTACTCCATCTCCTCCTCATTTCTTGTTCGTGCAAGCCGGTCACCACACCCTTCTCTGGACGCCACTACCGGACAGCCCCAACCTAAGCCTCTCCGACCATTGGAGCTCGCGAGGAGCTGCTCTGGAGACTCCTCTAGCTCTCCATCACCTCAACTCGCGCACCCTACCCTCAGAGCTCGCCGGATTTGAGTTTCCCCAATTTTTGCGATTTCATGCCAGCCGCCACAACACCTCCAAATTGGGCCAATTCCAGGATTTTGAAGCTTTGCCATCGCCTTTTCGGGTAACCGAGCCACCCCGCCGTGGACGGCCATCCTGCGACCCTCCTCGCCGACTTCTTCACTCACGCCGGTCTTCGTATCACCTCGGTGGAGCTCAAGGTGAAGAAACCT…
>Zoysiamatrella_newGene_1299
CTCAGCCGTACGCCGCAGCATAATGTTTGTTGGGTTTGAACCGTTTGATTTTATATAATTTAGTCACCAATTCAATAAGTAACTATTGGTTTAATTTATAATGTGCTCCACGATAAACACGGCCGGCGACTGATGGAGAATACGATGGCCGGCGGCGGCACAAGAGAGAGAGAGAGAGATCTATAATACCCCGCCTGCTTCTTCTCGAAGAGTCGTAGTCCCCTGGTGGTATGAATGAGAACAAAGCGAAGGCAACGGTGTCGTCTTCGAGGCATCGCCGCGAAATGGCAGAGGAAGACAACGGCAACAGAAGCAGCAAAGGCGACGGAACAGCAGCTGACAGTGCCACGGAGGAGGAGGAGGAGGACCTGGGACTGCACTCCATGACTGCAAAGGTGC…
>Zoysiamatrella_newGene_1300
GCTGCAGACCTGGTCATTCGATAGTCCCAGTCCCACACGCAAAAGAACTGTTCCATGCGGTTCGGTGGCTTATTTGTGATCACATATATACAATAAAGATATTTCCCCAACCATCTCTGATTGATGCCCCTCACTCACCCGGGACCTCACAACTCATAATCATTCGATAATTCTAACAACCTACGGGGAGCTCGATTCATCGAGGACGTCGATCGGTGACCCGTCCTCACCTCCCCGGCAAGGCGTGCGCATAATTTCCAGGATTCATCCATTTCGCGTGGGAACAACGAATATGTCTTGAAGCCGACGAAACTTGATCTGCGTGCTAATCTGAGCTTCTTGAATTCGATTTACGCCCACGAACCGTAAGTCCTTTGGACGGAGCAGCCAGTAGACTTC…
>Zoysiamatrella_newGene_1302
GACGGATCGAAGCGCTTCAACACCTAGTGGAGGGGGACGACAAAAGCAGCAGCAACAAATGAAAAAAGTCGGTCCGGATCCAATTGCACTGAACACTGGATTGCACACTGCGAATCCCACTGCCTTTTTGACTTTGGTTCCAAAACAAATGATCTAGGTTGCATGACAAGCGCGATATATATATATGGGCCCTGGATAAGGCCACGGAGTGACCAGGCATATGAACGCAACAGAAGGGGTTCTTGAGAGAGTGAGCTAGCAGCACTACCATTGCGCAGCGTTGAAGAGAGACCAGTGCAATGGGCAAAGCACCGGTTCTGTTGGTTCTTACCACCTTGCTGGCATACCTCCTGATCGTTTCCAGTGCTGTTCCTAACTCAAGACTTCAAAGGATGCCTT…
>Zoysiamatrella_newGene_1303
GGGCGGGGGCCACGATGGTGGCAGCTTCACTACGGGCGCAGGCCACGACGGCGGCGGCTTTGCCTAAGGTGTATGGCACGACGGCAGTGCGTCGGCTGCAAGCGGATGGCTCGAGGGCCACAGCGGCTCCGTGCTTCTGCTTGGGATCCCTTTCAGTGTGCGCAGTGACGTGGGCACTCGCTTGCCATGGTATTTCTCCATAGCTCCACAAGGTGCAGCTCCTGGGGCAAGTATACATCTCTCTCTGCCACCAGCACTGATGCAGACTGGAGTCATAGATCGAATGACAGTAAACTAGGAGCATCGCTTCATCCTAAACTCTTATCAAGGACACCCCCAACGTGTTTGACCAAATGCCAAGAACAAACTCCAATATTAACTACCTTGAAGAAGAAAAGT…
>Zoysiamatrella_newGene_1306
TTCTGTTCCCAACCGAGGACACCTCCGCCATGGAGCGCCCCCAACCGAGGACACCTCCGGCTCCAACCTGGACGAGAAGCTGCGCCACTCCTCCCTCTGCGCCCCGCCACCCCAGCTCGCCCCCTCTCCGACTGATTTCGCCGAAATCGAAGTTTTCCCCATTTTCGAAGTTTCGGACCCGTCGACCCGTTCTTCCCCAAATCCAGCAGCACCGAGCCTGAGCACCGCCGCTGGGCCGCCATTAGAGCCGTGCCCACCTCGCCGGTGCCGCCCCCGCTGCGGTGCCTCTCGACGACAACCGGAAGCACGCCGGCCATCTCTCCATGTCCTTGAAGCTCTAGAGGCCAGCGTCAGTGCTCCTCGTCGAGCCCTCACTCCACAGACCGTCGCCAAACGTCG…
>Zoysiamatrella_newGene_1307
GCCGAATCTCTCTACCTCTCCTGCTGAGCTGCTGCTGCCTCTGCCGCAGCCGCTATTGGAGCTCAGCCATCCAGAACTCCAGAGCGAGCTTTTCATTCTCCTGCTTCCCTTCCCGCACGCCACATCTCAATCTTTGCTGCAACCTCCCGATCTGTGGTACTTCCGGCATCGCGAACCGACGAATACCACCGATCCATTGGGTACTCCTCACCTCATCCCTTTTCCTCTAGCTAGCTCCAACAAAGCTTCCAGCTTTTAGCCAACAAACTTGGAAAAAATGGGACGCATGCTGCTGCTTGGAGTTGAAGCAAGCTTTATCGAAGATTTCTAGTATATCTCTCTTTTTGGATTATCGAAGCAGAAGCCGTCACTTTGAAATACTCCACTTTGAATAACCAA…
>Zoysiamatrella_newGene_1308
CCGAGACCGCAGCGAGACAGCAGTAGATCGCAGGGGAGGGCAATGTCAACCAGGAGTATGATGAGGAGCTTCCTCCGCGACGCGCATGCCATCTCCCTCAAGCGCCCCGCGGTTCACATCCCTGCCAGAGCCGCGCCGAGCCTAACGGATTTGGGGATTTCCCCAACTTCCGGTTCTTCAAAGCCGCCGGCCAGCTCCAGCTAAATCCGGCCACTCTCAGGAATCGAACTTCCCTCGCCGCCGTCCGACGGGCTCACTCCACCTCACCAGTGCCGACCTCCCTGCGGCCCATACCGACGGCGACAACACCCACGCCGGCCTTCTGCTCACCTCAGGAAATCTCGAGGGACCAGCCGCCTTGCTCCTCATCAACGAGAACCTCCGAGCAACGCCGCTGGT…
>Zoysiamatrella_newGene_1309
CGGCAGCGGGCAAGCAGCAGCGGCAAAAATTCTACTTATTTCCACTTCGCTTGATTTTTCCAGCGGGCAACCTTCTCATATTGGCAAGCCTGCTGTGCAATACAAATCAGAGAGACGAACAGCGATGGAGGCTGAAGGGTTCAAGATACTTGGAAACTTAGGGGGTCAGTGGAGTGACTTGTTGGGATCACCGAGGTCTATAACTCGAAGAATTATCAATTTGGTGCATAGAGAAGGTGAAACGGGTTCATCTAGTTCTAGTATTCAGCTAAGCGATTGTTGGTTCTTCCCCATGACGGAGACGATTGTTAAATTGTTGTTGAACTGTGTTTTGTTATGCTTGTTAAACTGTTGTTGAACCATGTTCTATTATGTTTGAGACACTGTGTATATTCGATA…
>Zoysiamatrella_newGene_1314
CCCCAGCACTATTGGTTGCGGAAGCGAAGCGAGCAATCCAACAGCGAGCGATTTCTGTTAGATCTAGCTAGAGCTCTAGACTTCCTTTCCTCGATTTCGATCCGAAGCGATGTCGAAGGGCGAGGGACCGGCGATCGGGATCGACCTCGGCACGACCTACTCGTGCGTCGGCGTGTGGCAGCACGACCGCGTCGAGATCATCGCCAACGACCAGGGGAACCGCACCACACCGTCCTATGTCGCCTTCACCGACACGGAGCGGCTCATCGGCGACGCCGCCAAGAACCAGGTCGCCATGAACCCAATCAACACCGTCTTCGATGCTAAGAGGTTGATTGGGAGGCGGTTCTCTGACCCATCTGTGCAGAGTGATATGAAGCTCTGGCCATTTAAGGTCAT…
>Zoysiamatrella_newGene_1320
CTTCCACAGTTGGTTTTACTCCAGAGATGTAGAAATGTGGATAACTTAACTGGACAATATGTTTTCTTTCTAGGGGCCTACCGCGCATTCTACATTCTAAACTGGATTTACCGTTACTTCACGGAGGGTCACCACAACAGATGGATCCCTTGGATTGCTGGTTTGGTGCAAACAGCTTTGTATGCAGATTTCTTTTACTATTATTTCTTAAGTTGGAAGAACAACGTGAAGCTCGAATTGCCTGCTTGAGCATGTTTCAGTGTTCCAGGCTGCCAGCCAACGTTCATGCTACATGACTCAGTGTTCTAGAAATTAGTTGATAATATTGATAGGGAGGAATTGGTAATGGGGTGGGATTGCGGTTAATGTCATACCCTTGGCCTTTACCTGTGAAAATTG…
>Zoysiamatrella_newGene_1321
ACCGACAGACACTACACAATCCATCAGAATCTCCGCATCGCCGTCGCGGCGTCGACGATGGAGGAGCCCAATCCCACCCCGACGGTGGTGCTACACGCCTGCCTCGGCGTGGGCCACCTCATCCCCATGGTGGAGTTCGCCAAGCTCCTCCTCCACCGCGGCCTCGCCGTCGTAATCGCCGTCCCGACCCCGCCGGCCTCCACCGCCGACTTCTTCGCCTCGTCCGCCCCCGCCGTGGCCACCCTTGCCGCCTCCAACCCCGCCGTCTCGTTCCACCACCTTCCCCCGCCGGACTACCCCGCCCCGGACCCGGACCCCTTCCCCCAGATGCTCGACGCGCTCCGCCTTACGGTGCCTTACCTCACAGCCTTCCTCCATTCCCTCCCCTCCCTCGCCGCG…
>Zoysiamatrella_newGene_1323
TGGAGAACTGCTTGTAGGATGACGAATGAGGAGATGATCTTATTCATTCCGCACCAGCTGACAGGTCAGGCTAATATTTGGTGGGTAGGAGTATGTGATGCATGGACTCCTGTTCGTGGTGGCATCACTTGGGAGGTGTTCTTGACGCAATTCAGGGCTAAGTATTATCCAGATTCATTCCGGAATAAAATGAGTGATGCATTAAACTATATTCAACAAGTAGATAGAACTGTGGATGAGTATGAGAGGGATTTCAGCAATATTGTTTGCTTTGTGCCTAGTGTTGCTTGTGATGAGCGAGAGAAGGCTAGAAAATTTTCATGGGGCTCAATGCTCGATACAGGGAGGTGATGGGAAGGAACCCACCCATTAGTTACATCACAACAGTCGAGGAAGCTA…
>Zoysiamatrella_newGene_1324
GGATGACTCTTTTATTTTGGACAGTAGATTATTCAAATAAGTTTCTTAGGAGCTCCTTCCTCCTTTTATTCCCAAATCCACCCAGCCACCTCCTCTGTTCGTTTGGCCCCAGTGGTGCACCGCTCCTCCTTCCAGTCACCTCATCCTTCAAAGCCCCATCCCGTAGCTGCTGCTCCCAGGCAGCTCGTGCTGTTCCCTCTGGTGCTAGCTGCTGCTGGTTGACCCTCTCGCTTGCTGCTGCTGCTGGTTAACTTGAAGCCAAGGAGAGAGAGAAGGGAAGAAAGGAGAAGCAAGGGGAAACATGAAATTTCTGAAATTCCTCTAAATTTGTGGGAATTGGTGATCTCTACAGCAGGGCCTGGAGGGTTCTGATGTCGAGAGAGCGCCTTCATGTCCTCA…
>Zoysiamatrella_newGene_1325
GCCATTTCCTACGCGCCCTCCTGTGCATGGGAGACACGACGCGGTGAACGTGTTCCTAACCCTCTGTCGAGCCTTCACTACCCCAGGCCGAGCTCCCCTCCTCCACCTCTTTCTCTCCCTCAGTTTTGCTTCTTGGTCGTGAAACAACAGCAGCACGTTGCTGCCATGGCTCCTCCACTGCAGAGCTGTTCCACAGCACCTCACCGCGCCGCGATCTGTTCGAAATAAATAGCCCAGTCGAACCCCCACCACCTCCTCTTGCAAAGCCCCAACATCCCCCTCCAAATCCCCCATCGATTGACCTTGGATTTCATCTTCTCCCCAAATCGCGAGTTCAAAACGCCTCCACTGTACCGGCGAAATCCGGCACCTTTCCGTTGAAGTCCTTCGATTCCTCGG…
>Zoysiamatrella_newGene_1329
GTCCCCGCGTGCGACGCGGTCGGCGACCCACAAAAATTCCAGGTTGGCGCGAGCAGGGCAGGATCAGGGGCGCCGCGTGGCCGACTAGCCGAGGAGAAGCTCTAGGAGGGGAAGCTGCTCCGAATCCTGAGGCTGGGAAGCGCGCTTGACGCCGAGATTTGCAGATGGGTTGGGGAATATCCAGGTTGATTGGACTGAAGGCTGCTGTCTTGCTTTCCGTGGCATATTTTTTTCAAGGACTAGGAGTGCCACTTATATCATTCCCCCTCATATACACAGCTTTGATTGCAATTCTAGTGTCGATTGCTTCTCACCCAGCAATTGATCTTCCTTTACTCCTTGGCAAGGCGT
>Zoysiamatrella_newGene_1330
GTTTCTGCTCCCTCGTTGTCTCGCTCCCGGCCGAACGACCCTCCAACGCCACCGTGCAGCTCTCCGGCTGGGCCACTTTCCGGCTGGGTTCCTCATTGAGCAACTGCACCGCCCCATCCTCCAGCTCCCACGGCCACCTCTCCTCCATCCCCACGCCCGCTTGTCAGGTTTGATGTTTTTCCCCTAAATTTCGGGAGTTTTGGAAGCGCCGGCTGTATTCCGGCGAAATCCGACGAACCTCGGTTTTAGAGGCTCGGCCGCGCCGGCCGTCTAAACAGCGCCACCCCGCCGGCGAGCACCCGTCTCGGGCCTTCTTCGACGTCGACCACCACCGTGCCGGTCTTCTCCTCTCCACGTTGGAGCTCTCGGTGAAGATCCCGTCTGATTTCGTCCATCGGG…
>Zoysiamatrella_newGene_1331
GGGACCGCTAGTCAGCCACACCACCACCTTCTAGAAGCAGACAGCGCATCTGCCTTCCGTCTCTGGTGCTGCCACCGAAGCCCCAGCATGGCCCATCTCGGCAGGGAACGATTGATGCGAGTTACTGCCCTGTCTTCTCCTCTCAAGCAAAAATCCCAATCGTCCAATCACCGAATCGAGCTTCCCCTTCGGTCGCCCTGCCCACCGCCGTGAGCCGCCGCCCTGCTCTGCCTCCCCTTCGCCGATGGCCTCCTCTGTCGCCTCCCCGACGCGCTGGAACCTATGAAGAGGATCTCAGCGCTGCCCTCGTGCTGCCCAACCTGGAGGCCGAGCTCCTTTGGCCGTCTTGCGCCCTGAAGCCGTGCGCTGCCGTCGCACTCCACCTCCGGCCGTTGCAGG…
>Zoysiamatrella_newGene_1335
CGTAATCAAAACACACATGTTGCCCTAGCGAGTGGCGGCAGCGGCGGTGAAAGGAGGCGACGGCTCCTAGCGACTCAGGGGGGCGGCTGCAGCGGCGACGAGCACATCAACGAGGCGCCCAACGGTGACCATCACAACAATGGCGACAACGACACATCCCTGTGCACCCCTTTCGTTCTCGTCGGGGAGGTGTTGGATCAAAAGGCAGAATCGGACATTCAAGCCCTGACATGACTAATCCAGCCCTGAGTGACATTGTTTACATATGGACTGTGTCATTTGCCAATCTTCTCATTATTTTGGCCTTGGAGAATTTGAGTTTGTCTAGCTGACTAGGTATACACATCGCTTTCAGTTTATTGGAACTCTTTGCTGTGAGGAGAAGAATGCATGTTGAGT…
>Zoysiamatrella_newGene_1336
GGGGTATTCATTGTTTGTAGTTATGCATGAATAGAACACTGTTAATTTGTTTCGCTCATAGTTGGAATTGACTGTAGCGGAAGCAGCATTGAAAAGTTTGTGAAATTATAGGTCATTGCTAAGTTGGAGGGCCCTGCAGTCAGTCAGTACTGTGCGCTACGTTTGCTGCAAGCTACGCTTGATGAATCACTGTATGAGCTTGCTGGGGAGCTGGTTCGGTTCTTGCTAAGGTCTGGAAGAGACTTTGAGAATGCCTCAACAGACTCAGAGAAGCTCTCTCCAAGATTTCTTGGCTATTTTTTATTTCACTCACCTTATAAAAGACAATCTTCTGATTTGAAAAGTAACTCGATGAAAGAACTTAGTCCACATATTGCCTCTGTTATGAACATTCTAGAG…
>Zoysiamatrella_newGene_1337
GTCCGAGGTCTCCGGCAACCGATCAGGCGACCACGCGGCAAACGGGACCTCGCGAAACCTTTGAATATTCTTTTGTTCGCTGCGCACGAATGTCCTTATACGATCGAGCTTGCCGATTCCCTGTCCTTAGTGCCTGTTTGGCACCGCTTGTCTTGCCGCTTCTTCCTAAAAACAAGCGCTTAAGCTGCCAAACCGTCAGCTTCTCAAGCAGCGGACAGGAAACGCGTTTCTTCGTTTGTACACAAACGAGCCCCAAAAGCAGACGCGGGTTCCTCGCTGCTTCTCGCCGCTTCAACACCGTCGCTACCTCTGCTCCCGTCCTCGCAAGGCCACCGCGCCGCCCATCAAGCACGGCCGNCTCGCAAGGCCGCCGCGCCTTCCATCCACGTATGGCCGCCG…
>Zoysiamatrella_newGene_1341
AAAAATCTAATAGCAGATTAAGAGGCACTTGCACATTATAATGGGTGCTGTGTAATATTAAGGGATTAATGTTTTGGCTTCCAGTCTGCACTTAACACTATTCTCTATTTTCTAAATTTGTACAGATTATTATTTAATAAAAGCAAGTTTCTATAATAAAGAAAATTTTTTGTATGCTTTAATAAGAACCATCAATTATTTTCAGATCATAACCTTGTTGCTGCTCAAAGGATAAACCTACTTCACGTATGGTTCGCTCATCTACTAACCTATCTCCTTTATATTTGTTAATGTGCCTGTGATGATTTTGTGACGAATATCTTGCTGGACTAGAGGGGTATCAATCTTTGATTCCTAATAAGAAAATATTAACATGCACACATATGGGATTCCATGTTA…
>Zoysiamatrella_newGene_1342
CACAACGCCCAGGGCCAGAAGCTGATTTCACCACCTCTATATCCCACGCTGCCCGCCTGCGTTCACCCGCTCAGGCACCCACTCTACTCCAGTCGCCACCACGCCCATGGCGTCCTCCATAGTCGCCGCGTGCGTCCTTCTCCCCGTTCTTCTCGTCCTCACCATCGCGACTAACTCCACCGCCGCTGACTCCCCCTCCTCGTCCTCCTCGCCGGAAGCAGCCGCCCTGCTCAACCTCTCGGCGGCGCTCACGGACGCCTCGGGCTACCTCTCGAAGCACTGGACGCGCAACACGCCGTTCTGCTCGTGGCCGCGCCTGTCCTGCGACGCCGCCGACAAGCGCGTCGTCTCCCTCGACCTCTCCGGACTCAACCTCTCAGGGCCAATCCCCGGCGCCGC…
>Zoysiamatrella_newGene_1343
GATGCTGAATGCGGTGGACAGTGGAGGAAACACCCCACTACATCTGGCTGTAAAACATGGGAATATTAGGATCTTCTCCCTACTTATGATGGATATTAGGGTGAATCTTGGCATTATTAACCATGCTGGATTGACACCTCTAGAAGTTGCTATCAACAAGTCTTTCTGGAATTTTTCGTTTTCAGCACTCACAAACAGTTACATGGCCCTGTGTTTGGATGTCTGTGAAGGTTATCCCGGCGTATGTCAAAATCTAACGGAAAAACTCTGCATGGAGAAGAAGGAATCTAGCTTTTACACTGATGTGTCCCAGAGCATTTCATGTATTTCTGCACTTATTGCTGCTGGTTCATTCGCTGCTGCTTTCACTCCACCTGGGGGCTACAAGGCAGAAGGTGC…
>Zoysiamatrella_newGene_1345
GTGAACCCGTCGTGCCATCGATGACGTACTACTACAGTAACGTGGTGTCCCCTGGTTGGCTGGTTCGTCCCCAAATCATTGCAGCCGCAAAGCGATTTCAATTTCTTTTTCTAATGTTGCTGAAATCACGCCTCTCATAAGTCAAAAGGAGAGAGTAAAGAATAGGAAGAAATTCCATTCGGCAGGTGCTACTCCTACCAATTATGAATGGTAATCCCGTGCCGTGAAGCAAGAGCATGCTCTACAATCATGGTTATTATACCAATCAATCTGTAAAAAACTCAAGAAGAGCGCAGAGAAAATTTCGTAAATTCATGGGCCAGGCGTCGCGTCTATCAATCACTAGGTTCTTGATTGAATCGGCAAGCAAGAATTACAATCAGTAATCTGTACAATCAA…
>Zoysiamatrella_newGene_1346
GGCAGCGCACGACTGGGGACACACGCGTCGCTTGGCGGCGGCGAAGCACGAGCACGCAGCTGGCCGGCGCAGGGTGCGTGCGGTCGGGATGCTCAGCGCGCGTGGGATTTGGGAGCCGGAGGGATTGGACGCTAGCGTGCGCTATGTTCAAATGATCGAAGTGATGTCAAGTTGCAGGAAATACAGGGGAAATGAAGGTTTGTTTGCTGGAAATAAAGAGTATAGTGGCACTGCAAACGCCTAATGTGGAGCTCTAAGCACCCATCAGGATTCAGGACAAAGGCATTCATTCTATTTCAGCTTCAAAGAAACTTTGTTGGGGTGCTTTTCAAGTTGTTGTTTCATCCTACGGCGGCTGCGTGGGTTGTAAAGATGAGAGAGAGTTGGCGCCGTGGTGCT…
>Zoysiamatrella_newGene_1347
GTCGGCTCGCGTCGCCCTCGAGGAGGCGAACAAGGCGCGTGCCGAGGCGGCGGCGTCCGAGGCTCGGGCAACTCGGACCGCGGCGGCCCTCGAGCAGGCCAACCTCACGGTCGCCGGTAAGTTGTTGCGGTTTTCTCCGACCCTTGGGTCGGACTCTGATTCATCCTTTTGTAGGTCTTCGTCGTCAAGCGGCGGAGCACGAGACCGAGATGCGGCGGCTCGGGCTCCTCCACCAACACGCATGACGAAGGAGGAGCGTGACCGTGCCTTCGAGCAGGTCGACCTCCTGAAGTCGGAGCGGGTGGTGCTCCAGTCCGAGGTTGAGCAGGCAGCGACGGACCTTGGCCAAACGCGCGAAGAGGCCGCCAAGGTTCAGGATGAGCTCTCAATGGCTCAAGT…
>Zoysiamatrella_newGene_1348
CCCCCCCCCCCCCCCCCCCCCCCCCCCCCCCCCCCCCCCCCCATCTCTCTCTTTCGCTTTTCTCTCTCCCGGCTCTCACCCGCCATCACCGCCGCCACCGCGGGCTCGCCTGCGCCAGCCACCACAGCAGCACCGCCGAACCGTTTTCGCTCTGTTTGTCTTACATTATCGGAGCGCCTCCGCGTGCTTGTCTTCCCACTGAACCACTCCTCCATCACCAAATCGAGCAGGTCGAATTTTAGTTTTTCCCCAACTCGGTCTTGGGAGCCGCCGGCCGTCCTTCGCGCAATCAACAGCTTCTGGTTAGGCCACCGATGCCGCTGTTTCTCGGAACGTCGACACCTCACCGGTGACAGCCTATTTCCGAGCCTCCCTGACGTCAACAAGCTCACCACCGCT…
>Zoysiamatrella_newGene_1350
CTTTCTTCCTCCTCCCCCTACCGCGCGCTGCCACCACACCGAGCCAGCTGCCGCGCTCCTCATGTCCCCCTCGCTGCATGGACGCCACGGAGCCACGGAGGTATCCGGCTCCCGAACAGTGCGAGGACACCTAACCGTCCTCGTGTCCAAGCAGATCGGCACCCCTCTCGATCTTTCTCTCTTGCGAGCTCATTCAGACGAAGCTCGCCGCCGTGGAGCGCCCTTCCGGAGCCGTCCCCGGCCCTCTTCCGCGGCCACAAACAGCGCTCCGCCTCACTCTAGCTCCCCACGTCCTCACCTCTGCACATCCCGCCTTGAGTCGCGGCAATTTCGGATTTCCCCCAATTTTCGAGTCTTGGGAGCAGCTGGTCGAACTCCGGCCAAATCCGTGGGAATCCG…
>Zoysiamatrella_newGene_1351
GCAGAATTCACGGATTGTTTGAAAAGTGCACTATAGATCATGAAGCAAGAATGGGGGTTTTGCAAAATAAGATACAGGAAAAATTGCTAGCTGATTCAAAGTGGAAGCAGCTTCAACAAGATTCAAATAAATCTGTGAGCAAAACTACTTTCTATTGTTCAGCATAGCTCATGATTATCATCTGTTGGTGTTTGAATAACACTTGGCCTTTCCTATGTTAACATGCACTGTAATCCTTTTGTATGTTTTAGCTGGAAGTTGATGCTCCTGTTAGTGATTCGACCCAAGCTGATCATTTGTCAGCAAACTTTATGGCCAAAGAAACTGATGGCTTAAGGGCTACCTACATTCGTAGGTTAACTACTATCCTTATTCAGCATGTTCCAGCTTTTTGGAGAT…
>Zoysiamatrella_newGene_1353
GGTGTCCAATCATTCACTCCTCTGAGCCTCTTCCTTCTCCGTTCGTCACAAGTGGAGGCGAATCCGGCGACCCCACGCCCCATCCGCCCTCAACGTTGCGAAAGCCAGCTAGATTGAGCGGCTAGCCGAGCGGAGCGATAAGGCGACCGGTTTCAGCGGCTTGCTGCCTGACTTGTACCCGACAGAGGAGTTGAGAAGAGTGATAAGCCAACAGTTATTGCGGCTAGCCGGCTGATTTGGTCGGTTAGCTGGCTGATTTGCTGCAGCTTGAATCCAGAGGACCCGGAGGTAGTAACGACGAATCAATCGGACTCGGTTTGAAAACATGGAAAAAATGTGTATCCGGGTTTTTATTGAAAGTACTCTAAGAACGTGAAGAGAGGGGTGGTTAGCTACAAG…
>Zoysiamatrella_newGene_1354
CTTCATCCAGGAGCACCCCCTCCCGTCATTTCTCTCTTCCCTTCTCTCAGTTTCTCCATCCCCAAGCAAAATCAACCCAAAAATTGGTCCATCGAGCGCACAGCACCCTGCTCGAGCTCCCTCGCGCACCCGCTCCTCCTTTCCCTTCTCGAGCCGCTCGGATTTGAGGATTTTTCCCTGCACAGTGCTGCGAGCTGAGCACCGCCTCTCTTCGAAATTCGAGTTCTCGGAGGATTGGAGGGCCGCCGCCGGACCACCATTGGAGCCCGTGGTGCTTGCCGGTGCCGACCCCACTGCGGCACCTCTCAACGTCAACCAGCAGCACGCCGGCCATCTCTCCGCTACCTTGAAGCTCGAGGGGCCAGCCGCCTTGCTTCTCGTCGACGAGAACCTCCGAGC…
>Zoysiamatrella_newGene_1357
TCGCTGAAAATTTCAGTGTAGGCCACACTGTGTGTCTTATTTTCATATTCAGGGGAATCACTTTTAATGAGTACACGTAGGCCTGTTGGTGATGTGACACGTGATAAAGCAACATACAGCTGTCCATGAGAGAAGAAAGGGCTTGGTAAATAAACACCCACTCTACTAAGTGTTTGCCCCTGACTTTTGTTTATTGTCATGGCATATGAAACACGGACTGGAAATTGGCGACGTTTCAACTTGAAAGGCCATCTAATCTAGGATCAGTTGAAGTAGAGACAATTCTTGGAATGTAGGACTTAGATCATATAGCTTTTCCTGTGATTATTTCAGCCTCAATTATACGATGAGTGAGTTGCGTGACTATGAGCCTGGTTCCATTGCATAAACCCTTTGATG…
>Zoysiamatrella_newGene_1358
GCGCCCATGCCTCGCCCATATCGGCTGCCCACACCGCACGCCCTTACCGGCATTCAAGTCGAGTTTATCCTCTTGTCATCCGTTTTCCATCCCCGCGATCTCTGCTTCCCTCGAGACACGCCAAATCCTTCGAAGTCCTGGCCGAAGTCGAGCCCCCTCCCCGTGCGCGGCCATGACGAGCCACCTCTCTCCGTGGACGGCCTCCTGCGATGCCTCCCCACAAACGAGTTCCCCGCGGCGCCCTGCCTCCTCTACGCCGGAAACCCGAGCCCCTCCAGCCGGCCTGCTCCCCACCGCCGCGCGCCGCCACCACAGCGCCGCCCCCTTCTTCCGGCACAGGATCTCGGGCCACCTCCGACTCCCCTGCACCTGGCCGCCGTGCGCCGCCCTAGCGCACCG…
>Zoysiamatrella_newGene_1359
ATCTCGATGGCCTGTAGCAACCAAGGCCCTCCAGTTCCCGTAAGCCTAATTATACACATCCAGGCAGAATCAAACGAGCGCTAGACATCATAGCACAGCAGCGCGATAGCACGAGGGCATAGTGGCCGCGGTGGCTTGGGAGCAGAGTGGCAAGACAGGCGGGGCAACGTGGCCAGAGCAGTGTGTCAGGGGTTATAATGGCGGCGGCGGCGGAGCAGCGCGGTGGGCGCCTGGGCGGGGCAGAGCGGTGGCACCGGGCGATGGGCCTGGAGCAACTCCATCGAATCCCCTTCTCTAACAGGCACATCACGCAACAACTCCAACTAATCCCCTTCTCCAAAGTCCAACCAGTTCCAAGGGAATGTCGCTGATGTGGTGCTCCGATTTGACACCCTGAAA…
>Zoysiamatrella_newGene_1360
AGGAAGTTTATTTATATTGCTCATACTGCTAATTACATTGAAATGAAATGCTAGTTTATTTATGATTTATAGAAAAATAAAATTTAATAAAATATAGACCATATTTAATTTGAAGAAATGATTATGAGATGTTTACCATTCTTAATATCCTTAATTAATTTAAGTTGTGATAATATTGTTATTTAAAAAATAAGAGAGAATTCAACTCGAGCTGGGCCTGGGGTACCAGCTGTCCAGGTCACGCCGCTGCCGCGTCCTATAAATCCAGCCAACTCGAGTAGTCAATCACGAAAACAGAAAAAGAAGGAATTTTGGGTTCTTCCTTTCGCTTCGTTGTCACGCAGTTCTGAGTTCGACGCCGTCGAGCTCCTTGACCCCTAGTGCGAGAGAGAGGAGAGG…
>Zoysiamatrella_newGene_1361
GAGAAAACCAACCGCAGAGCGCGGCTAGCCGAGAGAGCACCGACCCCATGCGGCTCGACCAGAAACCGGCCGAAAAGCGCTGCTAACCGTGCGATATTGTCGGCTAGGTGGCTCGGCGGTGCCTGAGAGGAGAAGCAGGCGCTGCTAGCCAGCCAAATCAATCAGCTAGTCGACCGGTTAAGGCAGCAAGCCGGCCGATAGGGGTTTTCAATGCCACCGAGGTGAGTGTCTTTTTCAATTTTCAATGAAATGTTTGTGAATTTTGTTGAAGATTTAGAAAAATTTTAGTTCATTCATTGCTTGGATTTCAAAATCTTTTTGTATCCAAGGATTTTCCTTCATCATTCATCTATTATCGTGTTCAGATTTATTATAGTGTCATATTTGTTATTTGATTTT…
>Zoysiamatrella_newGene_1362
TCTCCCCTCTCCCTCTCTCTGGCGCCATAGCAGCAGCAGCCTTGCTGCCCTGCCATGGCGAGCTCGAGCTCCCACCTCCGTCCCTCGACGAGGAGCTGCGCCCCTCCTCGAAGCCTCCTAGCCCCAACTCGCTTCCCCCTCTACGGAACTCGCCTGATTCGAAGTTTTTCCCCAAGTTTGGGAGCTTGACGCCGTCGGCCTCTCCCCGGCCAAATCGGCCGTCTCGGTCGAGCATCAGTGGGGATTTGAGAAGTTTGGACGCGTCGGCCGCTGAACCGCGCCCCCTCACTGATGACGTCCACCTTCCGCCTCTCCTCGTCGACGACAACCTCGACGCCGACCTTCCTCGCCCCTCCGCGCAGCTGTAGGGCTTCGCAGCTCCGAGTTTCGTCGCCCCTA…
>Zoysiamatrella_newGene_1364
CTCAAAGCCGCCACTGCCGCCGGCTTCCCCTGGCACGGACTGATGGACCGCACCTGCGTGTCGTGCGGGAAGTCCGGCCGCCTACCTCACCCGCCGCCGCATCCTTACCCCAGGCTACCTCCTCGACGGCTTCGAACCAAAATCGCTCACGGCACTGCAGGCTGTCCGCCATCCATAGCAGCTGCTCGTGGTTGTGCTCCACGTTACCGAAGTTGATGTGCAGCCCCGTTCCTCTCTGCAGGGTTGTCGAACTGCTCGTCGCCGTCGGCGCGCTCGCCGAGTGCCACCCCTAGAAGGACCCGCCCTTCGTGTAGGAGACACCCAGATCTGGCGCTCCAGCCCCCACCAGGAAGCTGCCCTTGACCGCCTCTACTGCCTTTTCCTGAGGAAGCGGCGAAA…
>Zoysiamatrella_newGene_1365
CTAGCCCGCACACACTTTCACTTCACTCCCAGCTGCCCGCCAGCCCCGCCCAGTCCTGTGCCTGCGGAAGGAAAGGAAAGGAGAGAGAGAGAAGCGATGGGCTCCCTCCCCGCCGCCGCCGCGGCGCTCGCGCTCCTGTCCCTCCTGGCCGTCGGCAGCTGCCGCGAGGCGCAGTTCGACGCCGGCGACGCCGGCGTCGACGCGGAGAACTTCAACACCAGCGACGCCAACAGGTTCAGGGGACAATGGCTGCCAGCCAGGGCCACCTGGTACGGCCAGCCTAACGGCGCCGGCCCCGACGACAACGGTGGTGCCTGCGGGTTCAAGCACACCAACCAGTACCCGTTCATGTCCATGGGATCCTGCGGCAACCAGCCTATCTTCAAGGACGGCAAGGGC…
>Zoysiamatrella_newGene_1366
CGAGACGCAAATTAACAGGGCAAGCAGCAGCACACCACCGAGTGGTGCTAGCAAGCTCGATCACACAGCCAACAGCAAGGTCCTAGCAGCAGCCGCCAGTACACAAGGGAGGATGGCCTCGCTCTTAACCCAGGCCGTTGCGGTTGTGGCAGTAGTCCTGTCCGTACTCGTCGCCATAGGCGACGGCGCGGAGAACTACAACGTCTCCGCCGCGACCTCTTACGACTCCGGCTGGCTGCCGGCTAAGGCCACCTGGTACGGCCCGCCCACCGGCGCCGGCCCCGTCGACAATGGTGGTGCTTGCGGGTTCAAGAACACCGACAAGTACCCGTTCAGCTCCATGACGTCCTGCGGCAACCAGCCCATCTTCAAGGACGGCAAGGGCTGCGGCGCGTGCTA…
>Zoysiamatrella_newGene_1367
CGCACTTGCTGTAGTATTCTTCGTTCTTGTCACCCATGGCTCCTGCGCGAGGCCCGTCAACTACAACGTCTCCGCCTTCACTGCCGACCCTAACTGGGAAGCCGCCAGGGCCACCTGGTACGGGGCGCCCACCGGCGCCGGTCCTTACGACAACGGTGGCGCCTGTGGATTCAAGAACGTGAACCTGCCGCCGTTCTCGTCCATGACGTCCTGCGGCAACCAACCCTTGTTCAAGGACGGCAAGGGCTGCGGGTCCTGCTACCAGATACGATGCGTTAACCACCATGCCTGCTCCGGCAAACCGGAGACGGTGATCATCACCGACATGAACTACTACCCCGTGTCCAAGTACCATTTCGACCTCAGCGGCACGGCATTCGGCGCCTTGGCCAAGCCCGG…
>Zoysiamatrella_newGene_1371
CCTTCTTCAGGGTCTTCTTCATCCCCAAGACAAGAAGAGAGGCTTCCCTTCGCTCAGCCGCCATGGCCGCCGCCCGCCTGCTGCCGCTGCTGCGACGCCGCCTGGGCCGTCTCGCCTCCGTCATAGCCGAATCGCCCGCCCCCGCCTCCGGAGGATTCTCGTTTCCTCCACCTGCAACCGCAGGACTAAGAGCCCTGCAAACAATTACCGGACCGGCCAGTGATGCTTCAGATGAGACTTCCCAGGAACAAGAGGATTCCAAAGCTGACATAGCACCTGCTTCAGTCCCTACGCCGGAATCCAATTTCAATGTTAGAGGCGCTTCCAACCTGAAGATCTCCCCCAGACATGACCTTGCATTTCTTTTTACTTGCAAGGTCTGCGAGACCAGGTCTATGA…
>Zoysiamatrella_newGene_1373
GCAAAATATCAAATACAGTATCTTTTTTCATCGCAACCCTTCGCGCGCGCGGTCTGGGGCTCCATATTTTTCCCAAATCGGCTGACGGCAAAACGAGCCCGGCGCCTTCAATTCCCCGGCCCCTTCGCGCCGGCGCGGAAAACACGCGTAGACCTAGATCCAGTCGCCCGCTCACCTCGTCTTCCCCTTGACTCCCGTCCCCTGCCGCCGCCACCGCTACCGCTACGGGAGCCCGTCCCCAGCGGGGATCAGCGCGGGATTCGAAGCGCCACAGCGGCGCTGCAAGGACGGCGGCGGAGCCGGGCAGCTAGCCAGCGGATCGATCTCGACGCTCCCCAAGCTTCGACGGGAGGTGTAACATTAAACACTGGTGGTGATTGATCGGCAAAGTCAGCTTTA…
>Zoysiamatrella_newGene_1374
TTCAGTTATGACGACCAGCGGAGCCGGGGCAATTTTTCTTCACAAGCACATCAAAGACATTCCGCACAGCCATTTATTCACAGATACTAGAAGTGGAGGGGTGCACTTCACGATGCATTTTTTGTGGGAATTCAAAGCACACTACTACTCCTACGAGAGCCCGGAAAGCGAGAGGTGCGCTGCAAAGATCACCCAGCGCTCTGGAGCCCTTGATCGAGCAATGTCTCCTTAAATTGTTATCACTGCCCTCTAGTCCTCACACCATATCAGCAGCTCTCTCTCATCCCTTCATCCCTTGCAAGCTCCTCCTCTTCAAAAAGCCCTCCTCGTCCATCTTCCTCCTCTCTCTAGTCCCTAGTCCGTACCGCTTTCTATATATTCTCTCCAACACATCAATCT…
>Zoysiamatrella_newGene_1376
GAAAAATCAGGATCCAATGAAAACTCGAGTTGCTGCATATCATCTGGTCAATTCAATATAAAAAGGAAGGTTATGCAGTTGAAAAATGACTTGCGCTTGAGGAAGAAGTATTTCAGGCACCAGAAGTTCCTGATTCATCTACATTAGAAGAAATGAACTCTCCAGCTTGGTCTTCTTGAACCATTGCCAACGCATTTGTAATGCCCAATACAAGACTTGTAAATTGTGAATTCCTAGACCCCCGAGGTCAATGGCCTAGTAACCTTATCCTAGTCAACCAGACAGCATCCTCCATTTGCTCTTTCCATACCTTGCCAAAGAAATCCTCTTCTGAACTTGTCAATGGTTTGGATGAACCACTTCAGGACTCTGAATGCTATTAACAGATGGATTGACATG…
>Zoysiamatrella_newGene_1377
CTACGGCAACTTTTAGCAACCGAACTCCTCCCCATTGCTTCACGACGACTTCTCCCTGTTCCCAGCGCCAACCACCACCTGCCTACCCCGCCAGATCTCCGCCGCGCGATGGCCACCGCCGCACCCGCCGCGCCTCCTGCCGCCTCGGCCGACGACGAGATCGTGTACGAGTCCCTGCCCTGCATCCGCGTCTACAAGAACCGCGTGGAGCGCTACTTCGGCTCGGAATTCGTCGCCGCGTCCACCGACGCGGCCACCGGCGTCGCGTCCCGCGACGTCACCATCTCCGCCAACGTCTCCGCGCGTCTCTACCTCCCGCGCCTCGACGCGCCCGGCGAGAAGAAGCTCCCCGTCCTCGTGTACTACCACGGCGGCGGCTTCTGCCTCGGCTCCGCCTTC…
>Zoysiamatrella_newGene_1379
CAGCAACACAACAGAAGGTTCAGTGTGAACCACCAAGCTTGAACAACACTTTAAATGAGCCAATTTGTGGCACAAATCATGATGCTAGCCATAACAGTGCTGCATTCTCTATGGATGGTAACAGAAGCTCTACAGCTGCAATGAATGACTTAGTCAGACCGATCGTGAAACCAGATAAGGATTCCTCAAGAATGCATGTATTTTGTCTCGAACACGCTGCCGAGGTTGAGATGCAACTTCAATCTATTGGTGGTGTCCATATTGTTCTTTTGTGTCGTCCAGAATATCCCAAAATAGAAGCTGAAGCAAGATTGCTTGCTGAAGAAATGGAAGTTGATTATGATTGGAAAGACATTCATTTCAGAGAAGCCAGTCTGGAGGATAGGACACAGATACAGG…
>Zoysiamatrella_newGene_1380
GAAACTTTCCCCAAGCTAGGACCTCACCGGCTGCGGGCCAAATCCAGGCTGAATCCGGTGCCTTCTGGGATTTCGAGCTCGACGCCGTCGGCCACCGCCACCGCACCACCCCGCCGACGCCGACTCCCCTGCGACCCTCCTCGACACCATATTCACCCGTTCCAGCACTCCGCTCGCTCCATTAAAGCTCACGGTGAAGAGACCTCCTTGTTTTGTTGACGGAGCTGCCTTCGCGACGCCGCCGAAGCTCACCGACAGCCACCGTTCGTCGCCAGCCCGCTCCGGAAGTGACGTGGAAGGCCAGCTGGTGGATCTGGTTGATCAGGAGCCGTCCGTTGCTGCTGTTGATCTCAATCTTGATTGTGCTAACATTGCTAAAGCCTAGGTGATATCTCTTTT…
>Zoysiamatrella_newGene_1382
AAGCCGCACGAGCTGGTTGTCAACGCTGCCGCCGCCCAAGCACTGCCGTGCCGCGCCCCGTCCTGCTATGAATGAGCCGAGCTACTTCTCACGCGCTCCTCAACCACTCCAATCCTTCTCCTGCAAGCAGCTAGCTTCACCCGGCCTCATCCATTCCCTGCTCTCTCTCTGACAGAGGTTCACTTGGTAGCAGAAATATCCTTGGAGTACCGCCTTTCTCGGCCATAAAAATCCTACACCGAGGTCTCTGCTCCTTTCTACCACCATTCCTCAGCCCCAGAGCAGGAAATCGACCAAAGAACAAGTCCAATTTTGGAGAAATCATAGAAAGCCCCAAATTCCGGCCGCCGCGCCATTGACAGAAATTGAAGCTCCTCCGTCATGGTCGTCGCCGTCGCC…
>Zoysiamatrella_newGene_1383
ATTTTAGTTTAAAAAATCAAATACCTCGTGTGGGTGGCATGTTAACTCATGACACCATGTACTTAATTTCCACACATTATTCCACTCCACGGCGAAAACGAGAAAGAGAAACGTGGCTCCGTTGACCAATTCAACCGAGCGTCGAACACCCGATGGTGTTCAAAAAGTCGACGAAGGCGGCCTCCGACGATCCACCGCTTTTCAGCACGGAGACCGCCATGTCCTTCGCCACTGCCATCCTCTCCCTGAGCTCCTTCCCTTGCTCGGAGTCCATGACCAGCCGGACCTTGGCCTCAACCTCCTGCGCCGTTACCATGCCCTCGTCGTAGCCCTGCATCACCACCCCCAGCTTCAACGCCTCCGCGATGATCACCTTGTTCAGCTTCTGCTCCGCGTACA…
>Zoysiamatrella_newGene_1388
CTTGATTAGATGATCATGTGTTCCACATTATTTTTAAAGATGAGCATCACCTTATTATCACAACTGCATCAACCAAGTTTCATCCAGCTGGACAGGTCAGACTATCCAGAATGTGCGTGTACCAAGGAACCTTCCATGATGGTGATATAAAACACTTATTCAAGATCATTGTTGATGAAAAGGACGGGACGATCATTACTATGAGGAAGTTCTTGGTTCAAGATACAAAGCCTCAATTCCAAGTTGTGGATGCCCCCTATTTGTTCAGGTTGAATAAAAAACAGTGGTAGCTCAAGTGCATCCAGAAACATCAGAGTTTCCAAGCTATATTTTCCATGAAGATTAGTTGCAATATTTGTCTTTGGCTAGGAACATTTTACTCTAGTTTCATGTTTCAAG…
>Zoysiamatrella_newGene_1389
CTTTTTCCCTCTTGCATGAACAGCCGGCCCTTGGTCTCTGCCTGGGAGCGACGCCACCCGGCCAACCCCAGCCCTCGTCTCCTCGACAGGGAGGTGCGGTATCCCGTCCTCCAGCCACCCGCGCCGCTGCTCCCTCACCCTCCCCGCTCGCGTGACCGGAATCGAAGTTTTCCCCAATTTTCGAAGTCTCAGACCACCGGCCGTTCTTCAACCAAAATCGATCGGGGTGAATCCTACAGCAGCTTGGTGGGATTTCGTGCTTCCTCGGCCGTCGCGCGCCTATACGGCGCCCCCTCACAGTGCACAGCCCTCTCCGCTCCTCCTCCAAGTCGACGACCTCTGTGCCGCTCTTCTCCTTGCTTCGGTGATTCTATAGGAACAAACGGCTCAGAGTTTCAT…
>Zoysiamatrella_newGene_1391
CGTCTTCCTTCTCCTCTCGGCGGTGCTAACACCCCTGCTCTGTCTTCCCTCCGTCCCCTACCTTCAAAGCAAGAAACCGGCCAACAATCTGTCCCAGTTTTAGAGAAATCAGAAAAATCCCCAATTCCTGGTTGCCGTCTCCATTGATGGAAATTGAAGCTCATTCGGTGAGTTTCGTTTCAATTCTTTGATCCTAGAGCACCTCCGCTTGCTACTGACCAGCTCTGTGTGATTTGTGTTCCAACATTTTGGGGAAATCATGGTCGTCGCCGTCGTGCCCTGCCTGTTTCCCCCGCCGTACGTCGACTGCAAGTCTCCGGCCGCTAGCGACTTAACCGAGCCACTGCCACGTCCCTGTCTTGCCGTACTGCCGCGGCCACCGTTGCACCGCCGCTGCGG…
>Zoysiamatrella_newGene_1394
NGGCGGCACACGGCGAGCGGCGAGAAGCAGCGGTCTGCGTCGAGCATCGAGGAGCGGCGCGCAGCGAGCCTGGAGCAGCGGAGGAGCGGCGCGCGATGGCACATGGTGAGCGGCGAGGAGCAGCGGCCTGCGTCGAGCGTCAAGGAACGCCGCGCGCAGTCTAGGACTGCAGCGCGCAGCGAGTGGCGGCCCACGGCGGCACACGGCGAGCAGCGAAGGAGTGGCGTGCGACGAGAAGCGGCGGCCTGAGGCTACCAGCGAACAACGGAGGAGCAGCACGCGCGGCTACCGGCGAGCAACGGAGTGGCGCGCAGCGACCTGTGAGCGAGGAGCAGCAGCGCGGCGAGCAGCCGGCCACGTCGAGCGGCGGCGACGGGCAGCTCCAGTTGGCACTGAGGT…
>Zoysiamatrella_newGene_1397
GCTGGGCATCACTCTAGCCGCCGCTTATTCCGCCACCTGTAAATCATCACCAAAGCCGGTGTTGCAAACCCCTGGTGGTCTCTCAGATCGGATCGCTCTGCTCATCCGGTGACATCCCTCGCCATGGCGGCGCTGCTGCTTCGTAGGCTTGCCGGGACCCACCGCGGCCGCGTGCCCCTGGCCGCGGCCGCCGCCTGCGGCGGAGCCGCGCTCTTCTGCGCATCAAATCCCCCCACCGTAGCGCACATGGAGAAGGGCGAGGAAGCTGCCGACAAAGTTGCTCTTAACCCGGACAAGTGGTTAGAGTTCAAACTACAAGAGAAGGCCATTGTTAGCCACAATTCACAATTGTTCAGGTAATGACTAAGGAACTTCTTTATCTTGTTATTTGATGGGATT…
>Zoysiamatrella_newGene_1403
TGAACATTTTTGAGTAATTTTTTCCTTCCATGTACATTTATTTCTTTAACACTTCTGAGCTGACAAGGCAAATCCACTAATTCAACAGGAAGCCAGCCTTGAACCTTTTCTTTGGAACAATAAGCTCCTCCTGTGAATAATGTTAACATATATGTCATGCAAGTTTAGGTAAATCAGCATTTGTGCTATTTCATACATTTAGATTTGGATATTTTCCTTCCCTTGCGTTATCTTTAGAGTTGTTGCCTAGGCCTCAAGCTCGAGTCCAATAATCTGCCTGTTGTAGAAATTTAGGGAAAGGCTGCATACAAAAGAGCCAAAGTGGTCGGACCCTTTCCCGGACCCTATGCAAGAGGTGAAGGGGAGCCTTGGCACCGCGATGCAGTTGTTGCTTTGTGA…
>Zoysiamatrella_newGene_1404
CTTGATGTCCAATATGGTTAATCCAATATATTTTTCTACAAAAAATAAAAAAGCGTGTACAGGCCCATTCTCTGCTTAGGTATCTCAAGGATATAACGTGTGAAGCAAGATAGCCGTGGCATAAAAATTGCAACTAGGCACATTAGAAATGCAAATGCATGAGTAAAGATTGAACTCATATAAACACACCGTAATTACGCAGGTAAGGCTCTGTTTGGATACAAAGTTTTTTAAAGTTTTGTAAGAATATTATAGTTGTAAAGAATTAAAGAGGTGTTTAAATGTCACTAATACTATAATTTTTAAAACTGCAACATATTTAAAACCTCAGTTTTTTTTGCAGTTTTAGAAACTCTACATGAGAGCTCTTTTTCTAAACCGAGAACGGTGTGCGTCTCG…
>Zoysiamatrella_newGene_1405
ATCAATCTAGGAAGCGTTTTATGATCTTTATTCTTACTTCCGGAAGGCCGCTGGTGCCCTGTTTTTTCTCGTCGGTTCATCACTCGTCGGTAACAAAGATCATACGCACGAATGGAGCTCGGCGTTCTCATATCCGTTATCTTGGTGTTGTTAGCACCGTGCGAAGCCGGCAGCCTGCGTCTCGCGGAGCTCGGCGCCAACGATACGGACCTGCTATCCCTGCTCGAGTTCAAGCGGGGCGTCACCAACGACCCGACGGGTGCCATGAGCGCGTGGAACAGCAGCGTCCACTTCTGCAGGTGGACCGGCGTCACGTGCGGCGGCCGCGGGCACGCCCGCGTCGTGGCGCTGGATCTGGCCGGGCTGACGCTGGCCGGGAGCATCTCTCCTTCCATCGGG…
>Zoysiamatrella_newGene_1408
AGCTCGCAGCAACCATCTCGATCCTCACATACCCACACGGCCTTGCTTGTCACTCGTGACAACCCAAGCAGCAAGATCCATGGAGCGTCTGCTTCCCCTGCTCGCCGCTCTGCTGCTGGCGTTCCTGGCGTGGCGGGCCGTGTCGCGGCGTCGCCGCGCGCGCTGCTACCTCCTCGACTACGCGTGCCACAAGCCCTCCGACGACCGCAAGGTCACCACGGAGACGGCCGGCGCCGTCATCGAGCGCAACAAGCGCCTCGGCCTAGCCGAGTACCGGTTCCTCCTCAAGGTCATCGTCAACTCGGGGATCGGCGAGCACACCTACTGCCCGCGCAACGTGCTTGAGGGCCGCGAGGAGAGCCCCACCCACAACGACGCGCTCCAGGAGATGGACGACTT…
>Zoysiamatrella_newGene_1409
CCAAAATTCCCCATCTCCCTTAAAAAAAAAAGAATCCTCATCTCCTCCGGTGAACCCTTCCTCCCCCGGCCCGGCGTGGCGGCGAAGCTATGGCGGGTGCGAGCGAGAGAGCTTCCAAGAGCGCTTCCGGGGACAGAGGGAGCACCTCCACACGCCCGACGCGCCTCCGTGTCATGCGTGCTGACGTCCAGGACCTTCTCAGGAGCCCTCGCCATGGCCGCCCCAAGAAGAAGCACCCTCCGCCTCCGTCCCCGCCCTGGCCCCCGTCCCCACCACCACTGCCACGGCAGGAGGAGAAATTTGAGCTTGCGCGCTACGACTGGGCCTTTCATGACGAGGGCGAGGGGAGCCGCGACTTTGCCCCGTCCGACCTGGTGTGGGGCAAGGTGCGGAGCCACC…
>Zoysiamatrella_newGene_1410
CATAATCCCGTTGAAGAAATCCTCTTTGGCGGGGCCAGCGGGCAAGGTGGAGCTGAAAAGGGGGAAGTGAATTTTAGTGGTGAAGGTGGTGAATTGAAATCTCGCGTCAAATCCCATCTTCTTATCGCAATCTTTTGGCCGTTTGGTTTCGCCCACGATCCAAATTTCGCTGCCGTAGTTGCTTGACCTCGAAGGACCGGCGAAGCTTAGCGAAGGCTTGCTTCGGTTCTCGCATGCTGGAGGAATCGGTGAGACGCGAGGGCAAGTGTTCGTCGAATTGCCTACTTGGAGGCAGCTGAGGAGGAGGATCAAGGATGACGCTGCCGTTGGGCGTCGCGGCCTGTGTAGTGAACATGGTGTGGGCAGTGCTCACAGGCTGGGTGTCCATGTGCCTGGTGG…
>Zoysiamatrella_newGene_1411
ATCCCCGGCTCGCTCCGTCCACTCGTCGACTCCGTCCGCGCGCGCCGTCTCCGGTTCGTTCGTCTGCGCGCCGTCTCCGTTCGTCGTCCTCGCCCGGTTTTGCGCGTCGCGCCCCGTCACTGCGTCCCTGTCGTGCGCCGCCGTTCCCGCGCGCCGTCGCCGTCCGACGTCGACGCCGACGAGTTCAAGCGCCGTCTACTTCCTCGACCGCGTCACCAGTTCGCCGCGTCCTCGACTGCTTCACCGAATCGTCTGGTCGACCGCGTCGTTCCGTCTCCGATCGATCCGTCGCCTCTCGCCGAGTTGCTGTCGTCTTCGTCATCGAGTGTTCCAGTCCGGGCTGTTCGTCCCCGTCCGATCTGCTCGCTTCGTCTTGTGCAAGTCCTTGCCGGTGAAGTC…
>Zoysiamatrella_newGene_1412
CCTCCCCGCGCGGCCACCCCGTCGGCCTCCGCGTGCCGCCTCCTCGCCGTCGGCCTCCCCGCAGCGGCTCCTCCGCCTCCACGCGCTGTCGCCTCGACGTCGGCCTCTCCGCGTGACGGCTCCCTCGGCGCCGCCTCCTCGCCGTCGGCCTCCCCGCATCGCTTGGGTCCTCCGCGCGTTGCCAGAGACCACCTCGTGCCGCCAGGGGCCGCCACCTGGGGGCTCCACACGCCGCCAGGGCCCTCCGCGCGCCTCCTGGGGCAGTGCTAGAGTGCGGTGGCGGACTCAGAATTTTTTGGCTAGGTAGGATCCGCAGGCAGAGAGGTCACGCAGGCCGCGAGAAGGATCGATCTCACGCAGTGAGGTCGCAAGATTGTATCGCCGCCATCTCCATTTTGT…
>Zoysiamatrella_newGene_1413
ATTGATAGTTCTCTAACTAGTTAACCTGTGAAGTGTGATAACAGTTAGGGTGAAGAGTCAAAAACTCTTGGGCCAACTCTATTAATCTGTGAGTAATTGTAGTCAATTTGATTATTCGTTCACTTAATACTGTCTTAATCTGAGAGTAGTTCTTTAACATTATTAATTAGTCCTATATTTGTAATGCTTTCCATTGATAAGTGAGAAGTTTGATAGACAAAAGGACAATCGCAAGACGTGACTGCAGAAAATCAAGGCATGGCTGCCACCAATCAAGAAGTGTCTGCAGCCAATCAAGGTGGGACTGTAGAAAATCAAGATGTCCACATGATTAATTGGAACTCAGACAACTCCGAGGACGACAACAATGGTGGCAGTACAAGCACCAATGAGAGCTTG…
>Zoysiamatrella_newGene_1415
CCCCCCCCCCCCCCCCTCGTCCCCTTCCTCTCAATCGCTTTCTCACTGCAAGCTCGCCTCTCCGATCGCCGCCGTGGAGTGCCCTGCCGGAGCCGTCCCCGGCCCACTTCCGCGGCCATAAATAGCACTCCGCCTCGCTCTAGCTCCCCGTGCCCTCACCTCTGCACATCCCGCCCTGAGTCGCGGCAATTTTGGATTTTCCCCAATTTTCGAGTGTTGGTAGCAGCCCATCGAGTCCGGCGCACTTTGGGGATTTGGAAGATTAAACCTTGCTGCCGCCGGACCGTGGGACCTCACCGCCGTGAACGCCCCTTCTCCGGCACTCCTCGTCGACGACGACCTCGACACCGGCCGTCTAGTCGCGCCCTTAAAGCTCACCGCGGAGTTTTGTTTGAGTTT…
>Zoysiamatrella_newGene_1418
CTTTAACAGCTCTCTCTTCCAAACGAAAGGACCAGCCTCCTGTTGGCAGAACCTCACGCCGCTACTTCCTTGAGCCGTGCTGCTCCTTGCCCTCACCTCCCCAGCCCTGCTGCTCCTTGCCCTCACGTTCCCCAGCGCGCTCCCTGCTGTCCTTCCCTTGCCCTGCTGCCCTGCTGCTGCTAGTGCGTTGGTGCCACGGAGAGGGAAGAAGGAAGGAGAAGAAGGGGAACAATGGAAAACTCCTGACATTCATCCAAGTTTGTGGGGGATTGGTGATCTATACAGCAGGACTTGGAGAGTTCCGGTGTCGAGAGGGCGCCTTCGGGTTCTCATCGAGGTTAAATAAGGCAAGTGCAGCGACGAGCATTTATGACATGAAATGAAATTGATTGGTGTTGA…
>Zoysiamatrella_newGene_1420
GAACGATTGGCGCTTGCTTGTAGCTGTTCATAGTGATTCATGGTTGCTGGCTTTGGCATTTTACTATGGGAATATCTATGGATTTGATAAAGAAACCAGAAGGCAGCTCTTTATGATGATCACTGATCTTTCCACTGTACTTGAAGTTATAATGGGAAGTGTGAATGAGCAACCCAAGACATCCATCGGCAGCAGCAAAGACAAGTCTGGTTCTAAACAACCTGATTCAAATAGCGATCCGGCAAAGCATCCCTTACCAAAGGACCAGAAACAAATAGGCAAAGAAGACAACATGTGCGGTGTTTGTGAAAAGCTCGACGGAGGTGGTGAATTCTGGATTGGATGCGACTTCTGTAGGAAGTGGTTCCACGGCGAGTGTGTCCGCATCACTCCTGCAAT…
>Zoysiamatrella_newGene_1421
ACAACCAGAAAAAGCACCAGTGGTGCCAAAAAGAACAGGAAGAGCGAATCACCAGGTCGAAGGAGTGATGCGGACACACTCGCCGTGGAACCACTTCCTACAGAAGTCGCATCCAATCCAGAATTCACCACCTCCGTCGAGCTTTTCACAAACACCGCACATGTTGTCTTCTTTGCCTATTTGTTTCTGGTCCTTTGGTAAGGGATGCTTTGCCGGATCGCTATTTGAATCAGGTTGCTTGGATGACAGTAATTGAAGCGAAATGAATCATCAGAAACCAGTATAGATGAGTAAGAGACAAGGAATGTACTGTTGAGCTCATCTAACTTACTTTAGAACCAGACTTGTCTTTGCTGCTGCCGATGGATGTCTTGGGTTGCTCATTCACACTTCCCATTA…
>Zoysiamatrella_newGene_1422
CATATATATAGGTTTGGTGGGCAGCCAAGCATATGCTAAGATGCTAGTCTAAGATGCTAAAGCATAAAGCTGAAAAGCTAGTCTAAGATGCTAAAGCGAAAAGCTGAAAAGCTAGTCTAAGATGCTAAAGCGAAAAGCGTAAAGCATAAAGCATAAAGCATAAAGCGCCTGCACTAGACTTATTCCATCAATACATACGTCTTCATCCATACTCTAATCTATATCCTTTCTTCATGTTAGTTTCCAGTGATAAGTGATGATGATTACTTACATTTCTTCATGATTTAATGAATAAGATTATGTGATTGTTGCAGTGGTTTGCTATAACACGACGGCATGCTTTACTGATCCTGGCAGACAACCTTTACTACAACAAGTTCAAACTATATTGCAAGCCAG…
>Zoysiamatrella_newGene_1425
AGGGATTCCTGATATTGAAAAAGCCCTTGAGAAGCAGTTCTCTCCTGGTTTAAAAGGCATATTGCACGATCACGTTAAATATGTATGGGAGAAGATATCAGTGATGATCTATATGCACTTTCATGTGAACCAGATCTTCGAGTTCGATTGTTTTCAGCTTGTATTGTTGATGGTGTTCGGTATCACACTTTCAACCGTGAGAAAAATAGAAGAACTCAAAACAGTGGTGTCATGGCTGAGGGTACGCATAATGGACAATATATTGATTTTTTTGGTTGTTTGAAAGATATTATTCAGTTCCAGTATAACTCACATTTGATGGAGCAGAGGACAGTGGTTCTATTTCGGTGTGATTGGCTTGATACAGATAGCAAAAAGGGTAGAATTAAAGATGATGAC…
>Zoysiamatrella_newGene_1426
CCAACCTGGCTCCCTTCTGTCTTCTCTCCCCACCTCTTTCCTCTTCCTCCGTACCAGGTTCCCAGTTGAACCGCGCCGCCTCGGACACCTGAAGCTCGACGGGCGTCGCTGCAGTGCCGAGCATGGGCGAGCTCAGCTACTCACCATCCTTACTCAGCTACTCCCCGTCCTTACGGAGCAAGCCAAAGCCACACCGCCACGGCCTCATCGCTTCCCTCTCCCTCCGTCTCTCACTGACACCAGCCCAGGTGTGAGAAATATCGGCGAGCACTGCCATCCCGGCCTTAAAATCTTTCCCCGAGTGACATGCTCCTTCCTCTAGCTATTTACAGTTTCCAGAGCGAAAACCAACCTAGAAATGCCCGAATTTCAGAGGAATCCGAAAAATCCCCAAATCCT…
>Zoysiamatrella_newGene_1429
GGCTCTTTGGGCCACACCCAAGCTCTTTGCACAAGCCAAAGCCATGGTTCCAGGTGGTGCTTTTTTCACAATCAACTTAGCTTGCAGCCTATGCAAGGAATAGCTTTCGCAGCACATTGTGTGTGCCCACTGCCCACGCAAAGTATTGTCGGCGTTCTGACCACCGGCACAGTGAATATACGATCGTGGGGGTGGTGTGCCTTCGGATTCGATATGGCCCAGTCTAAGGAAGACTTCGAGCGGTGTAATAGCCTACGTCCAGGGTGCGGATTATCTCGATGATAATGTTACAAAGGCGGGATCCTCTCTTCGCGGGAGGATCCGAGATGTGGGTGAGTGAGGGTGTTTGCTCGGAAGGATGCAAAGACTCTGGAGCTCGTGGTTGTCTTTCGTGTGTTT…
>Zoysiamatrella_newGene_1430
CCTCCACATAATCCAAGATCTTCCCGCAGTTGCAATGCTCCTAATCCGACCCTAGAAGGCTAGAAACATCATTAGTGGAGTGACACTTTTGCAGGTGCTCGCTCGCTCCCTATCGGTGGTGACGGCCGACCTGCCTTAAAACCGGTCAACCTGAGCACACACTGACTCCAAGGAAACGACCAAACCATCTCCCCTCCCCCGCCATGCCACCCGCCGCCGCCCACCTCCTCCTCTATCTCCTCCTCGCCGCCGCGGCCACCGAGTCGGCCGCCGAGGTGGACGCGCTCCTCGCCTTCAAGCGCGCGCTCACCATCCCACCAGAGGCCGCGGGCTTCTTCGCCACGTGGGACGACGCGGCGAGTTCCGCGTGCAACTTCACCGGTGTGGCCTGCGACGGCC…
>Zoysiamatrella_newGene_1431
TTTGCTTCTTCCTTCTCCAGACAGCCAGCAGAGAAAAGAGGACGCGTGTCCCATGGCGGGGCACCCTCTTCTTGCCCCGTTTCCTCGCCGTTGGCCTCCGTGAGGACCTCCACTCACTGCCCACGGCCCCCCACTTTCGATGCCATCGAGTTTCCCGTCCATCCCCACCCCAAAACCGGCCGGATTTCACCACTTTTCTCGCTCTACCTCCATTGTTGCCCTCTCCACCTTGGTTGCAAGAAAGAAGGCGATTCTCGTCGTCTCCATCGCTGAAATTCGAAGAAGGCCACCTCAAGCTCCTCCACGGCCTCCCCAAACTTCCTCAAGGGCGGAGCTTGCCATCCCCTTCTTTTTCCTACTCAAGTCGGGTGAACTCCACCTTTGATGACCTCAAGGTCA…
>Zoysiamatrella_newGene_1440
CTGCCCGCGGAGTACTCGCCGTTTTCCTCTTCTCGCTGTGCGAATCGTCAATTAGGATGTTGAATTGGAGGCAACATCTCTTTAGCTAAGCTGGAGTACTTGCTATGTTATCATAGATATTCTCATCAAGAACTTTAATCAGGAAACCGGTAGCCATGGCTGTCCAAAACGTGAGCTGTACGTCAAAATACAGATTTTGTGCGTTTTGATTGTTCTTTGCCGCCGTAATCTCATGGCCAAAGACTTTTAACGGTTCAACCTGATGGCCATTTCAATTGGTAGCTGGAAATGGTGATAATTTAGTTGCCAGCAGCATCATACGGGTAAAAATGTTATTTTTAGGCACATCCATATGTCCAGGTCACTCTGCGTGATTCTGGTAAATTTGTTGAAGTTCCA…
>Zoysiamatrella_newGene_1444
CCTCTCTCTCCTCTCTCCAGTTTCTCCTTCACCCTGTACCCCCACACGACTCACCTGCCCAAGGGGCAAGGGCGACCATGGCCGGCACACTTCGCCCTGTGCTGCCACTGTGGGTGAGCTCAGCTACTCCCTCGCCTTACTACGCAAGCTAGAGCGCACAGCACGGCCTTATCCACTTCCCCGTCTCCTGTTCTTCCTTCTCTCTCTGACAGCGGCCCGCCGTGACAAAAGTATCGGCGAGAACCGCCTTCCCGGTGCTTAAAACCATCCTAAGAAGCCACCTGGTAACCATCCTAAGAAGCCACCTGGTCCTTTCTCTCGCCATTCCACCTCCCCAGCGCAAGAAACCGGCCAAGAATCGATTCTAGTTTCAGAGAAATTGAAGAATCCCCAAATTTG…
>Zoysiamatrella_newGene_1446
CCTGGCATGGATGACACGACGCCGGGTACGGGGCCGAGCGTATCGCGCAAGGATCGACCGAGTGAATGTGCTCGAGCTCCCCTCCCTCTCCCGGCCAGCGCCGTCTCTCTCTCTCTCTCTCTCTCGTGCCCGAGCTCGGACGCACGACCACGCCGCCGTGGAGCACCCTCTCCGAGCCATCCCCGGCCTCCGTCCTTCGACTAGGAGCTGCGCCCGAACACCCTTAAGCTGCCCACGAGCTCCTTCTCTTCTTCCTTGCCCTGAGCTGCACCAATTCGAGTCCTTCCCCAATTTTGGGTCTGCAGGGACAGCCGGTCGTCTCCTCCAAATCCGGCAGCTGTTGTTTCGCAGGATTTTTGAAGCTCCAACGACCGCCGGCGGCCTGAACCCGCGACCTCG…
>Zoysiamatrella_newGene_1449
CGACACCCTGTCGGGGGCGCGAGGGACACGACAATCTTTGTCTCCCCCCCCACCCCGGCTGGCGCTCTCTCCTCCTTTGACTCTTTCGCCTCTCTCGCGGCCGAGCGCCCCCACCACCGCGGAGCAGCTCCTCCGGCCACCAAGGGACCCGGAGTCCACGACCAAGAGCCGCGCTAGCTCCTCCTCTAGCACCCTCGACCGCCCTTTCTTCCCCTTCCTCATGCGCCCGAACGGATTTGATGTTTTTCCCCAAATCTTCATTCTTCGAATAACCGGCCAAGCGTGCCCAAATCTGGCGCCTTTTTGTCGCCCGTCGGTCGCGCCACCTCGCCATCGACGACCCCTCTACGGACGTTTTCCAAGCCGACAACCCGGACGCCGGCCTTCCTCGCACTCCCG…
>Zoysiamatrella_newGene_1450
GCGGAGCTTGTTCTCATGCAGGATTTCAACGTCCTCATTGTGGGTGTCTAATATCCGTTGTTGTTCCAAGTGTCTGTATTTGTATTTTCTTGCTTGATGATTTTAAAAAAACGCACTGTGTGGAGCCGCAGCTATAAGAATGGGAGAAACAAAAAACCGAAGGGCCATTCTGTAATTTCCAACTCTGTCATCCCAATCCAGTTCGCCGTTGCCCTAGCCTGGAAACCGCCCTGACAATTTCACCCTGATTCCCCTCGGCGAGCCATCGTTTCCGGCCGGATCTATCCGCCAGCCCTAGCTCGCCTCAACGCGCCCGGTCTCTTGTTCGATTTGAGAGCTCCTCGTGGCGATGGATCCGCGGGCGAGGTACCCTCCCGGCATCGGGAACGGCCGCGGCGG…
>Zoysiamatrella_newGene_1451
GTAGCAAGTTGATTGTTCAATTATTCTTTATTTTCAATTTTCTTATAACATGGCTGCCCTTTTGACATATCAAAATACAACAGCATTTAAAGAAGTAGCAATAATTAGCCATCCCCGTGTTGGTGAATATGCATTTGGATTCATAACATCAACCATGGTTCTTCTGGTACTTTTTTGCACATTTTTTGTTCATTCAGAAGTATGAACTGAAGACTTGTTCCACTACACTCTGTATTCTCCTAGTATTCTCCATTTCTTTTGATGAGATTACCCTTTTTAATCCTGCTTAACTGTAACCTAATTTTATAACAGCTGAAAACTTTGGCCCAGAGGCCACCCAGTGCTCATGTCGATTGTGTGGAGATGAGTACTCAGGTCTCGTAGTAACAAAGAATCAAA…
>Zoysiamatrella_newGene_1452
GCAAATCAGCAAGAGACAAAGCATAAGGGTCACCTCACCGTATGGCAACACGGTACATCAGAACAGAAATGCTACAGTGGGTCAGTTTGCATTCACTACCTCAGAAGCTGGAAACTACCTTGCATGCTTCTGGATAGACAGTGCAGAGAAAGGATCAGGAATTACTCTGAATCTTGATTGGAAGATAGGCATTGCTGCGAAGGATTGGGATACCATTGCCAAGAAAGAGAAAACTGAGGGTGTGGAATTAGAACTTAAGAAACTTGAAGCTGCAGTCGAGTCCATCCATCATCGCTTGCTGTACCTCAAAGCAAGGGAAGCTGAGATGCGGACAGTGAGTGAGAAAACAAATGCTAGGGTTGCCTGGTTCAGCATCCTATCACTTGGAGTCTGCATTGG…
>Zoysiamatrella_newGene_1454
CGGCCGTCGGCTTGAGCCTTGAGTCCAGTCCCCTCCAGCAAGAAAGGAACTACAGATCGTGTTTGGAATACCGGGCTGCGGCGAGGGCTCAGGGGATTCCAGTCTAGATCGCAGTGTTCAGACATGGCGTGGGAGAAACCTATGGGCGGATCCAACGCCGCGAGCGGGAGCCAGGCGGTGGCCGGAGAAGGAGGGGGGAGGCAGCATACGCAATATCCTTATGTGACTGGTACTTCAGTCATTGCTTTGAAATACAAGGATGGTGTGATCATGGCATGTGACACTGGAGCCTCATATGGGTCAACTTTGCGATACAAGAGTGTTGAACGCATTAAGGCAGTTGGTAAGCATAGCCTTATTGGAGCAAGTGGAGAGTTCAGCGATTTCCAGGAGATTTTA…
>Zoysiamatrella_newGene_1459
CAACAGGAAACCCACGATCCCAGGACAAACTCACGATCCTTGAGGAAACCGGCGATTCACTGCAGACCCAAGGGCGTCACGCGCGCGGCCAGCCGGCACATCCAGGACCCCATCGCCGAGCAGTCCAAGCGCGGCTTCCCACATCCGTCCCCGTCCAGGCCAAGACAGGGTGACGCCCGTCTGCCTCCGACGCTCCTACAGTTCATACTCTTGCGACTTTCAAGCCATGGATGAAGCGGGACTGAATCAGATATAAGGTTTCAAATGTGCCTTAGAATTCCATCTTACATTGCATATCTTGATGACGACACTAGACCAGAAGTAGAGGCTAAAGATTATGTTGTTGAAGTGAATGATGTCGGTGTATACTCTATGGATAATCTTTTGGTTGATCTGGCA…
>Zoysiamatrella_newGene_1461
CGAGCGAGCTGGTTCACCCCCGAGCTCCTTTCTCCTCTCTCTCTCTCTCTCTTTCATTTCTCTCCCAGCCACCATTGACGCCACCTCTCTGTGCCATCGTGGAGAGCTCCGACCGGGCCAACTCCGATCCCCATTCTTCAACGGGGAGCCGCTGCCTTCTCCCTCTCCCACTCTCTATCACCGCAGCCCGCCTCCTCTCCCACCGAATGTGCCGGATTTCTAACTTTCCCCAAATTTTCGGAGTTTTGAAGCTGCCACTGAAATTCGACCAAATTAAGCGCGCCCGGATCGAAGCTTCCTCGACGCCGTTCACCGAAGGTCGAACTACCCCGCCGACGACAACACTACTCTGGTCTTCCCCAACACCAGCGACCCCCATGCCGTTGTTACCTGCACCAC…
>Zoysiamatrella_newGene_1462
AGATAACCTGGCTCTTATAGTGCAATCTATTGCTTCATTAACAACAGGCTTTGTCATCGCCTTTGCGGCAGACTGGAGACTTGCACTGATCATCACCTGTGTGATTCCATTAGTGGGTGCACAGGGTTATGCTCAAGTGAAGTTCTTGAAGGGTTTTAGCGAAGAGGCTAAGGAGATGTATGAAGATGCAAGTCAAGTTGCAACTGATGCTGTAGGTAGTATCAGGACTGTAGCATCTTTCTGTGCAGAGAAAAGGGTGGTCACAACGTACAACAAGAAATGTGAAGCTTTAACAAAACAAGGAATTCGAAGTGGAATTGTTGGAGGACTTGGTTATGGTTTCTCATTCTTAGTTTTGTATCTCACATATGGTCTTTGTTTCTATGTCGGAGCACAGTT…
>Zoysiamatrella_newGene_1463
TGGAAAATAGGTAAAATGTGGCTAATTCCTCATCGAACATTGTAAATACAAGAACTATTTTTGCATTTCTTTCAATGTACCACTTTAGCTTTTAGAGCAGCTGAATAATGTCAATAGTATATAGTCATCAATTTATTCTGTTGTGATTCGTGCAGGGTGGGATGAAGAGACATAAATTCTCTGGGATGCCGGCCTCGCATGGTGCATCTTTATCACATCGTAGTATTGGTTCTACTGGTCAAAGAGATGCTCCTGGAAGGGTTTTCAAAAATAAGAAGATGCCTGGGCGCATGGGTGGTGTACAGCGCACAGTGAAAAATGTTTGGGTTTATCAAATAGATCCAGCCAGGAATCTACTTTATCTGAAAGGCCAGGTGCCTGGTCCTCAAGGTAGCTTTG…
>Zoysiamatrella_newGene_1464
GGTACTAGTAGTCGCCACTGGATCACGAGTGTCAGTGCGCTGCAGATGAGTTTGTCCTACTTCTCCGTCCGTAGCACACTAGCACATCGGCTCCGCTGCTCCTGTTCGACTCTCACGGTCTCACGAGGACCCAGCAGTTCTTCCGCCGCCACTCTCTCCGATCCCAGGACCCAGGCAGCAGCAAGCACGCGTTGTCCAGCTCCGACGGAAGAGATGGAGACTTCAAGCCCTGCAGAATTCGTCAATGCAGAGACTCTGAACATGTCTATTGGGCGGAGAGTACGCACAGTGGTTCAAGTCCAACGTGATGAGGGTGGAATTGTTATCGGGCAGTCCACTGATGGGCAGCTGTTGACTACCAAAGGGGTGGACGTCCCTATATCTGTATCGCATTTTATG…
>Zoysiamatrella_newGene_1467
GGGGGGTCCTGACCACGCGCCGTCCCGAGCCCCGTCGCCCGGTCAACCTTGTCGCCGTTCTCTGTCTCCGCGCCGTCACCGCGCCTCCGTCTCGTCCGCGCGGTCTCCGTCCAGATCGAGCCGCGCCGTCTCCGTTTCGCGTTGCCGATCTCCGTCTTCGATCCACGTCTCCGTCACTCTTCATGGGCTGATCCAACAGTCCAGCGACGGTTTCTTCGTTTCCAGCCTCTGCTTAATGATCTCGAGGAGGAGTATCGTGAGCCCACTCAGTTCGACGACCCGGATTCTGACTTTCATCTCGAGCTACCAGAGTATACCTACAGCTTTGACTTCGACTACGTCTCTCGACTACGTCTCCGACGGACCGTGAAGTCAGCTCCTACGCTCAAGCGTGCCTGT…
>Zoysiamatrella_newGene_1468
AAAGTTTTCTTATCATTTACCCTTTTTCGAATTACCATATCTCCCATCCTACTTAGCAAAAGCTTGTGCATGTGCAGTATGCTGTAGATCTCATATTGGAGAAACTTTCTACAAATTTTCGTTTCTTTCCGATCTCGTTTACTGTTTCATTCAATGCGCGCAAAATGCCTAACAGCTAAGCTTGGCTGGATCTTACCTGTCAAGTGAGGCCCGCTCGTCAGCGGCCTTCTTCCTCCTCGAACCAGCCATCGCCAGCGTGCGCCCGCGCGGTGCGCATGCAGGCCGGCCACGCGCCCTCGCCCCTGACTCGTCTCCAAGACAACCCCCAGCCGGCCCTCCATCTTCCTCCCTTCTTTTTCATCCATTCCACAGGAGGAGCTCCATTGCCGCCCCCACTGT…
>Zoysiamatrella_newGene_1469
GGGAGGCCCGTATCTCTGCGCTGGAATGCTCGTCAACGTCCTCATCCGATGCGATTTCGGCGGAAATCGGGACGGCGCTCGCTTCGCAGATGGAGTTGTACGAGTCGGTCAACACGACGCGCCTCGCCGAGCTGGAGGCGGCGATGACGACGCGCGTGGCGGCGCTGGAGTCAGCGACTACAGCATTCGACAGCTGGCGCCCTTCAGTCGAGATGACCTTCCACAGCATCAAGCAAGGAGTCGAGGATGTCCGTGTCTCTGTGGCGCACCTGCAGAAGGCACGCGATCGGAAGGTGCGCGACATCAACCTCACCAAACCTAGCGTCCTCGGTGACCATGGGTCGGCGTCCACACTCCGCCGGGAAGGACACCACGCCGACGGCCCAGACGGGCACCGCG…
>Zoysiamatrella_newGene_1470
GTGCCTGCGTGCCACGTGTGCAACTCGTGCGGGACACGACACCCTTCCCGTGTCCAACTTCCATCGACCGTCGCCCGCTTTCCCTCAGTTTCTCTCTGAAACCAGCACGCCACCTGCCTCCCTATGCCACCACCACCGAGCTCCATTCCGTACCACCCCGGCCCCATTTCCTGGACGAGAAGCTGCACCAAGCCCTGCTCGAGGTTTCGGCAGCCTCAGCTTTCCCGTTACTGCCGAGCACTGCACCAATTTCTAACTTCCCCCAAATTTGAGGAGTTTTGAAGCTGCCGACGAAATCCGGCCAAATCCATGAGCTCCCGGGATTTTGGCATTTCATCGAGGGGTACATCGGAACCCAGTCACCTCCCCGACGGCGAGTACCTTACGGCCTTCCCCAGC…
>Zoysiamatrella_newGene_1471
NTCCGACCACTCTCCGACCACCACTGCCACGCCTCGGGCCTCATCGCCCCGCCCCGTGACTCGTCTTCCCGCATGGGGCGGCCACCACCTCCACGCCTTGGTCCCCGCCGCCCCGGTCACCATCGCCACGCCTCTCGGCCGCCGCTGCTGCGCCTGCAGTTCACCGCCCTACCTCCGACACGGCCTGTTCCTCGATCTCCGCTACGTCGTCTCTGTCAGGTCTTCTTTTCCTCGATCTGTTTTTTCTGTTGTTTCGTTTGAATCGTTTGGATAGCCTTTCGGCGGTCGTTCTTCAGACCCTGGAAACTGTAAGTGCCTCTTACCCCTCTCAAACACACATAAATTTGTATGCATAAACACACATTTCTAACATTCCCTTCAAACTGAAATAGTGGAAAC…
>Zoysiamatrella_newGene_1473
GTTTTATCCTAGTCCACTTCTTGGCAATTGCGACAACGCCTCAAACGGCGATGGCGGCGATCAACCCGGCGGCGGAGCTCACTCCCCTCCAGTCGCTTCCGTTCACCGCCTCCCGCTGTCGCCAACCAGGAATCCCACCGCGTAGCAGCAGCAAGGGCGCCGCGGCGGAGAGCGGACGAAGCCAACAGCGTCACTCGCAGGGCGGCAGTTGCTCGTGGTTCCGAAGGAGAAGGAGGAGGAGCCAGGAGGAGGGAGCCGCTGCGGCGCGGGACGGTCAGCCCCCGGCTCCCGGTGCCGGACCACATTCCCCGGCCGCCGTACGTCGGCACGGACGGGCTCCCCGACGTGTGCCCGGACCGGCAGATACACGACGGCGAGAGCGTCCGGCGCATGCGCGCC…
>Zoysiamatrella_newGene_1475
TGGCGCTGCGGCGCATCCGCGTGCTCATCCTCTCCACCACGTCCATGCGCGGCGGCATCCCGGCGTGGCTCGGCAACATGACGTCGCTCACCGACCTCGAGCTCAGCGGCAACTACCTCACCGGCCGCATCCCAGCGTCGCTCGGACGTCTCCCCAACCTGCAGCTGCTCGAGCTCTACTACAACAAGCTGGAGGGCGGCATCCCCGAGGAGCTCGGCAACCTGACGCAGCTCACGGACATCGACCTGTCCGAGAACCAGCTCTCCGGTGGCATCCCGGAGGCGCTGTGCGCGCTGCCCAACCTGCGCGTGCTGCAGCTGTACACCAACCAGCTCACGGGCCCCATCCCGGCGGTGCTCGGCAACTCGACGCAGCTCCGAATCCTCTCCTTGTACCGCA…
>Zoysiamatrella_newGene_1476
TGAAGATGAAAATTATGAGAGTTGGGTTTGGTTCTTAATGCAGCTGAAATTTGCTCTCCAGAATCATAACTACCCTTACAGTGCCATGACATTTATGTCGAATGGACAAAAGGGTCTTGATTCTGCTGTTTCTCAAGTTTTTGAAGATAGCCATCATGCCTTCTGTTTGCATCATATCATTGAGGAATTCAAAGGAGAACTGAGGAAGGGACCATGGTCACAACAAATAAGGGAGGCAATGATTGAGGATTTTACCCGTGCAGCTCAAGCATGCAGCATCGAGGATTTCAATGCATCTATTGAGAGCATTAAGAATATATCTACTGAAGCTGCTGAGTGGGTCATTGCAAGCAAGCCGGAACATTGGTCAGATGCCATTTTCCGAGGCTGTCGGTATGA…
>Zoysiamatrella_newGene_1477
AAGAGCAAAGAGAACTCATAACAAGGGGGATGGACCAAGTCGAGTTCATAATCTGCGGCCAAGGCCACAAGAAAACCATGCACTAAATGTGAATGAGCAAGATGAAGATTATTTAGTCGATGATGATGTTGCCGATGAAGATTTCGAATGTGAATCAATTGGAGATTTCTTATGTGATAATGAAGATTTTCAAAGTAATGCACAGAAGAAGCGGAAAGGAAGAGGAATCAGTAGATTGGATGAAGTATTTGCAAGGCAACTTGGTATGCCTAAAATCAAAGTTATGGTCAATGAATATGGTCAGCCTGTTGGTGAGAATGCTAGGAGATTCTCTGGTGCTGTTGGATGCCATGTGAGAAGGAAAATATCAATTGCTTCAGCTGATTGGAGACTTGTTCA…
>Zoysiamatrella_newGene_1484
CTTGCTGGAGCCACCGCTTGGTGTGGATAAACCTGAAGTTACTGCTCACTCTTACTCTCCTCCCCGGTTAAACTCATTTCCTCACTCTCTCTCTCGCTGTGAAACAGCACCAGCAGCAGCGTAGCTGCCATGGCTGCTCTTGCGTTGAGCTCGGCCTCCCCACATCCCTGCGCCACCTCCAACTCTCCCGCTCGTTCACCAGCGGCGCCACTTCTTGCTCGAGCTTCCCTCCCCCTCGGCTCGTCTCTTCCCACTCTGAATCGACAGGACTTGGGATTTCCACCAAATCGAGCCCTTCGGACCTGCCGGCCATTCTCCGATCAAAATCCGGCGGACCTGGGATTTTCGAAGACGAGCTTGCCGGCCAACTGAAACCACACCACCCCTCTGGCGAGCTCC…
>Zoysiamatrella_newGene_1486
CATTTATGCATGCCTCTTTTGTAATATAATTATATAACTAGCTTACTCCTTGTTGTTTTGTGTTACAAAAACAACAGGGTGTATTTCAAACTTTCTATTAGCAGCAGCAATTACATCCATGTTCTTAAAGTGATTTACATTTTTGTAGAACTTCTTTTAGTTACCAGAATATATATATTTTTTTAATATATTAGCATGATTGATCTCATGTGATTCAAAAAGTGCACCGATGCTTTTAAATTGCTCAAATAGTTTTTTTCACCAGAATTTCTAGGAAGTCTACCTTTCTCTGAGTATGATTTCATTTCCCTGCGATCTGTGACTCAGGAGGGTGGATGTATGAGCACATCCATATTATTTGAGGAATAAGTTTCTGTTTTTCTTGGACAGCCTGTGTTG…
>Zoysiamatrella_newGene_1487
GGAAAATCAACACCATCTGTGAGACTGAACAATTACTTTGGCCGAGCTGTACGATTGCAGGCACACGCGTTTTTTAGCACCACTCAGGTCACTAACTAGGGTGCACATCACTACAGTGCCTCGATGCAGAAAGGCTTGAAGAGGCTGATTTTTCTGATTGGACGGATCCAGATAAAACAATGTGAAGATTGCTGAAGTTTTCTTTTCATATGAAACTGACAAAACACAGCATTCCACTCATAAAAATGCGGTTATAAAATTTTCTCTCGTTGTTTATCTCCTCGCGGTGTCTGGCAGCAAAATGTGAACGGGGTTGTTCTTCGTATCCGAGATTGCATCCCTAACCACTATATTCGACTGGCTCCCATGTCAGACATTCCTTGGGGAAGAAAATGGCAA…
>Zoysiamatrella_newGene_1489
GTCTCCGCGGAGCAGCTCCTCCGGCCACCTCGGGACCCCGGGTCCGCAGCCGAGAGCTGCGCTGAAGCATCCTCTAGATTCCCCAGGCCACCATTCCTCCTCCTCTCCCTGCCTGCGACCAGATTTTGATTTTTCCCAAAATTTTGAGCTTTTGAAGCCGCCGTGTCTTGGTGTCCGATTTCGCGAACTCCGGATTTGAAGTTTTCCCCTCGCCGCCCCAAACCGACTGAAGGAGCTCACCGGAGACAGCCCCTTTCCAGACCTTGTTGTCAACATCTTCGCCCACGCCGGTATTATCCTCATTTTTGTGAAGCCATATGAGCAAGTTTCGTCGGATTTTGTCCACGGAGCCGAGCTCACGCCATCGCCGAAGTCGCGCCACCGCTGCCTCTCGCCGCC…
>Zoysiamatrella_newGene_1490
NCCATGCATGTCCACCAACAAGGATTTTTTATGTAAACTATAATTATAAAGGCACAAGAATAACATCCAAATTTTGTAGAACATTGTCTCATGTCAGTTTAACATTGAAATTGTGACACCCCAGGTGTCAAAAATGAGCTTTTCTTTATTCCTTGTCAATTGGCGTTGCTGAAAAATAAAGCTTTCAAATTTTGAAGTTCAATTGATGTCCACTTTGAATTATTCAAATGAAAGACTAAATATACCTTGTAAAGAAACTTAAAAAAATTTCATAAGATGGTAGTATTTCAAAAATACAGTCAAGAAGATCATACCAAAAAAGAATTTTGATGATTTTACCAAGATTTTATCAACTCATTAAATGCCCTTGAAAATTCAAGGAAAGTTGTAAAAGTCAAC…
>Zoysiamatrella_newGene_1492
CCTCTGCAATGTGGCTACATTACATGATTGTGCAGTGTTCTGGGAAAAAGGCGGAATGAACAAAACCAGCAAAATTGCACTTGGAGTGTCACTAGATTGATGCCCACAGTGATATGATCTTTGAAATCTGGTAAAAGCCCAAGGTTCCAATCAGGAGGTAAGAAATACTTTTTCCACCTTGCTGCCTGTCATTGTTACTTCCATTATTTGTTTTCTGCACTATATTTCCCCAGTGATTCCATTCTTTAAAATGTTCTTATTTACTACTATCTTTTTGTGCGTATATCCTTATATCTGGTTCTACATTTTCTTGCCGACTGAGTTATTACATTTTGGAGTTAATTCCGCAAGACTAAACATGATTTCACATAACTATCACAAAGTACGAACTTGAGGATT…
>Zoysiamatrella_newGene_1493
NNCCGGGTGCGACTGCGGGCGGTAAATATACGTACGTGCGTACGGGCCATGCATGGTTCATCGATCTCGCGTCCGTTACTTCGATCGAGCTTAATTAGAATGCGTGGGGCCTTGTTAGTCGCATTATTTGGACGGTCTCAGACTTGTAATTTCTTTGCAAATCGAGGATAAAACCGTTCTTATTTCTTTACGTGGATCTGCCTTCCCCAGTGGCAATTCGCTTTGGTTATTGCTTTGCTCTACTGAGCGTGTGAGAACAGTACATATCCCGCGGAAATTACTGGTCAGTTCAGACTTCAAAGAGGGATCGGTGGCTGATCTATTTGTCGATTGTGATACTGTAAGGACAGTCCAAATTGATTGACCGTCTTCAAAATTATGAATGGTCGATTACAGAGA…
>Zoysiamatrella_newGene_1494
CCTTTATACTCTTCACAGGTAATGATGTCCAGCACTGGTGCCACTCACTGTAATATTTTCCTTTTTTTTAGGCCACTCAGCACAAGTTCATTTTATGTCTTTAGGAATTAGGATTAATTAACTGTTTACTAGACCATGACCTACTGTGCTAGTAACAAAGTCTATATGATTATGATTTTTGCTGGTAAATATAGTTGTACAGCGTGGTAATATAATATATTTAGGATAGCATCAAACCTGCGTAGTTGATTCTGTGATGTTGGGTTTCCAGTTTGTAACTAGAACCAGTTCACTGACTCCATCCCAAAATATAAAGTTTCTTTTTTATGCAATTGATATAACAATGCCTTTTTATGTAAGCAATCTTCTGCAGTGCTGCCTCTTGTGGGGTCAATGGAC…
>Zoysiamatrella_newGene_1498
GAAAGAGATAGCTATTGTGAGCCATAGTGGTTTCTTATTTCACACCTTAAGCATGTACAGTAAAGAATGTCATCCAGCCATACAACAGGAAGTGAGCAAGCACTTTGCAAATTGTGAGCTACGATCCATGGTGTTGGTTGACAGAAGCATGCTCGGTTCGAATTCCCCAAGCTTCAACTATCCTGGAAAGATTCCACCTGGACTTGATCTGCCTAGCGACGTTGCGGATAAGCTTGTTGAGGACACCCATAAGAACTGACCCCATCTTAGATGTTTAGCGCTGATGCCCTGATTCTTCTATCACCATTTTTTTGGCTTTTTTTAAAAAAAAATTGCATTGGAGAAGAGAAGACTAAACAATATCTGCAGATAGGACTCCCTATTTGTCAATCATTAGGT…
>Zoysiamatrella_newGene_1499
GGCCATTGGGCCAGGGATTGTCGACAGCCGTGGCACGGCCAGGCTCACGTCGCACAGGCTAAGGAGGAGGATCCGGCTCTGCTCCTAGCACATGGAAGCATCGAGCTACCTCCAGCAGCATCGGCCGCAACAGCTCTCCTCAACCTCGACGAGCCAAGTGCACACGTCTTCCTCGGTGACGGCTCCAGCGACGACAAGATCGACGGCTGGTTCCTCGACAGTGGTGCCACTCACCACATGACGGGTCGCAGGGAGTTCTTCTCCGACCTGAATGTCGACGTGCGCGGCTCCGTCAAGTTCGGCGACTCTTCGGTTGTGGACATCAGGGGCATTGGCTCCATTGTTCTCGTCGCCAAGACTGGCGAACACTGACCCCTCACTGGAGTCTACTTCATCCCC…
>Zoysiamatrella_newGene_1500
AGAACTTCTGCCCAAATAAAACAAAGGAAATACTCCTGATTTGTTAATGTGGCACCTTCTCTCTTTATTTGAAGTACATGATTGCGACTAGTCTTGAACGGCTTGGATCAACGGAATAGTAGCACGCCAGAATTGAAAACCAAGACAAGATACGACGCTGTGGTACCACGCAGTGCTTAATGAGTCATCAGCATAATAAAGCAACTATAATTGTGATGAAGAGGCTGCGTGATCAAGGACAGATATGTCACTTTACACTACACCTTCCTAATCCTCCTTGGAACATTCAAAGATTGATCAAACAGCAGAAAACTTCAAACAGATCGAAACACCCACCAGCATTCAATAATTAAGTGACTTCAGCAAGCCTACCACCATTCAACGGTGAAACTGAAAAAA…
>Zoysiamatrella_newGene_1504
GTTCAAACTATCTTTCGTCATTATCTGTATATTTATTTCTTAGTCTTGTAATTGGCACAGGAAAAATGTTTAAGTACTGGCATGTAGTTCAAATTATATTCAATCGTCAGCATCCATATATTTATTTGATACCCTGACAATTGGCACAGGAAATGTATGATTACTCCCATACTCCTGGACGAGCTGTGCTTCACCATGGTCGTCACAGGCATGGTGCTCGAGCAACATCATCTGGGCTCAGAATCAATCTGCTGCTGTGGTGCAGAAGCTCTGTATTCCGAGAGATGAAGAAATACCAGAAGGATTTTTCTAGCTGGTGTGGTGAGTGCAAACGTGAGAAGATGGAACGGCAGAGTCAGTCGGTTAAAGCAACTAAACTGGCGTTTCTCAGGGGTGCTG…
>Zoysiamatrella_newGene_1505
GCAGGACGTGGTGGTGGCCCTGGATCCGGGAGTTGGCCATCAGTTCACAATCCATGGGCTGGCACCATTCAGATGTACGGCGGACCGATTGGTCCTGGTGGCCTTCTCGGTGCACGCCCAGGGGCGCCTGCTCCACCCCGTGCTGCTGCTCCCGCACAGCATGCCTACTTCACCTCTGCTGATCCACATCAGCAGGCGTGGGGGCCTCTGCCGCCTCTACAGCAGCAGGCACGGGGGGCTCTGCCGTTCCAGCCACCCGTCTACGGTGCCCCTGCACCTTTCGTGCCGACTCCGCCTGCTCAGACCGTTTGGGATCAAGGTGACCTCGCCTCCAACTTCAGTACCATGACCCTTACGCTGCCATCCTCTTCTTCGGAATGGTACGCCGACTTGGAAGCA…
>Zoysiamatrella_newGene_1507
TGCCCGATCACATGTATAATAGCACATCTTCTATTACCAAGTGACAAGTCTGGAACAGATTAAAACTTCACGCGCACACAAGTTCACACACGACCCAACAAATTATACAATCAACGGCGCATATGTGCGCATACATTTTATGATGGTAGTGTCTTGTCTCCCTTAAGACTGCTAAGCAAACACAAACCTTAACACTTTAGTAGGGCATTGCATGTCATTAACATGCAAACCGATAGCTTCCTACTGGTACATATCGTGAAAATTCATGATCCATCCATCGCCATTAGTGGAGCAGCAGCACGCTTGCAGTTCGCACTTCGCACTCCATGAAAAGATAATACTCTAGATAGATAGATTGATCTCAGTTTCTTATTAGGCGTCCATGCGCGCCGGGTACTG…
>Zoysiamatrella_newGene_1510
CCATAAACAATAAAATATTCTTTAAAACCAACTTCATACATTGTAGAGATAGACAACAAGTTAGAAACAACAAAAGATAGCCATAGAGCTATGGCCAGGTCACAAGGATTAAAATAGTATATTGCTACAGTGATGCAGGAGCCGTTGGGATGATCGTTGAAAAATGCCGTTGGCTTGCTGCCTTTAGCGTGCCTACAAAAACAGCACAGCCAGCACGGTTCTGTTTCCATTCAAAAACTTTCTACATTACAAGTCACATGGATCCTTTCCACAAAAATTTCATGAACTTGTTAAATCATGGATCATCTAGCCAATTCTCTGAAAGCGGTAGCCAAAACTCTCCTCCAACACCACAATCTCAGTTTCCTTTCACACCACCCAATTTTCTACATAACTTCA…
>Zoysiamatrella_newGene_1511
CTCGGCCCCGGCCAGCCAGCTTCCACGCGCTAGCTGCGTCTGCTCCATATCACACTGACAAGATGCCTGAGATTGATTGGAATGCTGAGACAACTCGAGTGCTATGCCAATTATTGCCGAACAAGTTGAAAGAGGGAATCGTCCAAACACTTACCTATGCTCAGTTAGTTATGCTGAAATCGAGAAAGGGTTGAAAGATAGAACTGGTATAGTTGGTACAAAGCAACAAATTAAAAACAAATGGGATAAGCTAAAGAAAGATATAAGGCATGGAGAAAATTAATGATGAGGCAAATCAGAACAGGACGGTGCACTATAAAGGCACCATTGTTATGGATGATAAGAAAGCAAAAGAGGATATTTCGGGTTGTGGGAAGTTTAGAAAATTAGGGCTACAAA…
>Zoysiamatrella_newGene_1512
GCCGAGGGGCGGCTCGTGACGAACCGTGCAATGATCCGCCAGCTCGTGGCCCTGAGGGACGAGATGTTCCGAGGCTACTGCGTCCTCGACGCCTTCAGATGCCGAGCCCTGGGGAGTGGAGAGAACAGGGTCGACGACGACGACGACCAGCGACACACCGCCTCCAACAGCGGTGAGCATGAAGGATCTGCAGCAGATGGTTCGCAACCTGGAAGAAATCGTCGGCGACATGAAGGAGTTCATCGTGTTTCTGATGAGCTACCCTCCCATGCACCGGCAACCTTACAGCGTGCACCTGTACCTGGATAAGTGCATGTTCAGCCGCCACATGGAAAGGGAGCAAGTCATCGACTTCCTGCTACACAGAAACCCACTTCCTTCTTCTCAGATCATCGAGGT…
>Zoysiamatrella_newGene_1513
GTCAGAGTTCAGAAATGAAATCAGGCTTATAGCAAAACTTCAGCATTCAAATCTTGTCAAGCTGATTGGTTGCTGCATGCAACATAAAGAAAAAATTCTTGTCTATGAGTATTTACCTAACAGGAGTTTGGACGATGTTTTCTCTGATGTTTTAAGGTGGGCATCGCTGACATGGACCATGCGTCTAAATATAATTACTGGAATAGCCCAAGGACTTCTTTACATTCACAATTATTCACAGCCAGAAAAATGCATAGTCCATAGAGATTTGAAAGCAAGTAACATACTGTTGGACAGTCAAATGAATCCAAAGATTTCTGATTTTGGGATAGCTAGGATGTTTGACTCAAGCGTGACGGAAGCGCGCACCACTATACTGATGGGAACACGTGGTTACAT…
>Zoysiamatrella_newGene_1514
NNCATCTCCACCCTGGCGCCCGCGCTGGCGGCGGGGAAGCGCCCGCGCGCGCGGGGAGCCCACCAGCACTCGCAGGGCCGGCCGGTGTCGGTGTCGGCGTTGCAGCCGAGCGACACCTTCCCGCGGAGGCACAACTCCGCCACGCCCGCCGAGCAGGCCGTCATGGCGTCCGCCTGTGGGTTCGACTCTCTCGACGCGCTCGTCGATGCCACCGTCCCGACCGCGATCCGCGCGCCACCGATGCGCTTCAACGGCAAGTTCGACGCCGGGTTCACTGAGTCCCAGATGATCGACCACATGCAGCGCCTCGCATCCATGAACAAGGCCTTCAAGTCCTTCATTGGGATGGGCTACTATAACACTCACGTCCCCGCCGTGATACTGCGCAACCTCATGGAG…
>Zoysiamatrella_newGene_1516
CAAAATTTCAAATTCAGCGGAGCTCGAAAAGTTAATCTTTTTGGGGAAAAACAGAGAGCTGCCACAGAAATTCCAGGAAATATCAGAAAATAGAAAAGCCCCGGCCCCACCTGTGAGCGCCTTCTCCTCCCTTCCCCCAATCTTCTTCCTCCCAGCGTCGCATCTCCACGGCCCAGCGCGCACTGCCACCCGCCGCATGCAGAGCATGCAAATGTCACAGCTCGCCACCTGCCTCACCATGCGATGCATCTAGCTTCCATTGCCCGGAATCGAACTTCAATTTTGCCTCTTTTCCATCCGGCCGCCTCCGTTCCCGAAGCTGGCCGCTGTTGCAATTCACCACCAATTCCAGCTCCAATTGACTTCTCCAGCACCACAGCGAGGTCCTCCATTGTTTCC…
>Zoysiamatrella_newGene_1518
CCACTCCTTACTCGCAGCCACGTCCGAGGGAGCATAATGATGGCCTCTCTCTCCCTCTAGTTCTCTCGCTTTCTCTCTCTCGGGCAGCAAGAGCTCGACGCACCGCCTGCTCAGCACGTCTCAAGCTTGCCAAACCGCACAGGAAGCCGCCGGCGACATTTGGCGTGCTCCGGTCGATTCGTGGCCAGTTGGTACAGAGATTTGCAGCTTCTTCGTCACCGACCGTCGGAACTGCAGCACCTCCACGACGACGACCCATATCCGGCCATCTTCGGCGCCTCCAAACCCGGTGCCGCTCTTCTCCACATTACAGTAAAGCTGCAGGAGCAGAAATCTTCGGGTTTTGACCTTCATACCGCGCGTCATTCATCGTCGAACGTCGTTTCAGCCTGCCACTCG…
>Zoysiamatrella_newGene_1519
TGGTTCTGGTAATTTGTTGTCAGACATTTGCATTACATTTCCACTTATATACTCCTGCTTTAATCCTATCCCAACTTGCTTGGGACTAAAAAAGTATTTGCTATCATTTTACCAGTACGGTTATGTATTCGTGGCATCTTTCTGTTCTAAATATCATAGCTATATGAACCTGGTATGACATTCTGATATGGACGCGGCAGCACTTGGACTCTGAATCTAGCACTGCTAATTGATGAGTAGGACTTGGAAGTGTGCTTTGTCTGTGCAGTGTATTTCTTGAGGCGGGGTGACTGATGCCATTCGATTCCATAGGGTGGGCCTAATTGTATATCACCTCCGTTCCTTTGTTTTGCAGCTGAGAAGAGGGTGATACCAGGTGCCGGTGATGGTCAGTATGAG…
>Zoysiamatrella_newGene_1520
GCCAGCAACAGGAGCAGCAGCGAATCCTGGATGCAGCCGCCGGGATGGAGTTGCCGGTTTTTGTCCACCAAAGAGAACGCGGACTCCAGCAGTAGATCTTGCCGGTACTACGACAGACCAGTCGTCTAGTAGTACTCCAGAATCCAGATGGCTTTGACAAAAGCGACGGTAAAGCGAGGAAAGCAAAAGGTAATGGCTTACTGACAACTGACGAATTTCTTTGGTCTTCAATCAGGAGTTCCCACCTGACTGACAATCTTATATCGACATCGTTTATTCCGCCCAATTTCTAGAAAATGCAACGAAAATCCTATACTTAAGGAAGGAAAGGAGGCGGCAATTCCATGCCAATGCTGCCGTCGACCACTACTGGCGACGAACCCCAAAGGGGGAAACGAA…
>Zoysiamatrella_newGene_1522
CAGCGCATAGCGTCTTCGTCGTCTCCGTCTCCTCCCAGTGCTGCAGCCGCACGACGGCGCGAGAAGGTGAACGGCTGAACGCATCGAAACGGACGAGGCCACCAGACCATCATCACTAGCGGGGCGGACAAGGCTCGAGCCCGGCTAGGCCACGAGACGGGCGATGACGTGGAGGCGGTTGGACTGGGAGGCCGTGACGGCGCAGCTCCGCCTGGGCGGCGCCGCCCCGCCCCTCGCCCCTGCTCGCGCCTTCTCCGCCGTGGCCGCCTCCTCTTCCGCCTCCATCCCTACCCCTCTCGGCAGGGACGTCTTGAAGAACATCTGGTCGCGCTATTCGAGTCCCGCGTTCCGAGCTCGCACCGCAGAGTACGGAGCCTCCGCCTCGGCGAGGGTGGCCCT…
>Zoysiamatrella_newGene_1523
CTTGATTTGGGCAAACCGTTCCCATCTGTGTGCGAGCTTTCCGGTTTCTCAGACAAAAGCGAAGGAGAAAGATTACAACGCCGCCACGCAAACTCAGATCCCGCTCCCGGCCGCACCGCACCGGCGGATCCAGGCAGCTAGCAGCCAGCGCACGGCGGCACGCACGGCCAGATCGGGGCGCAAGCCTGCGGCCTCTTCATCCAGGGATGGGCCTGTGGACGTTGCTTGAGGGTTTTCTGCTTCTCGCAAATGCATTGGCGATACTGAATGAAGACCGCTTTCTTGCTCCCAGAGGATGGAGCATGTCTGAAGTCTCAGGAAATGGCCAAACCAAATCGTTGAAGGGGCAGATCGTCGGACTCATCTACGCTACACAATTTCTTAGGATGCCTTTGATAG…
>Zoysiamatrella_newGene_1524
CCTGCCCAATTTTATTCTCTTTGTGGCACATCAGGAGAACATGGCTTAAAAATGTAATCAAGAAATGCAGCAACAGTGAGGTACGGCGGGAAATTTTCACCCAATTAGGGAAAGTTATCTACAGTATCTGGAGTGAGAAAAATCCTATGGATTTGCTAGAGCAATTATTGCAAGACTTCATTGATCAAACAACCTTCGTTAAATACTTCAAGTCATACTGGGTTCCCAAATTGGAAATGTGGATTGACACCATCAGGAATCTAGCATTAGCAAGTCAAGAATCATGCGGTGCCATTGAAACTTACCATCTGAAGCTGAAAGCTAAAGCATATGAAGATTTGCTGCTGGATGCTCTCCAGCGTGTGGATTGGTTGGTGCAC
>Zoysiamatrella_newGene_1526
GCACCAGAATTACATGATTATTGAAAATCCAAGGCTTGTCTCTGGTGAGATATTTGTTGTGTTCCTTGGGTGATTTCCTACTTGAGATGCAGTACCGTTGGCCGAGGACCACAGAAAAGGAGAAGCAACATGTGTTCAAGCCGGTTGCGGGGAAGAATCTCTGGGGTTTTTGTCCTCGTATCAGGGTCTCAGATGGCCATCGCCTGGTTTGGGCCAAAAGCTAGCCAGGCTTTCGCTGTCTGTCTCTGTCGAATGGAGAAGTTCCATTGCAGGCCTGGGGCGCTTGCCAGGCAGCCTGTTTCACCTTGTGGGCAGTTTGTCAATGAGTGCCAAGTCGCCGTACGGAGTCACAGGTGCAAAGAGAATCTAGAATTGGGATGCGCGGCAATGATCTGGACC…
>Zoysiamatrella_newGene_1532
ACCGGATGAAACAACCCAAGATTGTGCTTTTGATTTTTGTTTCAGGCAAAATTGTTTTGACTGGTGCAAAGGTGAGAGAGGAGACGTACACTGCCTTTGAGAACATCTATCCTGTACTGACAGAATTTAGAAAAGTTCAGCAATGAAGACTTTCTGGAGATCACGTGGTCCTAACTGGAAGCTCAAGATTCCAGATGCACAACCGTAAATTTGAACTGTACATAAAAGACTGGAAGACTGGAGTGGCTTATTGCATCTCGTAATTTATCCGAGCTTCTATGTGTGTTGTTGTTGGGTGGTAGTAGAGCGGGGACAGAGACATCATTGTTCAGTTCGATAAGGTCGTAGTGATCAGGTAGTCCTCGTCATGTGTCTGTTTGAGCTGACTGCAACGTACAT…
>Zoysiamatrella_newGene_1533
GGAGAAAGACCATTTGGCGCTGGTTTACGAGTATATGTCTCAAGGCAGTCTTTTCGATCGCCTGAGAGGTAAAAATGCCCTTGCTGGAACCCTGAATTGGGGGACACGTGTACGAATAGTACTCGAACCTGCACAAGGCCTCGATTATCTGCACAAAGGTTGCAGCCCACCCATAATTCACCGGGATGTGAAAAGCAGCAACATCCTCCTGGGTCAAAATCTGCGAGCTAAAATAGCGGATCTGGGACTTAGTAAAACTTATCTTAGCGATACACAGTCTCACATGTCAGTCACTGCAGCTGGCACAGCGGGTTACATGGATCCACAGTACTACCTCACTGGAAGGCTCACTGAGAGCAGCGATGTGTACAGCTTCGGAATTGTTCTGCTGGAGGTAGC…
>Zoysiamatrella_newGene_1537
GAATTTTCGGGAACAGACCTACTATCCTCCCCTCTCCTGCTCCAGTCCCGCCGCGACGGCGGCAAGGGAGGATCACGTAAGCGAGGTGGAGCAGTACCAGCAGCAGCAGCCATGGGCGTGATGGAGAAGCTCAAGATCTTCGTGGTGAAGGAGCCGGTCGTCGCCGCCTCCTGCCTCATCGCCGGATTCGGTCTCTTTCTGCCTGCAGTTGTTCGGCCAACCTTGGATTCTTGGGAGACAGCAGAAAAAGTTCCTCCGCCTCCTCTAAACGATGTAGTTGCAGGTGTCACGGGAAAGAAAAGGGAGTGAATTTTGCTAGCACCTGTTTTTGTTGCTCGCTCATTTCCTTGAGCTCTTTTTCGGCATCCAGATTGGAATTCTCTTCCAGCTAGAACTTCA…
>Zoysiamatrella_newGene_1539
CCATTTGTTTCGTTCTCCATTTTCCTCTCTTCCACTCACTCACGTGTTCTCTCCCTCTCTCCATCACTGGAACACCAGGCCAGTAGCAGCGCTACCATGTCCCCTAGCCACAATCTGCACCTCTCCTCCCTCTAGCTCCCCACCAGCTCGGCCACCTCCTCCTCCACTGAGGCGCCCGGATTTCGCTTTTTTCCCAAATTTCCAAGTTTTTGACCCGCCGGCTGTCTTCTTCTAATCCGGCTCGTCCAGGTGGTGGATCTCCTTGATTCCTATCGGATCCTTGTAGTACACGTCCGTAGCCATCTCTTGGGCAAGATAATCGCTCTTTTTTTTGGGTATTTGGGCAGGGAGTTTGGAGCTTGAACGCCGGTGACGGTCTGAACCGCGCCGACCCTCCGA…
>Zoysiamatrella_newGene_1541
GGCAAACCTTTGCGTCGTGTCCAGCCACTCCATCCTCCACCTATTCCTCTTCCATGCCCTGCCAGAGCCACCGGCAATCCACGACTTGGAGAGGTTAGAGGTCGCACCCTGGCGGCGATCTCGGAGGTTTGCTTCTGATCAGGGCGGAAGATCGATACATCGGCGGTGGCAACGGAAGGTGAGAGCTGAGTTCTCCTCCCTAATCCTCTGCCCCCTCCTTCCTTCATAATTTTACATGATGTAGCGGGGATTGGTCGATCCCTTGGGGACGTGGGTGGGGACTGGTATGGGGAGGTTTAATCCCAATCGGGGATTTGGATGGAAACGGGGATTTCTTCCTGGAATTGTACCCGTCGAAACAAATCAAGCGGCAGCAGACAGTGACGCTATCACGCTACC…
>Zoysiamatrella_newGene_1542
GGCTGGCAGGCACGGGTGACGAATTTCTACATCTCCGACCGGAACTCCGGGAAGAGGTTCTACGTGCGTGCCGGCGAAGGCGCCAAGATCACTCCGATGATCAAACGGAAAACGATCACCTTTGGCGCCGACGCCAAGGGCGCGTCAAGGAACTTGAAGAACATGATGGCGAGCAAGGACTTATCCTGTGACGGCAATGTCCGCGTAAAGGAAGGGTTCATCAGAGAGGGGGAAACCGCAAGCGTGATAGGCGTCCTGAAGAAACAGCACGCCTTCGACATTGTCGATGCGCCGGCCGGCACCATCTCCACCGGCTGTCAGCCGACGAGGCTCATGTTCCCCGTCCTTGTCGAGGGGCTGATACTGATCGGAAGTGAAGATCCTGATGAAGCTGTATAT…
>Zoysiamatrella_newGene_1543
GCTATGCTAGATGAGATCCTTGATTATGTGAAGTTTCTTAGGCTTCAAGTAAAGGTTTTGAGTATGAGCAGACTGGGTGGTGCTAGTGCAGTTGCGCAGCTGGTTGCTGATATTCCAGTCTCTATTAAGGATGAAGCAAGCGACGGTGGGAGCACACAACACATATGGGAAAAGTGGTCAACTGACGGCACAGAAAAGGAGGTAGCAAAGCTAATGGAAGAAGACATCAGAGCAGCGATGCAGTTCCTCCGATCCAAAGCGCTATGCATGATGCCGATTTCGCTTGCAATGGCGATCTATGACAGACAACACCCACAGGAGGGCAACTCATTCAAGCCTGAGCCCAATACATCTTCGTAGTATAGCTATTTTTCCGTTAATACTGCTAGCGCCGTCGAC…
>Zoysiamatrella_newGene_1544
CTCGCAGCCAAACTGAGTGCTGTGTCATCCTCTTCGCGGGGCAAGAAACACCAACACGTTCGATCACTCAGCAATCTCCGTTCTCGTCAGTTCCATTCTGTTCGGACGTTCCCCTGCGAGATCCCGATACTCCTCTGAGCAGCAAGCAACAATGGCTGCGGCCGCTCCGTCTCCGGTTCCTGCTAGCATCTCCGTCCCCAGCAAGGTGGCGTCGCCCAAGGCGGGCGACAGGAAGGTCGTCGTTCCGGTGACGGCTGCCGACGCGGTGGAGCAGGAGCGGGCGCACGTCCTGGCCGTCGACGACAGCAACGTCGACCGGGCCGTCATCGCCAGGATCCTCCGCAGCTCCAAGTACAGAGTGACCGCGGTGGATTCGGCGACCAGAGCTCTGGAGCTCCT…
>Zoysiamatrella_newGene_1547
AAGGATATGAATGATGCTTTCATGGAATCATATTCAGATGCTTTGACTAAAGAGCTAAGTAGTACCACTATCGAGAAAAGCTTTGCTCGTGCACCACGACCTGTCACTAACAATGAGGGTCCATCAGATGCTGCTGGTACTGATCAGGAGATGACTCCTGTTGATATAGATCTGAACCTTGTGGAGAGCATTCTTAACTCCTATTCTTCACAACAAGGCCTTCCTGGTCCAGCTTCCAATCTTCTTGGTCTTATGGGTGTAAAGGTACCTCCAGATGCTAAAAAGTCCTGATTGTGCCTCGGTATACATGTGAAATCTTGGGAATATAGGGACCTTACGTATCTGGGTGGCTAGCCAGTTTGTTGTGGTAGAATGCCTAGTTAATGAAGCCTTGATACT…
>Zoysiamatrella_newGene_1548
GTCAGAACAAAACCAGTATTTTCAAAATGGCCGGACCGGACCCCGGTAACCCTAGCTGGAGCCTGCCCCTGGTGCCCCCGCGGCCCTATTCGCTCACCCCCATCCCCTCGCCGCCCCGCCGCTCAACGGACGCAGTCACTCCATCGCTACACCCCTTCCTCGATTTGGCGCTTCTTGTCGGCGACGGGGTAGAAGTTCAGCATGTGGAAGGGGGGGGGGGGGGGGGGGGGGGGGGGGGGGGGGGGGGGGGGGGGGGGGGGGGGGGACCAGTTGAGACGTCGGCGGTGGAGCGCGGCGAACAATGGCTCAAACTAGCCGCCGCCCTCGATCTGTGCCAGGTGGGCTAACCGCCTCCAGATCCGTCGTCCCCGCCCCTCCCTCGAGCCCCGGTGCAGGACC…
>Zoysiamatrella_newGene_1550
AGCATCCGCCGCCGCAGCTCCGCCTGAACGCTTCCCCGTGCCGCCCCCGCCTCGCCCTGCACTTACCTGGAGTGGAGATCCATCTAGGCTTGGACCAATTTCTTCTTTCGCTCTCCGATTCTTTAGCTGCAAAGTTATAATCTACTAATCACTGATGGGGAAAGCAAAGCGTGCATCGATCTTCATCAGGCTGGTTTCAGCAGCTGGCACTGGATTCTTCTACGTGAAGCGCAAGAACCCTCGGCGGATCACTGAGAAGCTTGAATTTAGGAAGTACGATCCCCGTGTGAACAAGCATGTTCTGTTCACAGAAGCGAAGATGAAGTGAGACGTTTCGATCTCCACATTGTAGACTCGCAATACTACCTTGTAAAAGTCCTGGAAACAGAAGCATTTGTA…
>Zoysiamatrella_newGene_1552
TCCGTTGCCACCACCGCCGTGGTCCTGCAGCTCGGCTCCACACGCAATGGATGCAACTCGCCTCCGCCTCACTGCTCCAACGAGTCGCCGCCGCTGCCGCGTCCTCCAGCGCGCCGCCGTCCTCCAGCACGCCGCCGCTGATGTCCTCCAGCGCGCGGCTGCTGCCGCCGTGGTCCTGTGCTGTCGGACTATGGAACCGATTGGAGTTCAGACGGGTTCCTCGAGAGCGAGCCGCGGGACGAGGCGTCGAAGCGAGTTGCTGGAGATTCGATGGTTCTCTTCCCTGGCACCGTTCAAAGTCTCCTCCATTACCAGCCACTGCCCCCAAGAGCGTCTGTGCTCCGACCACCTATGTTTGATCCTTCATGTGTCGGATGGGCTACTGAAGCATGCGAATGG…
>Zoysiamatrella_newGene_1553
CCCCATTTCTCTCTCTCTCTCTCTCTGTCTTGGCCGTGAAACAGCAGCCCTTCGCTGCCATGGCTGTGCCACTACCGAGCTCATGGCTGGCCACCACAGCTCCGCGAGCTGTCCAAAAGATAGTCCAATCGAGCCCCCATCTCATCCTCTTGCAAAGCCCCAAATTTCTCCTACCTTTTTCCCCATCAGTTGCTCTCTGATTTCAACATTTCCCCAAACCGAGTTTCAAGAACTGCCGGCCATACTCGATGGAAATCAACAGCATCCGGTGTGAACGGCTTCGATTCCTTTCGGGTACATGTGGTATACTCCCTGATGCATCTCCGAGACTTGATTTCTAGGTGGATTCATGGCTCGTTGTGCAGGGATTTGAACTCTGGTTGCCGCCGGTGACCCGTA…
>Zoysiamatrella_newGene_1554
AGTCTAGAAAACTTAAAACGCTTCTGGAGTCTACATTTGGATGGGACCTAGATAACAATACAGTGAACCTTATTGATGAAAATGACGAGTTTGCACCTGTGGTTGTGGAAATGAATGGGTCATAGACCAGTGAAATCACATTCCAATGCATTTCTCGGGGATATGCTATAGTTGTAGGATACGTGATTAACGGTTGACTTGCTTACCAGCTGACTACTTGTATGAAGATGGAGATGTACTGTCCTCTCTTCAGTGGTCCTTTGGCATCCTAGTTTCTGAAGAGTGTGCATGTAAATATATGGAGAGCTTAGACCTAAACTTTTTACCTGCAGTAGAGAAAGTGTATCCTTGAACCTGGTGGTACAAGTGTATGATAGTGTCCTACTATGTGAGAAAGCG…
>Zoysiamatrella_newGene_1555
ATGAGTTCTTTGCTGCCAGAGAAGAAGGCTACACCACCGGTCTCCCCTGTGAAATCTTCTCCTGTGGTAGCAGCTATTTGTTCACAGGATTCTGTGGAATGTTCTTCTGCGGTTGCAGCAGTTGCTTCCACTCCTAATTTAGAGTTCAGGTGGGTGACTGAACTGCTGTATTCAGATGCAGCTTTTGTGCCTGTAATGTAAAAAAAGCTATCTTTCATGATGATTAGGGAGCCCAGTGATCATGGGAGTCGGAGCAGTGGCAAGAAGAAAGTAACCTTCAACATGAATGTGACAACATATGAAAATGCTGCAGCACCTGACCAAGAGGAGGGCTACGCTGAAGATGAAGTTGAAAACCATACGCAGAAGATCATGGAGCTCCCAGAGAGTCACCGTTAT…
>Zoysiamatrella_newGene_1556
CTTCCTACTATCCCAGTGGGAGAACCACAAAACAGAACAGGATCTTCAAGTCCTCCATCAGGTGTTCCTCAAAGGCATGTGGGTCAGAAGAGGTTGGTCCGTAATGGATGTATTTCTCCCTCTAATGTAGCCAAAAGAAGCATAAGAGTTGATAAAAGGCAGGAAATGATTTCACCAAGTGGAGTTTTACATCATCAACCCCCACAACATGGTGTTTTTGGCACAGCTAATGTGATTGATCTTACTGACAATTCACCAGCAATAAAAAGACATGGAAATGCCGTCAACATTTCTGCAAAAATTGTTGACACAAGAGCAACAAAGAGGTTGAGAACAGATGGAGCTGCTGAGGCTTTGGTTCCAGCATCTCAATATCTAGCAAATGACAGCAGTTGTTCT…
>Zoysiamatrella_newGene_1559
TGATGTTCTCTATTTTGACAAGATTCTAGAGCTCGGGATTGTTTCTCATTCAGTGATCATCGGGCTATCTTTGGGCGTTTCACACAGTCCATGTACCATCAAGCCTCTGGTTGCTGCCCTCTCCTTCCGCCAGTTTTTTGAGGGGTTTGCATTGGGTGGCTGCATTTCTGAGGCTCAGTTCAACAATTTTCTTTCATTCCTGATGGCTTTCTTTTTTGCTGTAACGACACCTGCCGGAATCATCTTGGGCATGGGCATCGCACCGTTCTACAATTCCAACAGCCCTAGGGCATTGTTGGTGGAAGGCATTCTTGATTCACTGTCGGCTGGTATACTGATCTATATGGCTTTAGTGGATCTCATTGCTGCTGATTTCCTTAACCAAAGGATAAGTTACAA…
>Zoysiamatrella_newGene_1560
CGACGTCTCTATTTGCAACACGCGCGTCATTTGCCCGCCACCGCCGACGAGCAAGGGCGCGGCCGCTCCTCCACCTCCTCCGCTTCCATGGCGACCACTAGGTTCCGTACCCGCGTCGTCCCACTCCGGCCGTTCCTCCTTATCATCCTCGTCCCGCTCATCTACTCGGTGTCCAGGCTGCGTCCGTCGGTACCGGAGAAGGGCGTGTGCCTTCCGCCTCCTGCCGGTCCGAAACGGCCAAATCACCTTGTGCTAGGCCCTGCCGCCGGCCAGGGCCGCCCCGACCGCCTCCAGTGCCGAGGACATCAAGCTCTAAATAAGATTGGAACATCAAGTTACAGAAATCATTCTGGAGATCGCATTTCTTTTGTTACAGTCTTCACAACCTACACTTCTGGC…
>Zoysiamatrella_newGene_1561
CCTGCATGCACGCCACACCCCTTCGACGTGTCTATCTCGTCGCCGAGCAGTACTCTCTCTCTCCCGCGACAGAGCTCCTCTCTCCCTCACTCTTCCAGCCGGCCGCCACCCCCTCTCTCGGCCAGCGCTGTGGAAGAGCTCGGCCGAGCCATCCCCGGCCTCCGTCCCTCGGTGAGCAGCTGCGCCATTCGTCCCTCAAGCTTTCCTCGGCGTCATCCTCTGCTCTCTCGCGTCGAGCGGTTCCAATTCGGTGTTTTCCCCAAATCCTCGAGCTCAAGACCCTCGGCCGCTCTCCGCCCAGGTTTTTCGAGTTTCCTCGCCGGCCGCCAGCACCCCGCGACCCCGCTGGGAAGCACCATTTCCAGGGCCTTCTCGACGTCGAAATCACCCACGCCGGCC…
>Zoysiamatrella_newGene_1562
AAAAAAATCACAAAAAGTGGACGCGGTGGGGAAAGGAGAGCACCAGAAGCGCGCGCTGGAGGAGGATCGCGCAATGTGACGGCGAGTTCAGGGAGAAGCCCGCCGCTATTCCCGATCCCCGACGCCCGAGACAACGCCTTCGCCTTCGCCGCCGCCAGGCGCTCGTTTCTGCAGGGGCACACATGATGCTGCACCCTAGCTGGAGTGACGTGTCGGTGTACGTGTCTGAGTACTGGTCCGTCTTGATTGCCACGGCCATCTTCACATGTGTCGCTGCAGTAACGATCTACTACACGGTCAATCAGTTGAACAAGAACATCAGCTTGAGC
>Zoysiamatrella_newGene_1565
GCACCATGTAGGCCAGCTCCCATATTCTTCATCCAGGAGCACCCCCTCCCGTCGTTTCTCTCATCCCCTCTCTCATTTTCTCCATCCCCAAGCAAAATCAACCCAAAAATTGGTCCATCGAGCGCACGGCACCCTGCTCGAGCTCCCTCACGCACCCACTCCTCCTTTCCCTGCTCGAGCCGCTCGGATTTGAGGATTTTTCCATGCATGGTGCTGCGAGCTGAGCACCGCCTCTCTTCGAAATTCGAGTTCTCCGAGGATTGGAGGGCCACCGCCGGACCAACATTGGAGCCCGTGGTGCTCGCCGGTGCCGACCCCACTGCGGCGCCTCTCGACGTCAACCAGCAGCACGCCCGCTATCTCTCCGGTACCTTGAAGCTCGAGGGGCCAGTCGCCTTG…
>Zoysiamatrella_newGene_1567
CGTCGCTATCACTCCTCGGTGAAGCCGGCGCGCCATCGCCTCCCTTTGCCACCTTCTGGCCTCCACCGCCTTAGGGACCGATTCACTCTGCGTAGATTGACTGAACGCGTGCGACGCCGAGCCGAGCTCCACCGTGGAGCAGCCAGAGCAGGCCGTCCCTCACTCTCTCGCGTGAGCACCAGCTGCACCAGCCCGTCCCGTTCCCCTCTGAGCTCGATGGATTCGAGTTTTTCCCCAAAAAACTCGGTTTTGGAACCCGCCGGCCGTCTCCTCCCAATCCGTCAGCCCGGGATTTGAAGCTTTCGGCGCGTCGCCGTCGAAACCAATCACCCTCACTGACGCCAACCGCCGTCCAGCCTTCCTCGAGGATGTCTTCTTCCTTCCCACCCTTTTCCGCGT…
>Zoysiamatrella_newGene_1571
CTTAAATTGAAATCCTATGTTGGGTAAACTAGAATATTCCTCATTATTTTTTGAAGCTAGTTCGTGGTTGAGTGTGGTGGTAGATTATTTATATGCTTAGCTTTGCTGTCTTAGTTGAGTTTTGGGTAAAACTTGAAATACTAAAATTAATTAATGCTATATTTACAATTTAATCACCTTCATGTTAAATAAAATGGTAATGACATTGTGTATAGAGAATCTGAGCAGGATAGATGGCATGGTATGATGCATTTAGATGTTATTCTGTGTTTGTGGTATGTGCTAGTTCTTGCTCTAAATTCTATAGATCTGTTCGTGAACCATGTAACCTGATTTTACTGCTCAGTCACAAGGCTTAAATGGTAGGCCGTAGCCGACTAATTGGTTGAGCTTAGTTTA…
>Zoysiamatrella_newGene_1574
GAGATGAGGAGGAATGATGGAATAGTATGACTGAAGGTTCCAGAGGACAAGGACGAACTTGCTGAGCTCCACCTCCAAGCCAGATTGCAGAAGCGTTTCCCTGTTGATGCATATGACAAGGCATGCATGGAGCTGGATCCCAACAAGGTTATCTCAAATGCAAAGTTAGAGAAGTTGTTCCAAGCGTTGGAGCCTGTTCACCAAGCATAGTAACGTATGGTGAAGGGAGAACACATAGAGCTTGGCAGCTTGCTGCCCTGTCTGAAACTTCATCAAAAGCCTATAGCCACACAAAATCAAATTCTTGTTTATCTGTAGAACCTGTTTTGTTGGTGCTTGTGAGAAAGATTTTGCTTTTGGACTCCTTTCAGCTGGTTCGGTTCTGAGGTGCTGCATTCG…
>Zoysiamatrella_newGene_1576
GCGCAGCCCACCAGACCCATCCGGCCATTTCTTCCTCCTGTCTTTCGGCCATCCCCGAGCAGCACCTGCTGGCTGCTGCCGCCCAAGCAAGGAAGAGCCGCCGCCGCGATGACGCCCATGCCTCGAGCTGTGCTGCCTCTGTAGAGGAGCCACGGATGCCCAAGATTTTTCCGCTGCCATGCCTTCCAGAGCAAGCCTGGTGCTACACCACGAGCTTATCCATTCATCGTCCCTTTTCTCTCACCGATTTTGGTCCGCCGGAGAGAAGGACCAGCGGGAACCGCCATTCCCGGTCATAAAAACCAGCGCCAAGCCACCCTGTACCCTCCTCTCTCCATCCCCTCTCCAGAACCAGAAACCACAAAGAATCACCTCCAATTTTGAAGAAATTGGAGAAAA…
>Zoysiamatrella_newGene_1577
ATTCATCACCCATGGTCTTTTAAGTCGGTCCGGAGATTCGTGAAGAAAGCAATATGGCTTCTTCCTGATATGGACTCAACTGGGAACTGGTATAAACCTGGACAAGTATATCTGGAAAAGGATGTCATCCTTCCATATGTTCCAAATGTTGATCTTTGTGATCCTAAGTGTGTATCAGAGACTCAATCCAAAAGAAACATTTTGTTGTTTTTTCGAGGAAGACTGAAGCGAAATGCTGGAGGGAAGATCCGCAGTAAACTTGTGGCAGAACTAAAAGGTGTAGAAGACATAGTTATAGAAGAAGGTTCTGCTGGAGCTATGGGAAAAGTAGCAGCTCAGGATGGCATGCGCAAGTCTATCTTTTGCTTGAGTCCAGCTGGAGATACCCCATCTTCTGCT…
>Zoysiamatrella_newGene_1579
GGTCCATCTCTTATTTTATGGAAATAATTGGAAGAACTTTGCCTTTGTATAGAGACAAATAATACTACGGTGAGCCTACTTAATTCAAATGCTGAAATTGCACTAGGTTTTCTTCTCTCGTATGTTGATTCAGCCTTTTAGACTGTTGGTAAAGTTTTTCGTGTTGTTTCAGAGAAATATCTCACAAATTGTACCTTTGCATCTTGATTCTGTAGTGGTGCCATAGCATAATTTAGACATTCATGTACTTGCAAATAGTTATGACAAAGATATTGGTAAGGGACTTGAAGATTTAGACGAGAAATTCTCCTGCATTGCTTCACCATCATTATCTACTGAATACAAGGGCTCCTTGATTTATATGTCAAAACTATCTGAGTTCAAAGGACCAGCTACCAG…
>Zoysiamatrella_newGene_1581
CCACACCCATACAGAACAACACATCGCCGAGCGGCCGCAGCTTGGCAGGGCGGCAGCTCAGGCGGGGCCACGAGGGCGGCTGCGCGGGCCAGAGCAGGTGCGGCGAGAAGGGAAGAGCGGCGCGGCGCGCCGTGCAGGCTAGATCCGTGCGTCACGGTGGGCAGAGCAGAGCAGCATGGATCGGCAGGGTGAGCAGCGCAGAAGGTGGGTCTGAGCAGCGCGGGGCTACAGCCTGGAGCAGCATCGCGGCGAGTGGGCGAGAGTGGTGCCGGGTGACAGCCTGGAGCTGGGGTGCTGGAAGGGCAGCAGCGGTCAGCAGGAAAACAGATCAAGCACCAACTCGTTGGAGTTCCATTCTCCTCTCTGTTCTAGGTCAGCGAGTTCGACCACCACGGTCTC…
>Zoysiamatrella_newGene_1582
GGGCGAAGCCGCCGCACGTGTTGCCCGCTGCGGTGATTGGTGTCGTCGTTCGCCATGAAGCAATTCAGCATGCCTCCCGACAGCAGCGATACTGATGACGATTTTCCACCCACATATTCAAATAGTAGGGGTGTGAGGGGCAGTGGACGTGTCAGTGGTAATGGAAGAGCCGGTGTCGCTGCAAATTCATACAGTAGGGAACCGACAGATATGGAATCTCAAATTCATCATCTGGAGCAAGAAGCGTATTGCTCTGTTCTTCGTGCATTTAAAGCCCAATCTGACGCCATTACATGGG
>Zoysiamatrella_newGene_1590
GTTAGCTTTGGATTCAAAGAGAAAGACAGATTCTCTTGAAGTTAGATGAGTGCCAATCTGCAGTTAAGTAATGGTGTATTGTGCATGATCATGCATATGAGAGAGTGAATAAAGATAAGACAAGATTTACAGCCAAGTGCAAGAGCTAGGATAAAGGCTGTAAAGACAAGTGGTCCTAAGCACACTTGTGGTTCATTCAACAAGTGTGGTGATACAATGGCTTCAAATAAATGGGTAGCTGATAGAGCAATTGATATGTTGTTGAATAACTCATCAATGAAGCTAAAGCAAATACAGACTGAGCTGAGAAAGATATATTAGGTGGAAGTTTCATATGACAGAGTGATTAGAGGAAGAGAGAGAGCGCTTGATAAGATACATGGGGAATGGGATGAGAGC…
>Zoysiamatrella_newGene_1592
TCTACCTCCCTGTTGAAGTTAGCACACTTCCTATCCCATTGGGAAATCGATTTTCCTATCCCAGACCGAACTACCCCACTTCGGAATCTCGGATCGATTTCGCCAGGGAAAAAAAAAAACCCAGAAAACGGTTCGCTTCTTTCTTCGCTCGCGGCGCTCCAGGCGGCGGCGGCGGCGGAGGCTGCGCGAACACTGAAGGCAGGAAACCACGATCTCGAGATGTTTGACGATCGAAACTTGGGTTTCTTTGCCAACTTCCTGGGCGTCTTCATATTTGTTTTGGTCACCGCATACCACTTTGTGATGGCAGATTCCAAGTTCGAAGGGAACTAAAGTCATGCAAAGGCATGCTAATGATCCATGAATCAAATAGGCGCTTATGAACCTATCAAACTGTAC…
>Zoysiamatrella_newGene_1594
GGGGCACACAGGCGAACACCTCACCGGGACAACCAGACCACTTGCTCTGCTGGACTCCGGAAGCTTCCCGCGGAAGGAATGTGCGGGTGTGCGGCCGTCGTCGCCGGATACCAGCTGCCTCCGGCCGCTCTACCCCGCCGGCATCACCGCCGCCGCCGAGGGACCTCCCTCCGGGCAGAGGCTTCCCCTGGTGGTGAGTCTCAGCGGAAGAAAGTCGCCGTCGCCGGCGCCGGCTGGGCCGGGCTCGCTGCGGCGCACCACCTCGTTAAACAGGGGTACGATGTCACGCTTATCGGGGCGGAGAGCGGCCTGGCTGAGGAGGTTGGTCTAAAAGGATTCTGGTATCCGTACCGCAACATTTTCTCTCTAGTCGACGAGCTGGGAATCTCTCCTTTCACA…
>Zoysiamatrella_newGene_1595
CTCCTCCCCGCACTGATCAGCGCCGCCGTTTCTAGCGTCTGCCCCCCAGCGATTTGGCGCGACGGACGCAGGAGGATGAGAGCCGTGGTACAGCGCGTCCTCTCGGCCAGCGTCGAGGTGGAGGAGCGAGTAGTGTCGGCCATCGGCCCGGGGCTCCTTATCCTCGTCGGCGTCCATGATGCTGATACCGACGACGACGCCGAATTCATTTGTCGGAAGGTCCTGAATATGAGGTTATTTCCTAACGAGAAGACTGGCAAAGCATGGGATCAGAGTGTTATGCAGCGTAACTTTGAGGTCCTGTTAGGTAGTAATAAATTAATAATATCACCTGGCAAATGAATAATCTCCAGTAAATCTGCTACTAATTACTTTTTTTCTAAGCTGCCGTCTTATCTA…
>Zoysiamatrella_newGene_1598
GGCCAATTGTTCTAGAAAACCTTCGAGATGAGTTAGCTAGCAGAACCATTTGGGGCCCGAGCCAGGAGCCTATTTGGTTTTATAAACACATGAGAACTGGTGAATCTGTTAGAATCGATCAGAACTTGGAGCTCCTCAGTCTGTTTGTTGAGAGGTATAATCTGCATTGGTTGGTTCTACATGCGAACATAGAGGATAGAGCTGGTTACAAATTGGGTAACAGACTTGATGGAGGCGGTGCTTCTTATGTGTTTTCTTTGACACCTAGTTCAATTCCACCGGTCACTGGCACTATAACTGCTGATCTTAAGACTCTAACCATTGAACTTGATAATTTTAGTGTTGAAGTTGATGACCACGCTGATTTCGGTAAACCTGCTAATGTTAAAGGCCAAGATG…
>Zoysiamatrella_newGene_1599
TCAAGAAGTCCAAAATCCCCTTCGCTGCCGCAGCTTGCCTTATCCTCTTTCTGCCGCCACTCTCCGGAGACCTCCGCCACTCCCCGCAGTCCTACCTCCGCCACTCCCCTGGAGACCACCGCCGGTGCCGGGATCTGCCCATAGCTTGCCTCATCCTCTTTCTTTGCCGCTCACTCCCCGCAATCCTACCTCCGCCACTCCCCGGAGACCTCCGCCGGTGCCGGGATCCGCCCATAGCTTGCCTCATACTCTATCTTTGCCGGTCACTCCCTGCAGTCCTACCTCCGCCACTCCCCGGAGACCTCTGCCAGTGCCGGGATCCACGACCACACCTCCGCCGGTGCCCGGAACCGCCTCCACACCAACGCCGGAGGCCGGGGCTGCCCATCCCGCATATAA…
>Zoysiamatrella_newGene_1603
GTAATCGGATACCGCGGTAAGCGAATCCGGCCCTATGCAAAGTCGATACACACCTGTCTCCCCTCCGCAATCAAATCGATTCCCATCGTCTATCCGCACCCTCAGCTTCTTCCTCGCGAGCGGCAGCAGCTCCTGGATGGTCTCCGTCGATGCGGCGCGCGAGGGCGCCTTCCTATGCCCCTGCCCCCACCCCCATCAGCACTTGCGCTGTACTCTGCTGCCCCCGGAGAGACCGCTGGCATCACCCGAGTGCGGCGTGCGGAGCTTCTTCATGGCCCACGCACGTCCCATCCCTCGTTCCTTGTCCCGGTGAGGTGATACTGTAGGAGATTTCACCGTCGGCGGGTGAAGCACCACAGTGGAAGCTGCCTTGATTTGGGGAATCACAAGGAGGAATTT…
>Zoysiamatrella_newGene_1604
ATAGTGATTCACTATTGCAGTTGAAAATCATTGTTTGCTGCATTTAGTAAATTCAAGGGTTTTTGTGAGTTTGAGGTGTAGCCGCCGACATCATCGTCATCGGATAATCCTTTAGCTGTGTGGATTTGTATCCCTAAATTTCTTTAGGCCGCCGCCGAACAGAGAAAATGGAGGAAGGTAGATCCGAAGGTGGGGGTCACGGTGCGGTTGGGGCGGCGCCGGTCGCGGAGGTGATCGTCGGTGATGTGTGGTGTTGGGGCAAGAGCGTTGCATCCTGAGAATTTAGTGTGGCGGCGTTGAAGGGCTGCGGCGGGGGCACTGTTGGAGCTCCTATGAGTTAGCTTGCCGATGGGGGTGGGCGGCGGCGGAGGTGACGGTGGTACCGGCGGAGCCAGGGTG…
>Zoysiamatrella_newGene_1606
TCGCAAGCTCTTCCTCCTTCCCCTTTTTCGCCGCGAATAGGCTAGGGTTTAGCGCCCTCTCGACGCCGCCTCCCTCCGGCGATCCGACGTTCTCGACCCCCGGCTCTAGCGGAAGATGCTTCCCCTCTCGCTCCTCAAGACCGCCCAGGGGCATCCCATGCTCGTGGAGCTGAAGAATGGAGAAACGTACAACGGGCATCTGGTGAACTGCGATACGTGGATGAACATCCACCTTAGGGAGGTTANN
>Zoysiamatrella_newGene_1607
GAAGAGTAAACGGTCGCCCGGATCTGCTCGCAGGATTTCCCTCGCATTTATTAATTTCCCCCTAGCACTCGTATCCGATTTCCACACCTGTATAAATACGCGCGCGCGCGACTCCGCCTCGCAGCCAAACTGAGTGCTGTGTCATCCTCTTCGCGGCGCAAGAAACACCAACACGTTCGATCACTCAGCAATCTCCGTTCTCGTCAGTTCCATTCTGTTCGGACGTTCCCCTGCGAGATCCCGATACTCCTCTGAGCAGCAAGCAACAATGGCTGCGGCCGCTCCGTCTCCGGTTCCTGCTAGCATCTCCGCCCCCAGCAAGGTGGCGTCGCCCAAGGCGGGCGACAGGAAGGTCGTCGTTCCGGTGACGGCTGCCGACGCGGTGGAGCAGGAGCGGGC…
>Zoysiamatrella_newGene_1608
GGGAACCGTTCCTTCTTGGACAAGATGCAACTATGGAATACCTTACACTGCAGATATCCATAGTTCAGTGAAATACCATCTGGATGTGACTACAAGAGGATATAGAAGTCTAGTTTACAGCGGTGACCATGACATGGTTATACCTTATATCGGCACGCAAGCCTGGATAAAGTCTATGGACTTCCCTGTTGTCGATAAATGGAGACCATGGTATGCCGACGGACAAGTAGCAGGATATACCAGGTCATACTCTAACAACCTCACATTCGCAACTGTGAAGGGTGGTGGACATACTGCTCCGGAGTACATGCCAAGGCAATGCTTTGTTATGTTTCAAAGGTGGATTTCTGATAGCCCACTTTGATGCTGTACATTGCTGTTCACTTTGCTCTCTGCATC…
>Zoysiamatrella_newGene_1614
CACCGCGTGCATGAGCGCCACGAGGCTCGCGCCGTGTTCCTCCCCAGCTGTCGCGTGAGCAGTACCCCCTCCCTCCCGGGTCCGACACTCTCTTTCTCTCTCGCTCTCTCGACCGGACGCCGCCACCTCTCTCGGCCATCGTCATGGAACGGCCGGCCAAGCCGTCTTCGGCCCCCACTCCTTGCGAGTAGCAGCGCCCGTTCTCCGATGAGCCTCGCAACACCTCAGCTCGCCTTGTCTCCATCTGAGCTCGACATATTTCCAGATTCCCCCAAATCCATCGAGTTTCGGAACCGCCGCCGTGCTCAGTCGATTTCTTCGCGCCCGGGATTTCACAGTTGAACGCGCCGGCGCCGCCTGAACTGCTCCACCCCGCCGGCGAGCGCCCCTCTCCGGCCA…
>Zoysiamatrella_newGene_1615
AGAACTCCGATGATAGTCATTCAGCTGGTGATGATAGATGACTATATATCATTCTAGTGTAGAGGTCAAATGTCATGGTTTCACCTAGGCAGTTGTTGAGTGCTGTTGATGAGTCAACTGCTTAAAGAGCTACATCAATACTCCACCTCCAGCACAACAGTTGTTTGTTGAGATAAGTTGAGCACCATCTAAATGACTCCCAATCCATCATCATCGCATAACAAAGCATTATTCAGATTTTCATATCCAATTTGTGAATGAGAAGATTGCATTGATACAATTTGTGTTATTTCACATCCCGTTATACATCGTTGTTGCGGATATCATGATCATAAGACTTCTTATATATTGCTGTGAACAAATTTAGTCCAATCTATATGTTTAGTAGCCTTACACGTA…
>Zoysiamatrella_newGene_1618
CCTATATAAGCTGTGGGTGACACCACGCTTCGAAGAGTGCCAGGTCGACCCATCTTGCAAACTACTCCTACTAAACAAGTACTAGCTGATCGCTTCGTCCTCCTGTTGATGGCGCAGATGAACGCCGTCCGGGCGCCGAACCTCCTCATCCTCCTGCTGGTGGCCACGGCGGCCCTGAGAGAGGCGCCGCTTCCCACCGCGGCGGCGGCCGGTCGGAGGGTGTTAGCCGTGAAGCACTTGGAGAGCACTACTCCTGTTGTCGCCGCCGCGGCCTACGGGGAGGCTGCCCGGAAGTTAGGCGGCATGTGCTCCTGCGGCTTCATGAACTCCTGTACTCCTCATCCTCCTAAGGAATGCCCGCCTCCCCAACCGTGATGCTAAACGGGATCGATCGATGTC…
>Zoysiamatrella_newGene_1620
TGATGACCAAAGCCAGCCATCAATCCTCACCGCTCCGATTATCACAAGACCCAATTCGTGAGAACCTATTGCGTGGCACGCTCTCACCTCACGCCACCTACCTCCCAAGAAAATCCAACGACGTCGGTCAAGCTCAACTGTGAAAAATTCATTGATCGTCGCCGGATCGAGCAACTCGATCCACCCCAGCCCAGACCAGACCGCGGAACCGACGACGGCGATGAGCTCCGAGAAGGCGCGACAGCAGCGGCCGCACGCGGTGCTCATCCCGCAGCCGGCGCAGGGCCACGTCACGCCGATGCTTCACCTCGCCAAGGCGCTGCACGCCAGGGGGTTCTTCGTCACCTACGTCAACTCCGAGTACAACCACCGCCGCCTGCTCCGGTCCCGCGGACCGAA…
>Zoysiamatrella_newGene_1621
CTAGGGTTTCCCTCCTCTTAGGCCGCCGTCCGCCGTCCGCCGCCACCGCCTGCGGCTCAGTTGTCAGTGCTGAACTGAGTGTTCGTCCGAAGGCTCTCCTCTCCCGCCGTCGCCATGCTCAGACTTCTTTCAGTCCTCTCCACCTCCAGTAAAATCATCCTCTCCACCTCATTTGATCTAACTGTCGTCTCTCTGTTGCTTCGCAGGTGCAATACTCGCGGGAGCCGGCTAGCCCCACCAAGCTGCTGCCTCGCCTGTTCATCAAATGATTCAATCTCGTTTCTTGTTCTATCTTCTACTTGAGCCTGATAACATTATCGCACGGAGGTAGCTCTGAATTCGTGGAATGAGGATATTTTGTCAAGAACCATAGCTATAGTATAATCTATTTTTTTGCCT…
>Zoysiamatrella_newGene_1625
GCAAAACCAAGGCAAACCCCGATGCATTAACCCCTTTTTAAAGTTTTTATTTAATCACTATGTATACTATGTTTAATATATTGCACATTAAGTTGTAGTAATTGTTTGAAACCTTGGACTGCATGATAGTACCCTTTACCCCTGTTGAGTGTATATTGGTACTAATAACCCGGTGTAAAGCTAGGCTAAGTTTTATTTCACTGTAGAAGTCGAGTGAATGTAAAGTCACTCACGAGACTTATGGTTAAAATTTTCTCATCACTTAATAAATTTGAGATCGGACAGGGATGTTGTATAGGTGGGCCTGGGAAGGCTGAGCCTTCACGATAGTAGCCTTGTCTGTGTCTGTTAAAGACTGATTCAAGTGTGACCATGTTGAGCAAGTTTGAACGTACCGAA…
>Zoysiamatrella_newGene_1628
AGGAAACTTCTTGGAAGATTTTGTTCGACAATCCCTGCTTCCGTTGACTGTCCCAATCAATACAGAGACACTCAAAATGTTGAATGATGATGAGAGAAAGGTTGTTCTTGCGATTTTGGAGAATGACTTGGATGAGAAATCTGCACAGCTGGTAAAAGTTCTGAGATCTGCTGCTAGCGCAAACCGTGATTTGGTATTTGGATATGTTGGAGTCAAGCAATGGGAGGAGTTTGTGGAAACTTTCGATATTTCCAAGAGCTCACAGCTGCCAAAGCTATTGGTGTGGGACAGAAATGAGGAATATGAACTAGTGGATGGTTCAGATAGAATAGAAGAAGGTGATCAAGCATCCCAAATAAGCCAATTCCTTGAGGGGTACAGAGCAGGAAGAACAACAAA…
>Zoysiamatrella_newGene_1630
TGATAGTCCGCTTGATAGAGATATCGTTGCTGGCTTGATACGCATGTTGGATGATTGTAATTCTTTGGTGCAGAAGTTTAGAAAGGCTAGAGACAGATTAAAAGAAGGTGATGGAGAAAATGTAGGTATTAGAATAGTTGGTGCTCGTGACGGGATCCTGTTCAGTATAACCTCCCGACATGTGATCATCTAGCTATTTTGGTTGTTGGTGACTTCTCTCTCCATAGTTTCAAACGTGATTTCATAGTGCATTGTGCTAATGATTGGTTGCAGTGTATTTCATCTTTGCATCCAGCTCTAATGGCTTTGCAGTACCCTTTGTTGTTTCCGTATGGTGACCGTGGCTTCCAGTTAGGCATTCCCTATATTGATACTTCCTCCACCGATGGTGCAGCCAAA…
>Zoysiamatrella_newGene_1633
TCCTCGGTGGCTCCGCCTCGCCTCCCTCCCGAGCTCTCATTGCCGCCGCCTCCCTGTAGAGCTCGCTGCGGCGCCGCCTCCATCCGTCTCCCGCTGCGGCGCCGACTGGCTTCGTCTCACCCGGCGCGCCGCTTTCTTCGCGAGCTCGCTGCGCCGTTGCCTTCCTCTCGAGCTCGCTGCGCCGCCGCCTCCTTGTCGAGCTCGCTGCGCCGCCGCCTCCGTCCGTCTCCCGCCGCGGCGCCGCCTGGCTCTGTCTCACCCGGCGCGCTGCGGCCTTCCTCTCGAGCACGCCACGCCGCCGCCTCCCTGTCGAGCTCCTGCGCCGTCACCTCCGTCCGTCTCCCGCCGCAGTGCCGCCTGGCTCCGTCTCACCCGGCGCGCCGCCTCCTCAAGCACTCC…
>Zoysiamatrella_newGene_1635
CTCAAAGCTCCGTGCTCTACCCTAGGATACAGCAGAAAGAAAAGAGTGTTCTGAGAAGCTATAGGAGCATCATAGAGATACTTCTACCCCTTTCTGGGATCTGGCAGTTGACGCACTGTATTTAATGAAGATGCATCTCAACGACAGCCGTGGCGTCCTCCAAGACTGGAAGGATAATCAAATGAGTCCATGCTATTGAATGAACGTTAACTGTCAAGACAACAATGTTATATCAATATCTTTGAGCACAGTTGGATTATCAGGAGCCTTGTCACCCAGCATCGCAAAGCTAACAACCTTACAAAAGCTGTTTTTGGATGGCAATGGCATAACTGGAGCAATTCCTGAGGTGTCTGGGAACTTATCAAATTTGACAACTCTAAACTTAGGAAACAATGA…
>Zoysiamatrella_newGene_1637
CATGGCTAGGCCTCACCTGGTGTTTTTCCCATTCCCGGCACAGGGCCACGTCACCCCGGCGTTCCTCCTTGCCAAGCTACTTCACCGCGGCTATGGCTTTGACGTCACCTTCGTCCACACCGAGCACAACCGCCGGCGCCTCCTCCGCTCACGCGGCCCTGACGCGCTGGCGGGACCTCCTGGGTTCCGCTTCGTTGCCGTCCCCGACGGCCTGCCGCCGTCCGACGATGACGCGGCGCAGGACATGGCAGCCCTGCACTCCTCCCTCCACTCCGTGGTCCCGCACCTCAGGAACCTCCTGCTGTCTGATCTAATCGCGGCGCGCTGCTGCGTCATCTCTGACATTGATCACGTCCTGCATGCTGCCGCTGAGGTGGGCCTGCCCAGCATCACCTTCTG…
>Zoysiamatrella_newGene_1638
CATCAACTTAGCTGTCAAATGCTTCGGCTCATCAGAAGAGCTGAAATCCGGCCACAAAATCAAGTTCATGTTCACGATGATGCTGTCTTCATATCATAACAAACCCTGATCTTGGCATTGAGGCATACACTGGATCTCTATTGGCAGAAACCCGTCATATTGCAGTACCTGGACTTCTCATGCCAGCACCCTAAGTGGAGCACAAAAGAAAGGTTGACGGATTTGAAGCTCCGAGGAAGAGCATGGACTTCACCTTGGAGGCTTATCACAGCTATGGTGTCTTCTAAGAGGATGTGCCGGTGAGCTTTGTTCAGTAGCTATTTTGTCAGAGTAATTTCATCCATCATTTGATCTGCTACTACCCAACTGGAAAAATCTTCTGTTTCTACAAATAAGTTG…
>Zoysiamatrella_newGene_1641
TCTGGAACCATCGCACGCGTAAAGAGCTCCACCTGCCCATGCCCATTAAAGAACCCGCACCCCACTCTGGCTTCCACATGCTGCTCCCCATCCACCTCCGGAACCAGCGCGAGGAGCATGGCGTTGGCCCTCCCCATTGCCATCGACGAGTTCCCCACCCCTCTGCCCCAGAAGCGCGTGGACCAGAAGCGGTGGAGGATTTGTGATTTGGACCTGAAGCAGTTGCATGAGCGCGTGGACTACTCTCCTAATCTCCCTGCTTCCCCGGTGCGGTGTTCCATGCCTGTGCAAAGAGCAGCTCCAGATCTATCAAGGAAAAGTCCAAGAGCATGTGGGGATGAGGTGTGCGATGGATGTGGCTTCTGCTCCGTGTCAGAGCTCCTGATCTCTCTCTCAGCG…
>Zoysiamatrella_newGene_1642
CCGAGCGTATCCCGCGAGGATCGACCGAGTGAATGCGCTCGAGCTCCCCTCCCTCTCCCGGCCAGCGCCGTCTCTCTCTCTCTCTCGTGCCCAAACACCCTTAAGCTGCCCACGAGCTCCTTCTCTTCTTCCCTGCCCTGAGCTGCACCAATTCAAGTTCTTCCCAAATTTTGGGTCTGCAGGGACAGCCGGCCGTCTCCTCCAAATCCGGCAGCCGTTGTTTCGCAGGATTTTTGAAGCTCCAACGATCGGCCGCCTGAACCCGCGACCTCACCGTCGACGCCCCTGTTCCGGCCTCCCTCGATGCCGACATCACCCGTGCTGTCCTTCCTCGCGCACCCGAAAGCTGTAGGTGCGAGCCGTTTGGCCTATCGTCATCCGTGTCAAGTGCAGTCCGCC…
>Zoysiamatrella_newGene_1644
AACAGAGCCCCGGGAGAGCCAGCCGGGGGGAGGAGAGGAGAGGCGAGCAAGGGACCGCCAGGCATGGCCAGCGCCGGCGTCCAGGCGAAGGGCCCGGGGTACCCGCAGTACGCCGCCTCGTACGGCGGCGGCGGCGCGGACGAGGAGCGGCGCTGGTGGCCGTGGCTCGTGCCCACCCTGCTCGTCGCGTGCGTCGCGGTCTTCGCTGCCGAGATGTTCGTCAACGACTGCCCGCGCCACGGGAGCCCTCTCGGCGGCCACGCGAGCTGCATCGCCGACGGGTTCCTACGCCGGTTCGCCTTCCAGCCGCTGCGCGAGAACCCGCTTCTCGGCCCCTCCTCTGCCACCTTGGAGAAGATGGGTGCTCTTAACTGGGCAAAAGTGGTTCATCAGCACCAA…
>Zoysiamatrella_newGene_1645
CCGCACGCGGCCACGCTCCTGCCTACGTGTCGACCTCTCCCCTGGCCAGGGCGCTGGGAGACTTGAATGAGCTCTCTCTCACACATTTCTTGCTCTCTCACGTTCTGCTCCCAGGCTCCCTTTCTCCTCCTCACTGGCCACCATTGCGGCGGCCTAGAGCTCGAGCTCGGCCCCCGTGTCCACAGGGCGTCCCGAGCCACCAAACCGCGCCAAATCTGAGCCCCACAATTTTCTCTTACTAAGCCTCAACATTACCCTTCCAATCCCCCATCGGTTGGCCTCGGATTTCAATTTTTCCCCGGCTCAGTTCTGAAGTCCCGCCGGCCATTTTGCCAAGGAATCGAGGGTTCTCCGAGTTTTGGCCATAGATCGAAGAGAGCCCGCCGCCGGTCAACGGGA…
>Zoysiamatrella_newGene_1646
CCTCTTCACGACTCCATGTCCAAGGTTCCTGAGCCCTAGCGCCGAAGCCGGTCGATCGGCGGACGGCCTCCCGCGCCCTGCTCCATTCCCCTCTGAGGTCAGGTGGGGGAGAAAGATGTCTACAAACTCCCGATTCCGACACGGTGGACCCGGAGAACGGAGCAGCCGTGATGAAAGCGGCCGCGGAGGCGCCGGTCGTCGTGGACCAGAAGAAGGCCGCCTTGATCAGGCTCTTGCTGGTGAGTCTGCCGCTTGGTGGACGTGCCGCTGTCTGCCGTGTACTAGTTGTTCTCTCGCGGCCGATGACTCTGCTCCCGGTTGCGAGGTGTGACGCTGCATTGATGCCCTCGCTTAAATTTCCTTACGTTCTGATCCGGCAAATTTGGATTGCGCTCCCCC…
>Zoysiamatrella_newGene_1650
AAATTATTGATACATATCTGGCACACATGCAAGTCTCTGTCGTGAATCCAGCCATGGAGAAAGCATTGGGAATGCTGCAGAAATTCGCCGCTGATGCCCGTGAGGGTAAAATACCAGAGAATAGATTATCTTTTGGTGCACCTTGGAGACACCCACCTCGAGATGAGAACACTGCCTCATCATATAAATGGGCTAAGATTCAGCTTATGGATTTTGTTCAATCCTTTGTGAACACTGAATTTGGGGTGAATTACCTATCAGATGACAGTCTGGAAATATTGGATGATCCTGCAGCACTTGCCATGATGGAGGTTGGTTTGCTTTATCAGCAAAGAGATCCATCCTTTATGCGACCTATCACTCGTGGGATTCAGCGTTGTCTTGCCAGATGGCTTGTTC…
>Zoysiamatrella_newGene_1651
GCGGAAGAATGTTCTGGCCAAGTGCTATGGCGGCGATATTACTCGGAAGAAGAAGTTGCTAGAGAAGCAAAAGGAAGGCAAAAAGCGCATGAAACGTGTGGGATCTGTTGACATCCCTCAAGAAGCATTCCATGAGCTACTGAAGAGTTCTAGCTCAAAGTAGATGTTGTGTTGCAACATGGTTTTAATCTTTGTAGCTGTTCAAACTAGAAATAATTTTGTGGCGGTGACATGCAGTTTCTTCTAGGCATCTTCCGAAGGCTGTGTCACCGACTCCATTGAGTACATAACAATGGTTCCTGTTAAAACAAGGAAACCAAGCAATACAGCATTTGTTTTTGGGTTCGGTTGGTGCCCTGGGCTTAGGGCTGCAGAGCGTATAGCTTACATTTTTCTTCT…
>Zoysiamatrella_newGene_1653
CTTCTTCCACCGCATGCCCGAGAGTTTTGCAGCCGCGTCGCCCTGCTCGCATCGTCCTTCGCGCCGTTGACGTCGCTAGTAGCACCGCTCTTCGCCCGCGCCACGCCGTCCGCATCGAGCCGCAGCGCCGTGCTCCCGTCCTCCCGCAACGATTCCCGAGCCGCGTGACCGCTGGATCCAGCGCCGAAGTCGCCGCATCGTCCTCCGGTCTGAAGACTGCAGCCACCATTCCCGCGCCACGCCGACCCCCGCGCTGCGCCGTTTACCGCATCATCCTCGCCTCGTCGCCCAAGCCGTCCTGCGCGCCCCGATTTCCACTTCAGTGCGGGTCTCCCATCTCAGATTTTCGGCGCGATTTTGTCTCGGATTTTCAGATCTCGCTGCTGATCCTGAGGAGGA…
>Zoysiamatrella_newGene_1654
CTGGAAGCCTAGCATCAAGTGATGGTTTCTGCTGCAGAGAAACATGTTTCAGTTGTGTCCAAGCGAATGGTGATGGGGTTAAAACTGTTATCTCAGGTTCTGTGGTATCTGAAGGCAATGAACAGGGTGTTGATATGCTGTTGCCAATGTCTCCTCGTCGTACAACTTCATGCAATTCAAAATCAGAAGATGAAATTGTCGAATATCCATCAAACACAGATGTTCTAACTGTTTTGCTCCTGGCTTTGCATCCCAGCACATGGTTGGGCATCAAAGATGAGAGTCTGAAAGCTGAATTTCGGACTCTTGTTTCGACAAACAGTCTGCCTGAAGTTCTCAAACAGGAGATATTACATCTCAGGAGGCAACTCTGCTATCTGAAGTCTTGTAAAGGAGATG…
>Zoysiamatrella_newGene_1655
GGGACCCACAGGTCATAGGCAGCACCGCCCCTCCCTCTCAGAGCCGACCAGCAGAGCAGCACTGCCGCTGCCATGCGCGCGGCCCCGCAGCTGCCTGCTTGCTTGCTGCTGGCACCGAGCAAGCCACGCAGCTGCTGGCAACCAACCGAACTGGAGCCGGATTAAGACGGCATTTGCCGCTGTTCCTGCTCTCTCTCTCTCTCTCTCTCTCTCTCTCTCTCTCTCTCTCTCTCATTTTCTCAATTTGCTGCCCCTCCCGCCTCGGTTGCCCGCCATCGCCGCCGCTGCGCAAGTTTGCCGAGCCGTCTCCCGTCCTGGAGCTCGACAAGCAAGCAGCTTATCCTCCTGGTACAGCTCCCCAGCACCCCAGCCCGCCTCCTCTCCCACTGAAAACATCGG…
>Zoysiamatrella_newGene_1656
AAGAAAGCTCGTTTAGAGCGATTTGGCCAGAGTACAAATGTTGACAAGGCAGAAGAAGAAAAAAGAAAGGCACGGGCCCAGAGGTTTGCTGAAACATCTAGCCGATCACCCCAGGGAAATGGCAAAGACAACTCCAAGCCGGACGCAGCCACTGTGGCAGGCACAGTGTAACCGAAGCACTGCCTTCGATGAGGTCTCATTATCTCTGGAGGCTTTGGTGAAGCAATCGTCTGTAAACCACAAACCAGTAACCACCACGTGAATGACGTCACGTTTCGTAGTCATCTTGAGTGATGTTTACAGTGTATGACTCGTTTTAGTGTGCTTACTAGACTGTGTAGCTAGATTTCTTGCCTGGTTTGTGGATGGTCACGTACTGCTTCTCCCCTTTTGCTGACA…
>Zoysiamatrella_newGene_1666
AAAGCATTAGTCAAAGAGCTAAGCAAGCCGCCTCCTGGTTCCCGTGACCTGTACTTCCCCACTCAATACTCACAGAGTTCCTTTGATCAATTCAAATTCTGCCTCTGGAAGCAATGGTTGACTTACTGGAGAAGCCCTGATTACAACCTCGTCAGAATTTTCTTTGCATTATTTACTGCCTTATTGCTGGGAGTTATATTTTGGAGGGTTGGCCGTACATTGAAGAGTTCAACAGATCTTTTGATCATCATCGGATCAATGTATTTTGCTGTCGCATTTGTTGGTTTTGAGAATTGTATAACTGCTCAACCTGTTGTTGCTGTGGAGAGGACCGTCTTTTACAGAGAGCGTGCGGCTGGAATGTACTCAGCTATACCTTATGCTTTCGCTCAGGTCGTT…
>Zoysiamatrella_newGene_1667
GTCAGGAGAAAGAGTCCATCTTCCACACCTTGACGGTCCGCCGCTACTTTCGGATCTGGGAGCTGAGCTGCGGTGCCGTCTGCCGTGCCGGGCCTCGCGGGGCGGCGGAGGATGAACTGGATCGGGCGTAAAATCCACCTCTACAATGTCACCATCGGCCTGTACATGCTCGATTGGTGGGAGCGCTACCTCTTCAATATACTGATGATTTGCCTTCTTTGGTACATTCTCCGGTATCTCCTTGGGTTCTTTCAAAGTAACCTGAAGGCACTTTTCCAAGGTGGGGACTATCTTATGAAAGGAAGTACATAGCCATGAGCAAATGAGATCTGTTTGTGGATTTTAACTTAATTGTCCGTGTAATTTCATCTGCTTCACTAGTTGTTAGCTGAGCAACCT…
>Zoysiamatrella_newGene_1670
ATTTCTCCGAGCCAAGAGCTTCCTCCGTCCACGCGCCGCCGCCACCGGCACCGCAGCCATGCCGTCGCACAAGACCTTCCGTATCAAGATGAAGCTGGCGAAGAAGCAGCGCCAGAACCGCCCCATCCCGTTCTGGATCCGCATGCGCACCGACAACACCATCAGGTACAACGCGAAGCGCAGGCACTGGCGCCGCACCAAGCTGGGCTTCTAAGCGGGCGGAGATGTGCCGGGCGTCGACGCTTGCGGAGGCAGCTAGGGTTCCATTTCCCCGCGAGCTAGGATGCTCTTGATAAGATATTATCGTGCTGCTTGTAGCGTACTGAGAATACCAATGTTTGGCTTATCGTTTAAAGAACCGCCTTTATGTTATGCTGATTGCTGAAGTTAATTATCTTC…
>Zoysiamatrella_newGene_1671
CTTTTGGATGTCGAACGGGTGAAACATCCCCGTGCCAGCCCACCCCTGTTCCCCTCTATTCCACGGGGTAGGAAAAAATATGGTCCCGACATGTGTTTTTTTTCCCGAACTCTCTCCGTCTCGCTCGCGAGGGTTCGCCGCCGCCGGGGCCTCTCGCTACCTTCGCCGCCGCCGGGGCTTCTCGCTACCTTCGTCGCTCCCCCAGCAGCCGTCGGCGTTCCCCGCCAGATATAGCGCGAGCATTGTTCTGCTCTGCCAAAGAACTTCTCCAGGATCCTTCGAGTTCTACTTCTCTGCTTGTTCTGGTCACCGTGATGAATGATGATGCACTGTAGCATGCACTTGCCTAGAACCATAACGTAGCTCTATGCTGTTTCTTGAATGTGGTATAGCGAAGAA…
>Zoysiamatrella_newGene_1673
AAAGGACCACCCATCAGTCGGAGAATCGGATGCTTTGATGCCAAGACCCGTCCGCGTCCGGCTCAGCTAGCCTACGGACGCCGGGTCTATCAATCCAAACGCCAAGCCAGTGCGGCAACGCCGGCAAGGCAAGCGCAGGCCGCAGAGCAACCACCGGCGCCCGCCCAGGCCCAAGCGACCGAATAATCTTTTCTTACCACCGCGCCCCGGCGATCCGAGGGACGGAGGGAGGGGAGCGGAGCGGCGTGCGTCGGCTGGTCGTGAAGGGCGGAGATGAGGGCCCGATCCATGCCGGCTCCGGAATCCGTGCTCCTCCTGGCCGCCGCCGGAATCTGGGCCCGGTTCGCCACAGTGCTAGCTGCTGACCCTCAAACATCCAAAGATGATAAGAATTCAAAA…
>Zoysiamatrella_newGene_1675
GACTAAACCAAAAATTAGTTTGGAGGGTTATTTGGACTTTAGCTATACTTGAGGGGTGTAAATTGGACTTTATTCTTTAGTTTACATGTCCTAAAAGTTTGCACACATTCATTATTCCAAAGGAAAACCCTTTGAATGCAAATTGATGAATTATGTTATTCAAAGGTGAATGCTAGGTGTCAGTTCGATTATAATTTTAGGATGTTAATGTGAACACATCTAGGCTCATGTGCGAGGCCACCAAGTGAGGAAGCATTATCGAAAAATAGTTTGGTCTGTTGGGATAGTGGAGAAAGTTATACTGCGTTGGAGGCGAAGAGGGGCTGGGCTACGTGGGTTTCGATCTACAGAAGGTGGGTCAGGGGTCAGCGGCAGTGGAACAAGTGGCAGATTGATGAC…
>Zoysiamatrella_newGene_1676
GTATTAACTTGCTAATTTTTATTCTCGTTTCTTGTTTAATGTTTCTGTTATAGTTTATTGATTGATCGATTGTGATGTCGTGCATGCCAATCTACTGGGATTTGCAAGAAAAATCCGATCGTTACAGATAGTATCAGAGTCATACTTAACCGTAGGAGCAAAACCGTAAAACTGGACATAACTAATGAATATTTCTAGATTTTCGCATCTGCTATCAAACCTTCATCGTGAAAGTTATTTTTTTAAATCTTGCCGTTTGCTTGATGGAAGTCTTGTTTGCTTGAAATTGTGCTTGTGTAGTTATTCTTGTCTTGATCTGCTGATATTCTGTTTTTTTCTGTGATTCTAATTTTTGCTGATGCTATCTTTCTAATCAAAAATATTCTTCTGCAACAGATG…
>Zoysiamatrella_newGene_1679
TTCATCTTCAACTCCCAGATCCGACCACCTCGATCGCCACCGACCGCCTCCAGGCAAGCGCCCGCCGCGGGTGAGCCCACCCCAACCACCCGCGCCTCAGATCCCCAGATCCCCCATTCCCCCGTGTAATGGCCGCGCACCGCCACCTTCACTAGCGCCATGGCGGCCGCCGCCGCCCCCTCCTGCCGGAGCCCGCTTGCCTGGCTCTTCAACCTCGCCGCCGCGCTCTTCTTCACTTCCTGGTACCTTCTACTCGACTCCGCCGCCGCGCCGCCGGCCAACCGCGCTCGTCAGGGGCTCCACCTCGGCGGCGGCGGGGGCTGGCGGCGCCACGGGAGGAAATGCGACCCGGCGGAGGCGCTTCTGCGGGTCTTCATGTACGACTTTCCGCCCGAGTTC…
>Zoysiamatrella_newGene_1680
AAGAGGAATCAAGCGCTTGTTCTGCCTCACTAGGGGGCAAGGTACCTTAATAAATTTGTTTGACTCGTCACTACAAGATTTTGAATACTTTAACTGTGGTAGAGCCTGCAGTTCAATTGATTTGTTAGTCCAGTTCTATATGTGTGTATCAAACTATGGTAGAGCGTGCAATTCAATTGATTTGTTAGTCCAGTTCTATATGTGTGTATCTAAGTATGTTCAACCATACTCGCAGTATATAATCATTTTCTGAGATACAATAAGAAAAAGAAGACTAATTGATACTTACATATATATCTTCTTTGCATGTGACTGAGATTAATAAAACTGTAGTATAGTGCCCCGGTTGTTTCTCGTTATGTTTAGAGTGTAAAACGTTACTTCACTCTGTACCCTGTT…
>Zoysiamatrella_newGene_1682
CCGCTCCGCAGCTCCTCACCAACGCGCGCGTGCTCCACTTCCCTAGCTGCTCTGGGGCCAGTCCCCTCGCTCGGAGCTTTGCCGATTCGAAGTTCCCCCAAATTTTGGGAGTTTTGGGACCATCGGCCGATCTCCTTCGATTCCGACGAAATCCGATCACCTGTGCAGCTCTATCCCTTTTTAATTGGGCGGGATATCACCGTTTTGGGCAGGATTGCGAAGCTTGGATGCCCGCCACCTTCGAAACCGCGCCATCCGACCGTGGACACCTACCTTCTGGCCCTTTTCGACACCGACGACCTCTGTGCCGCTCTTCTTCTTGCTTCGGTGATTCTGTAGGAACAAACGGCTCGGAGTTTCATCGACCGAGCTGCTCGCAGTTTCTCGTCAAACATCGTA…
>Zoysiamatrella_newGene_1684
GCAGCCTTCACGTTTGTGTCGCCCGTCTCTATTCCTCTCCCGTTCGGGCTCGGCCGCCGCGGCCTCCACGTCCGTCGCCGCCCGTCTTCACTCTGGTCCCAGCGGCACCGCTGCCTTCCCAGCGCTGCCGCCACTTGCCGACCCCTACCTCTACACCCCCCAAAACCCTAACCCTAGCGAGTTGGTTCTTTTTTTTTTATTTCCATGAATGAACTTAAAAGTTTCCACTCTGTGTGTGCAGGTACCAACGTGCAGACTAACGAGGAGGTCGCTATTTGGCTGGATGCAAGTAAGGCCGTCCAATCAACCAGTTAGTTTTGTTCTTCCTGCCACTCTGCCTCTGTAGTGGACTTTGATTTCATCACACTGATCAAAGCAGTCAGAGGATATATTTGGGAA…
>Zoysiamatrella_newGene_1685
GCAGAACACACGAGCAGATTCAATCATGAGATCTAGGGAAGAGTTAAAGTGATCATACGTTGTACAACATGTGGATGGAATTGCTCTGCGCTTCCCTTGGCTGATCTGCCGAGCAAGATGTTCGGATTCGAGGCAGCGAGAGGGAAATGAAGTGGGAGGTGCAGGACTAAGGGTAAATGACTGCAAAATGTGTTTTGTGACCAATCATTTTGCTGCACATCTAGAAGCTGTTAGCAGACACAGTGCTGACTTTGACCATATTTATCGGACAATGGTTTTCAATAAACCTCATGGATCCACATGTTATCTTAACAATTCACATTTTCTGAACTTTCCTTTTTTAGTATTTTTTATGATTTTTCTATTACTCATTTCATATGTGGTATGACACTTTAACTC…
>Zoysiamatrella_newGene_1687
ATATATGATATTTACAGTACTTTTTAAATAAGACGAATGGTCAAAGATGACATTATAAATCAATAGTGTTAATATTTTAAAACTGGAGGAAGTACTTGGCTATGAAGTTTCATGATTTCTGAGGATCAAGTTCATGCTGGGAAGTAACTAGGTTTGTTGGTGACTGAAAGCATGATTTGTTGTCATTACAGGAAGTTTTCTCAGCAGATTTCATCTCCGTGAACTTACCAAAAAAATACTGGACCTCTGATTGAAGACAGATAAATAATCGATGGATTTGTTCAAGTACCTTGGTGATAGATGTACGGACTGCAGACACCAGAATATCTTGTGTTGATCATATATAGTGGTCTCTACATTTAGCATTATGCGTATTTTTAGAAATTAGAACAGTTAAAC…
>Zoysiamatrella_newGene_1691
GAAAAACATTGTCTGCATCAGCGCTTGCCGGACAGCTTCGTGGCCAGAGAAAGGTCCAACGAAGCGACGGGAGTCAAGTCACCAGTTAGAGATCTTTGATTGCCTGGTTGATTTGTATTCCCTTTTAATTAGTCTCGGCTGGCTTCCTTGCAGGGGCCAAGAGAGATCTATGTGATGTTCCCCAGCATGGAGGAGGTGATCATTTCCGCAGTCATAGGCGAGCTCGCTGGCAGATGCATATCATTCGCCATCGAATCTTGCTCAAAGAGGGTGACACCGCCATCAACCGAGGAGGAAAACCTGGACAGCCTTCAATGGCTGCTGCTGCGTCTCGGCGCTATTGTTGATGACGCTGAGGCCTGCCGCATCACCAACCAGGCGATGCTACAGCAGTTGGAC…
>Zoysiamatrella_newGene_1692
GATGTGGCTACTAAAAGTTCTGTCTCAGTGCATCTTAGAAACATGGTGCGTGACAAAGCATTTCTGATACCAATGTTACCGACGATGAGAGGCTTGTGCAACATTGGTGCGCTGGTCTGACATGATCAAGATGACAAGGCTGCTGCTGACAATGAGAGTGAATGGGATGGTTAAAAACCGTTCCAAACCAGGCTGGTTTTCACAAAACCGGCAAAACGGTTTTCCGAACTTTCCCGTGTCCACAAAAACCCCGAACTTTTCCGTGTCCACGACAAACCCCGAACTTTCCCGTGTCCACGAAAACCCCGAACTTTTCCGTGTCCACGAAAACCCCGAACTTTCCCGTGTCAACGAAAAACCCCGAGCTTCCACTCTCACGTGTCCACGAATCCCCGAACT…
>Zoysiamatrella_newGene_1693
GAGTACAAATAAAAGGAGGCGGGATTAGAATAACTGGTGCTAGGTGAAGAGGGGATGTTTCTGGCCATGGGGTGGGGCTCACCTGAGATGATGGTGATAGGTGTGTAGGCTTCGCTGTGGTCCACCTGCCATGGACGAGACCGCCACCCCTGCCATATAAGGACCGGTTCATTAGCCCTCGACTTGGTAATTCTCGTGCAACCACAGAACCTGTACATTTGGACAGGACTTATTTCCTTTACGTATTTTTTCCACATCGAACCACTGGGAGGTCGGTAGTGAAGACACAAGGGAACAGGAGAAGGGCATGAGATAACTCGCTACCTGGCCTTCGACGGTAATTGCCCGCGTCACGGGAGCGTAAGCCCGCGGATATAGCCCCTGGTTTGGTAATACCCG…
>Zoysiamatrella_newGene_1697
CTTTTATAATGCTATTTTAGCTCTCTATTTTACTCCTCCTGATTATTGTGTCATGATTTTTCCTCTAGAACTATGCAAGAAAGACAAAGGAGCAGGAAAAGAAAATCACCTTGCTTGAACATGGATGTTTTCAGATCACCTTTGAGCACAATGGTTCTTTTACCAAGTTTGCATCTGTGAGTGAGGTCCCCATCATCAAGTCAACATGCATCAAGTTCAGGTATAATAAGTGGAAGTCGAAGAGAGTCAACAGAGATTGATCTGAATGTACCACTATGCAGCGTCAAGTTGCAAGTGGGGCCGGTATTATCATGAACCTGCATATCCGCCTCGCAAAATTTATGTTAGTAGCTCTTGCAGATCAATGATATATTCTTCGTGGCTTAACAATGATCCCCC…
>Zoysiamatrella_newGene_1698
CAGAAACTCGTTCATCAATAACGGCTCAAGCAAATTAGAGATCTCCTGAAGATTAAGCTCTCTTGGTGTGGTTTTTTTTTTTTTAGGATTTTCATGGAGAATCAAAGTATACCGCCGGTAAAATCTGGAGTCCTTTTTTCCACTACCATTTGAAACCATACCATGGAGTAGTAGCTGATTGATTGGACTTTTAATTTATTGCTATACCAGATTTTTACTTGAAAAAGCTCTCGCAAGTAATCGTAAATCCAAGAAATTGTGTGCAGTTGTAGTAGTTCTTCAACAAAATGCCCATGCGTACAGGAAACGGTTTATACTTGGACAAACAGAGTTGAATCCTGAATTCTGCATTCATTCCTGGAACCTTACCTTCGAAGTTATAATTTCTAAAATTTTGAG…
>Zoysiamatrella_newGene_1699
AATTTTGTTAAAATATGAAGCGACATTTAAAAATGTCAAAATATAAAATATGTTCAAATTATTAAATTAGAGCATATATATTTCATATGTACAAAATATTAAACTTTAAAATATAATTTAAAAATATATCAATGTATGAAATATTAAAGTTTAAACTAAACTGAATATTTGAAAAGTTGAAGAATGAAATTGAACTTTAACTGTAGTTCAAGGACTACAATTTGTATTTTTCTTCTTAGGTAGTGTTTGGTTGGTGAAACGAAGTTGAACACGATGGAATTGTCCGATGAGATGTTCAAGATGAGATGGTCCTAGATTATATGGTGTCTGGTTAGCTAGATGAGATGATACATAATTGTGTTCGGTTTGTTGTATGATGATCCATAAATGTGTTGTGTC…
>Zoysiamatrella_newGene_1700
TTTCAAGTCTTGTATTCTCACGCACTCACCAGCCTGGCCCAACTCACGGCCCATCTCAGTTACCACTAGGTGGGCCCCAGCTGTCATATCCCTTCTTTTTTCCTCTCTCACACGAACAGATCTAAGAGCCGCCTCCAGCCGCCGCTGCCAGCAGGCTTCCTGCTGCTGTCGTGCCTTGCTGCTAGCCCTGCTGCTGCTCCCGTGCTTTGCTGCTGCTGCTGTGCACCACCGCTGGCTGCTGCTGCAGTTCGTGAGGGAAAAGAGGAGGCTAGGGAGAGGAGAAAAGGCCATCTGGTTGGCCTTGATGAGCTGCGCCTCCAACTGCTGCTGCTGCTCGCTTTCTTTCATAGCTGCTCCAATCAGAGAGAGGTGAGAGCTGGGAAGACGGGGAAAAAGAAA…
>Zoysiamatrella_newGene_1703
TTGGTTCTTCCCTACCCGCACTCGTCTCCCTCCTGCTTGCCCCTCTTTCTCTTGCCGCCGCCGTCGTGGTGCTGCACCTGCATCTTCATCAAGGGCTCGATCCCAGCAGCATGGCCGACGTATGACGCCACACCGCGTGGCCTCGGATCTACTCCTACAGACGCTCGATCCCTTTGCACACGAAGTGCCCACCAAGCCCAGATTCTGAGCCATGCGCGGGAGCAACCAACGATGGAGGAATGGTTGCAGCTGCGCCATGAGGAGGATATGCGGCCACCGTAGACAGCTGCGTCGGCATCAGGCAGAGGGGCGACCAGCTCGGCAAGGATGGAGCAGCACGGATCTGGCGGCACGGAGGGGACGAAGCAGCTCGTACGGACATTGACTTAGAAGAAAGGG…
>Zoysiamatrella_newGene_1704
CTCAATTTCACCACTTAAATTATTCCTTAAACAATTATCTGTATTCCGAATTTTATAGAATAAAATCCTTTTCGAATTTGAAGATGATCCAAAAGGAAAGATGTACATCTTGAAGAGATCTAACATACTGCAAAATTTCAAATTTATCCGAGCTCGGAAAAATGAGTTTTTGCTGCAAATACCGAGGCTGCTGCTGAATTTCGGAAAATCAGGAAAAAGAAAGGTTCCTGCGGGTCCCATGGGTCAGCCTCCACCTCGCCTTCTCCTGTCTCCTTCGGACAGCGTAGAGGGAGCCGTGGTGCACATGCACTCGCCCGATCGCCATGCGCCCACCCAGCTGGCCTCTTACTTCTATTGAGCCCTCACTCCCGGCGCCCTCTCTTCCGCACTCTCTCTGTC…
>Zoysiamatrella_newGene_1705
TCAGATGTCATTGGAAAAATTACTGAAGTTACTGATGCAGCAATGGTTCACACCAATTCTAGAGAGACTATGATGAGAAGGGTCATACATCTACAGGATACTACTTTGTAACACTAGTATAACATATATTTACATTCTTGTAAAGGGGAAACACAATTGAGCTATCTCTATCAGGCAAAAAAGCTGCTGAATTTGATGGAGAAAAGGTTCTACAAGTTGGCTAAAAGCACCATGTTATAGCCATATTTGTAGGAACTTTGATGAAGGTATATAAAGACACATACATGTTTCTTAGTGGTACATCAGCTTGCCGTTGGTACATCAACAAAAACGATATTCCTGAAATCAAAGCTTTCCAAAAGAGCCTTCCAGCCCAAGGTGTACCAGTTCAGAAATTGC…
>Zoysiamatrella_newGene_1707
CCCCCCCCCCCCCCCCCCCCCAACAATCATGCACAACTAGCCAGATTGTCTGGCTGATTAATGAAACAACTAGTTAATTTAAAACAGCAGCAGACTAGAACAGGTTCACTGTCCAGTGCATAAACGACGCATTGCCTAGATGCTTGTTCGATGTTCATTATATTACATTTCATTCTATTACTAATCAAGAGTCCTCAATATATAATTATATAGTGGAACGCCAGATAACTGCCATCAAAGCTATCGAAGAAGCAGAGGGCGAGAGCACACGGTCTTGGTTGCAATTGACACAGTCGTATTTTTCCAATGAGCAATTAGAAACAAGGGCATTGGATTATTTTCGGGAAAACTTGCCTAACTTATCGGCTATCCATATCCATAAAGAAAAACATGACACAC…
>Zoysiamatrella_newGene_1709
CAAGCCGCTACTCACTGTGCGCTGATCGAGGCGTGAGTTGCAGGATGGGAACAACGCAGGAGAGCGCGGCAGCTGCGGCGGCCTCCGCCGCCGCTGCTGCGGAAGAGGCGCCTTCCACCAACCAGCGCACCGCGAGCCTCAAAGGCTGTTCCAGCAGTACGAAACATTTCGCCCTATCGACAGCCCACTTAAGAAACGGAAGTCACGGCATGAACTGATTGATCCGAGGCTGTTATCACTAAAATACAGGTTTGGGAGAAGATTATCTCAGCAGGACGCTGAGTCTGCTAGAACTGAGAGCTTAGGATGCGATGGCTTTTTCATCAACAGGAACAATGGCACGGACATGGTCAGCATACCTGAAGAAGTGGACTCCTGTGAGAACACTCTAAGCCTTTT…
>Zoysiamatrella_newGene_1712
CTGCCAACTTTCTGCCAAGCAACCTGCGTTGCCAGAGTCTCCCACCGATTTACTCAGGCAATGGTTTGCTGCTCCGGCATGGCGGCACAGCCCTCCCATCCATCTCCTCCCACTGCGCCACCTCATGATTTGCATTAGCCAGTTGATTTTTTTGGTTATCTTGTCCGGATCTCATCTCACCGCACCATCCCCTCCCATCAATTTTCTACTCTGGTTTTTTGCGAGATTCTTTGGGGCNNNNNNNNNNNGATGGATTAATCGGATCCACTCACAAGCACCGTTTGATTTTGGATTTTCTAACTTCCCCATTTCTTAGGGTTCTACGAAATTTCTGAAATTGATGCGAAAATCACAATCCTTCTAGGGCTTTCGTTTGGAATGGATCACCAATGATATGAC…
>Zoysiamatrella_newGene_1714
CAAACAACATGCAGATTGGTTTCATGGTGATGCCTTGCAACTCGAGGAAGAAAGAATAGGTGAATTGGTTGCATACAGGTGTTGTAGGTGCCGAAGGCGAGCCATACCACATTGTCCTCATTCAGATGATTATATAAAACCTGAACCAGAAATCAGTGAACAAAATGTTGCAACATCATCGCAGTCTACAATGCTCTCTGGTGAGGGGACTTTTGCTTTAGTGGATCAAGATCCACTGCTTGCTTCCTATGGAATAGTCGAACCGCTAGGGGATGGTGCTGTGGATGCTGATTTATCAACAAATATGGCAAGCTTTGCCCCAGGAAGTAACCAGAAGCTGTCCATAAGAAGAGCACAAGTCAAAAATTGTGAATACCTTGATCAGGACAGCAGACCTGT…
>Zoysiamatrella_newGene_1716
GTCAGTTGCCAAGAACGAATTAGGATTGCCCCTGCTGGGCCAGGAGTGCTGCATGTTTGAAGAGTAGCGGGGCGAGCTTCTTCTTTGTTGCTCACTTCCTACAGATGGAGCACATGGCGCCCATGAGATGTTCGATGGAATGCTCTGGACGGGGACATCACATAGCACAGGAAGAGGAATGGTTGGCGGAAGCTAGAAAATTACATCAGCTGCTATAGCCTCCCCTCCCTGCGTCGTGTTCATCTCTTCATTCTCAGACCATTAATCTTAATCCAATCACAACAGAGCACACAACATGTTCGATGTAATTCCTGACCCACAGACCTTGTTGGGGCTCAGCAGAGTCAAGCGTCACTGGCATCCATCTTCAGGCTGCGCAATATGTCATTTTCCATTGGG…
>Zoysiamatrella_newGene_1717
AGCAGGGGCAGGCTGGAGTATGAGGTGCTGGGGGACTCTTGGGAAGTCTCTGTTGCGGGTACACGTGAGGTTCCGGCTTTTGGACCTTTCGAGAGGTTTGTTGGTTGTTGGTGTTGAGCTTAGAGAGATAGTCTGCCCCGGCAATTAAAGACCGAGTTCTTCGAGCTTTGTACGCTCAGTCGACAACCATGCACACCAGGTTACCCTGTATATGCAGTGGCTTGATCTTGAAGCTTGTCGAGACTGGTTGTTTACCCGTGGGTTGGCGGTGATATGTTAGTGTGGTATAGAGCTATGACTCCCCACATGAGATCGAGATACCCCATATGATCAGTGATAGGCTCTTCACAGCTCCGAGACTCGATTGCGCAGGCACTTGAGATCTCTATCTTAAAAGAC…
>Zoysiamatrella_newGene_1718
AGGTAGTATGGGGATTGATTTCAATGGTTGATGCTGAGAAGAGATTATTAGCAAATGCACTAGAAGAAGTTGATAATCAATTTTTTGTCTTGCTTTCTGACAGCTGTGTGCCACTGCATTCATTTGATTATGTGTACAATTATCTGATGGGAACAAATGTTAGCTTCATCGATTGTTTCAATGATCCAGGTCCACATGGCAGTGGAAGGTATTCTGTTGAGATGCTTCCTGAAATTGACCAGAGGGATTTTAGAAAGGGTGCTCAGTGGTTTGCAGTTACACGGAGACACGCTTTACTGATTCTGGCGGATAACCTTTACTACAAGAAGTTCAAGCTATATTGCAAGCCAGCAGAAGGGCGCAACTGCATTGCAGACGAGCATTATTTGCCAACCTTAT…
>Zoysiamatrella_newGene_1721
TCTTTATACATGTGGCAACATCTAGAATGACGAGTAATATGGGATAGAGGGAGTAGTAAGCACTCCATATAGTAAGCATTCCTAACTTTGTTTTATGGTTTTCAGCTTTTAGCATGATTGCCCTGTAACAGCAATTTAACAGTTACCGCTATCTACAGATTAGGCGATTCCAGAAGAATTGGGGAATGGACCCTACATACATGCCTAGTAGAAAATCTTTCGAGAGAGCAGGGCGTTATGACATTGCTCGGGCATTGGAAAAATGGGGTGGGTTGCAGGAGGTTTCTCGTCTTCTATCTCTTGAACTCAGAAGACCTAGAAGGCGAGCAGACTCAGATGATGAGAGGCAATCTGAATCTCCATCTTTCATGACAAAGAAGTACAGAGTTAAACAAGATA…
>Zoysiamatrella_newGene_1722
AAATGGCTCACGTACGTAACACCGGATCGTTAGGAGCTAAGCATGCATATTAGTTGACGATGGCAAGACAATTGCCAGGTGCTGCTGCTATAAAATGCAATGTAAATGATGTTTAGGGTTTAGCCAAGCAAAGCCAGTTGAGAATAAGGAAACTGGTGTCTGTCACCAGCGGGGCGTTCGTCGCCCCGGTGTGTGTCTGTAGCCTGACTAAATTCTCGTGTTTCTTCGTCCTTGATCCTGGGCTGCTCTAGCAACTAAACCCATCAGCAGATCTGCAAGTGCGTGTGTGCAAATAACTGTATATTACTTAACGTTTTTTATTTGTGATATTTGTTGCAGCCGTGCCAGACCTAAAGGAACTTTTAAGTTACTCAAATTGCGTTCCTGATCCTGAAAATT…
>Zoysiamatrella_newGene_1724
CTTAAGATGTAGACTTCTCCAGTATTGAACGTGAGACGAGTTGATGATTTTACTGCATCTCATCATATTGGAAGCCTGGCAAAAAAGATGGAGAAAGTGAGGAACGTGAGACAAACTATGAACATCTATATAAGTGTCTCACACTATCATTCCTGAATTCTCAATTCGCCACGTCATCATTTTTATCTGAGTCGTTGGATCTGAGAAACTCCGCTCCATCTGAACCGTTGACTTCATGTCCACCCATCTCCTCCCCTTCTCCACCGCGCCACGGACCCTGCCTGACCTCGAGCCCAAAACCCGAGCGCCATGGGAGTCGCCGCCTCCTCTCCCCCGGAGCCCGCGGACGCTTCATCTCCTGCACTACCTCTCACCACGGATCCCGTCGCTGCCTCTATC…
>Zoysiamatrella_newGene_1725
CCGGGGCGATGACGGTGGTCGCGCCGACGACGCCGGTCGTGCTGAATGGGTTTGGAAAGGTGGAGGCCGGGGATCTGTCGCCGGTGCCGTATCCATTCGACAGTGCGATGAGGGTGAGGAAGGGGCCCACCGTGGAGAAGGTGGTAGAGAGGAGGCAGAGGCGCATGATCAAGAACAGGGAGTCGGCCGCCAGGTCACGTGCAAGGAAGCAGGCTTACATAATGGAGTTGGAAGCTGAGGTGGCAAAACTAAAGGAGCAGAATGAAGAATTGCAGAAAAAACAGGATGAAATGCAAAAGAAGCAAAAGGATGAGTTTAAATGTTTCTTGCAGGTCCTGGAGCGAATCAACAAGCAACAAGGACCGGAGGCAAAGAAACTTTGCCTGCGGCGGACTTTGA…
>Zoysiamatrella_newGene_1729
AGAACAGTGCATGTATACAAAGGCCACTAAAGAAAGACCCAGAGACGGAGAAGGCCCAACTAGCCCATGGGCTGTGGACTGCTGCGACTCAGACGACAAGCAAACCCCTCCTCGTCGTCGGCGGTGGCCGCAGTCCCCTCCCTCCTAATCAGCCGTGCCGGCGATGGTGGTCGGCCGATTTGCCTCCCTTCCTCTCCAGAGAGTCGCCGCTCCCACCGCCTCATCCCATCTCCCCAACTCTCACGCAGGAGCTGTGCGTGAAGGTTGGGCGAGCAGAGCGGAGAGCTCCCGGCGCTGGCTCGCTTGTGTGGGCGTCGCACAACAAGCGGACTAAACTCCTAGCCCTACAGAATCTCAGTGGACGATGCAGGCGAAGAAGCTAACACTGCTGCAAACCGT…
>Zoysiamatrella_newGene_1731
GTGAGAGTCAGCAAAATCCAACTCCTCTTTCTGTTGCACAAAAAAGAAGGCTTAGGGGCAGTTTCATCCGATATGAAGTGTGGCGGAGGACCATTGAGGCTAGGGAGGGCAGCTGCTGTACCTTGATTGGTCCATGTTGCTGTATATCTCTACGACATGATATGTTAAAATCAGGTTATATGGCTAAAAACTGAGCCCACCAGCCGCCTTTTTTTTCCCTCTCTTCTCCCGACCACCAGATGCTTGCGCCTACCCTAAGGGCGTGATTGGTTCCTGTTTCAGCGAGCTTGGCCGGCGCGAGCCTGGTCACGGCGAGCTTGGCCGGCGCGAGCCTGGTCACGGCGAGCCAGGCTGAGGAGAAAGACATGACGAGGATTTTTGCAGCTGGCGGACCAGACT…
>Zoysiamatrella_newGene_1732
CCGGGCCACAGCATCCGTGCCAAGGCGCGAGGGACACGCGCCCAGCCCCATCGCTCCGACCGGATTTCTCCCTCTTCTCCTCACTCTTTCCCTCACGCTCGCCTCTCTCCCGGTCGAGCGCCACGCGCCGCAGTGGAACCCCGCCACTGAGCCCGCCCCTAAACTCCTCTGTGGCCAGGAAGCTGTGCCCATCCTTCCTAGAGCTTCCTAACACCACCAGCTCGCCCCCTTCCAGACTAATCTTGCCGGATTCAAATTTTTCCCCATTTCGGCGATTTTGAACCGGGCGCCGCTGTTCAGTGAAATTCACAGGGCTTCGGATTTCCGAGGCTTTTCTAGCCGGCCGCCGGGACCTCGTCAAGCCGCTGGCGTCAACCCACCTGCAGCCTCCCTCGTCGA…
>Zoysiamatrella_newGene_1734
CTTTTGTGGAGTTCATCTATGTCAGTTTGTTTCTGTTGCAAAATAAGTTATACTCGAAATGAGATCAAGAAGATTTTTTTCATAGTATGATGAGAAGCACAATATCAAATTACAAGAGTAGGGTGATGTACCAATAGAATGTGAACTTATTTACTTTGATAAATATTAGGCTAATGCACCCCATGAAGTCTTAGAAAAACATAAAGCACCTGCAAAGACAATTGATTAAAACAAATTCTGTAATGATTTTACATATAGTCTTATAATGCATTCTTGTTTTCTCTATGCTCTAAATCATCTGACCACCACATATTCATAGTAACATCTCATAAAGAATGTAATACTAAAGTAGTTGACATTTGTCTTTACTTTTTTAATGTTTCCCTTAACCTCCAGAAG…
>Zoysiamatrella_newGene_1736
CGTGAATGATGTCATTATTGTAGACAACAAACAGATATACTGTGTTTCCCTAAGAAAACAGAGATTGCTAAAAGGAATACCAAATAGATATAGCCTAGATCACCATTTCGGGACAGAGGTAGTAGTTGCAAAATTGTTTCTCCCTGGTCTTGTTTTTTGTTTCGTAATCCTAGATCATGCATAGAAAACAATCGTATTCCACCTGACATGTTATAAAAAAAATGCAGGCAGATAAAAACCACGATGGGAGGCTAACATTGGAGGAGATGATGGAGAACCCTTATGCATTCTATGGCAGCGTTTACTTCAGCGACGATGAAGACTATTTCCATGACGAGTTTCGCTGAGACATCTGCAGCGCGGCTTATGTCAATATCCACTTGATGGCGCACACAAGGG…
>Zoysiamatrella_newGene_1738
CGTCAGGAGAAAGAGTCCATCTTCCACACCTTGACGGTCCGCCGCTACTTTCGGATCTGGGAGCTGAGCTGCGGTGCCGTCTGCCGTGCCGGGCCTCGCGGGGCGGCGGAGGATGAACTGGATCGGGCGTAAAATCTACCTCTACAATGTCACCATCGGCCTGTACATGCTCGATTGGTGGGAGCGCTACCTCTTCAATATACTGATGATTTGCCTTCTTTGGTACATTCTCCGGTATCTCCTTGGGTTCTTTCAAAGTAACCTGAATGCACTTTTCCAAGGTGGGGACTATCTTATGAAAGGAAGTACATAGCCATGAGCAAATGAGATCTGTTTGTGGATTTTAACTTAATTGTCCGTGTAATTTCATCTGCTTCCCTAGTTGTTAGCTGAGCAACC…
>Zoysiamatrella_newGene_1739
AATTTTTTTTCATTTAAAAGCACCATTGAAACTTTAGCCCAACCCAACCAGGTGAGCAAGTGGCCCTTCCCTATCCTGTTGACTCTTGCCCTTCTTGCGGTAGGTGACACTTTTCACGAAGCTTCCTCTCAAAAGGCAGCTACAGTAGATAGTGGCGATTTTGAGCGTCGTCTCCTCCGCCGGCGGTTGCCGTGGTCTTCCTCGCCTCTGATGGCCTCCGGGCTGCTGTGAGGTGTTGAAGACCATAGTTTTACTGCTGGCAGAACGAGTAGGTCTTATGTCCTTTAGTTTTAGGCTCTTTAGTGTCTGGTTTCTGGCGTTGGCGTCGAGGCGGCAGCGACGACAGCGCATCGAAATAAAGTCTTTTTGTGGTCTTCTCCGTCTCGACGGTGTTTTGCT…
>Zoysiamatrella_newGene_1740
CACAACGTTTATTGTCACAGTAAATTAATGTCCCTAAAAATATACATACCAGCTCTGATTCATATTTCCATCTTTATGCGAAAGCAGCATATTAAAAGTTACCTGTAAACCATGATTCTCTGTGTGGTGCTTGTTATCACCCTCTACACACTCAACTTCAACGTATTGACCAAAGGAGTAATGCACGGCACGACAACTTTTGACATCAAGCTGAAGGTCTGCAAGGGCATATATCATTTACCAGACCTGCCTGCCTTTTTTCACTTCTCCAGAGCATGGATCTGGCACCCATAAACACCATCAAAATGCAACATTCAAATGTGTTATCACAGCTGGAAATAATTGTGAATGGACTCACATATGCATCCAGACCTCCTTTATCAACTTTGTCGATCTCAT…
>Zoysiamatrella_newGene_1746
CTGATCCTCGTGGGGACACGACGCCCTTTCCGTGTCTGTCTCACCCGTCTCCCCTCCCCGAGGACTCACTCACTGGCGCGCTCGAGCTCGGACGCACGACCTCGTCGTCGTGGAGAACCCCATCCCCGACCATTCCCGGCCTCTTTTTCTCCAGCGGGGACCTGCGCCCTTCCTCCCTGAAGCTACTCGTGAGCTCGCCTCCACTTTCCTTTCCCCGGATTCATCCAATTTGAAGCTTCCCCAAATCGGTTCATTTTCAGTCAAATCCACCGCGTTTCAAGGAACGGAACTGCTTCATCGACGCCGTTCGTCGGACCCGAGCACGTCGCCATCGACAGCCATCTCCCGGCCTTCCCCTGCAACGACGCCCACAGTGCCGGTGCTCCCCATGTCCTAGTG…
>Zoysiamatrella_newGene_1748
ACTCCTTTCATTTTTCCTTCTTCCTAGCTGTGGTGAGCTCCAGCCGGCCATCTCCAGACCTGCTCGAGCCACCTAGGTGGTCTCACCCGACCGCCCCTCTCGCCGAGCAGGGAGTATTTTTAAGGGTTCCCAAAACCCGAGCTCTGGCACTGTCCCTTGGTCGCCGGCGAAATCCGGAAGCGAGCTACGAAAACCGCCGCTCATCGGGATCCGGTTACCTCACCGTGGACGACCCCTTCCGGGCCCACTCCGGCGACGAAAACCCCCGTGCCGGTAATCTCCTCTCCACGGTGGAGCTCCAGAGACAAGCCGTTTCGGTTTTCGTCAACTCGGCCGCGGTCAAGACACCGTCGAACTTCCTCCAGCGCCGCCGCACGTCGCCGCTGCTCTACGGTGAGA…
>Zoysiamatrella_newGene_1750
CTTCAAGTTGATGGAGAGATCTGGCATTCCAGATATCTCCTCCGATGAAAGTGGAGGTCTCAAGCTTCAGGAGAAGTTCCGACTCGATCTGGATGACGAGGAGGCCATACATTTCTTCCAGGATCTTATAAACGAAAGTGTCAGTGCTCTGTTCCCTCAAATGGTTGAGACCATCCATAGGTGGGCTCAATATTGGCGATAAGCCTATGGCACAGAACAAAATTTCAAAATTTGTACATGCTGACTTCTGAACTGAGACTGTAAATAAATCTTTAGCCATGGTAACTGATGAGTGTTAACACTGCTGGGAGCTGTCATTTGGGTTTAAGCAGTGGCACACGTTGCTGTTCATGTTAATGGGTGGGACATCTGCGGGCGGCGGTTAATTCTTCGTCCAAT…
>Zoysiamatrella_newGene_1752
GCTTTCTCTGACGCCACCGCAGAGCACACTGGCTAAGCCATCCCTGGACCCCATTCTTCAACGGAAAAGCTGCTCTAGCACCCTCTCCCGCTCTCCCCTGCCCCAGCTCGCCTCCTCCCTCTCTGAGCTCGCCGGATTTGGAGTTTCCCCAATTTGGACGAGTTTGGACCGCCGGCCGATCCTCAACCAAAATCGAGGTTTGAGGCTTGTTCTTCATCATCGCACACGGCCGCAGGAGCTCGCCGGTGCCGACCACCCTCCGGCCCCTACCGTCGACGACAACCTCCGTGCCAGTGTTCTCACAGCGCGGGTGAAGTTCTAGGGTCCCTCCTCCTCGCTCCTCGTTGACTACTTCCTTCGAGAACCGCCGTCGAACCTCGTCGTCCACCGTTGCTCGTC…
>Zoysiamatrella_newGene_1753
GCCATATTGGAAGGAACTTAAGCTGCCACATAACCTCGATGTCATGCACATAGGGAAAAATATTTCTGAGAGCTTATTAGGAACGATGTTGAACATTGATGGTAAAACAAAGGACACACTTAAGGCTCGTATGGACCTGCAGGATATGGACATTCGTAAGGATCTACACTTGCAACAAAATGGAAGCAATGTAGTGAAGCCTCGTGCATATTACACGCTGTCCAAGGAAGAGTTCATTTGCCACATCAGGCGAGACTTGGAGGTCCAGTAAATTATAGGTGGATGTATTTTATGGAAAGGTATCACTTATCTGAATTAGCTTTCTTCTGATTTTTCTAGTATATTAAGTTGATGATATTGCAAAATGATTGCTTAGGTTCCTTGGGTCTTTGAAAGCCA…
>Zoysiamatrella_newGene_1755
ATCAGATCCGGCTTTTCCCATGCCTATTACCGCCCAATAACTAGTGCTATCCATTGACGTCGCAAGCTCGTGACCTCACCTGCACGCTGCGATGGCCATCGTCTCTCTCACACGAAATAGCGGAGGCGGCGGCTGCGAAGATTCTTGTCTCCTCTCCTCGCTCTCGCTTGTGGTTTGCTCCCAGGAGGTGACTCGTCCTGGTGATGGTGGTTGCGCCGCTCGACCATGGGATTCGATACTACGGAGGTTGTGACCAGAAATGAGTGAAGTTCGATCAGGGAAGTTAACCGGATTTCAGATGTCGGAGTGCTTCTTTCTTCTTCAGATGTTGCTCTGCTTCTTTTTTATCCTAATCAGTTTTCCTGATATCTGGATCGTTTACACTGTTTTGTCACAGAT…
>Zoysiamatrella_newGene_1758
GCATTCCTCTACCTCCAGCGTACAGCACACGAGTCCGCCTCTTCTGCGCTGCCACCGCACGAGCCAGTTGCCGCCTTGCCCGCATGACTTCGCTTGCATGTGTGGCACGAAGCCGGTGACGTGCCTCTCCGCGTAAACGCTTGCGCCCCATCACCCCGGCCGTCGCCCCTCCTTTCCCCACTCTCATTTTTCTCTTCTGGCCACCATTGACGAGCAGAGCTCGACCTCGCGCACCTCCCTCTGCAGAGCATCCCGAGACAACAAATCTTGTGGGCTGAAGCCTCATTCCACTCTCTCTCAAATCTCCAAATTTTCCTAGAGATTCCCTCACCTGTTAAATCGAATTTTGGAGTTTTCCCGGCCAAGTTCTGTTGGCGATGCCGGCCATTCTCCTCTGAA…
>Zoysiamatrella_newGene_1759
GGGTGGGAAGATCCATAATGAAAGAAACGAAGGTACCTGATGACCTACTGGTTATCTCATGTGAAGAAGATTACCAAACTTGCGCGCCCCTGCTTGAGAGAGGTGCCAGCATTTTCAGCTCGGAGCTTGTACTAAATGGTATAGTCATTCAGAAGCTGGAGTATGAGAGGCACCGTCTTTTCGCAGATTGTGTCAAGCAAACCCGCTCGACGAGATGGTTGAAAGACACAGTCCATAACCGGTTTGTACCTGTATCCAAGGGTCCATAGCCATGGGCAAGTCTGTTGCAAATGTCTTTCATCCCAAGAATAAAATGGGCGGTGAAGATGTTATTTACTGCTAAATTATGTTCTTGCATCCTCAGCCCCCTGCAGCCTGAGACCAGTGTAAATGTATGTT…
>Zoysiamatrella_newGene_1760
CACTCATTTGCCCAAGTTACGAATATGAATCGGGATTCCCGTTTTCCGCAGAAGCCAAGTGCGGATGAGGATTGGATGGAGACGGATGACCTGTTGGGAGCAGGATCTTCGCCAAAAGCTGCTGGGAGCAGGGAGCTCGCGGTCTGGTGCTGAGTCGAGTCGGGCACAGCAGAGATTTGATCCATCTAGGTTGAGCTTCCAAGGAGGGCGCGACATGGGGTCTGCACCTCTGAGGCTTGGGGAGCGGCGTGATGCTCCTCGGCCACTCTCTCGTGGGGGTGGACGTGCTGGCCATGGAGAGGCCTTCCATGGAGGATTTGGGAGGGGAGAGGCCAACCACGGAGGTTTTGGCCTCCCTGCTACCAAGAGGCCGGACCTTGGAGATCGATGCCCCCCTCT…
>Zoysiamatrella_newGene_1763
CTGTGTTGAGGGCGTGAGGGACACGAGTTCCACCTACGTCCCGCCCCAGTCGACCCTCCTCCATCTCCCTCTCCTCACTTTCATCCATTTCAGAGAAGGGCCTCCATTGCCGCCGTCACTCGAGCTCGGCCACCCCACATCCGGCCATCTCAGGCTCTGGGTCTGTAGTTGGAAGCCGCGCCCGAGACCCCTCTACCTTCCCCGGCCGCCCCTTCTCCTCTTCCTCATGTGCCTGAACAGATTTGGTGTTTTCCCCCAAATTTTTGTTCTTCGAACAGCCGGCCAATCGTGCCCCAAATCCGACGCACCCCGGTCACATGGCTCGTTGGGTGGGATTTCCATGTTTTTCACCATTCTTCGTCGGGAGCTCGTCGCGCCGTCGCTGATGACCCATCTCCG…
>Zoysiamatrella_newGene_1764
ACTGTAGGAATCCATGCTTGATATTTGATTATATGGCTTAAGTTGGACACTGATTTTAAATTGCCTGTTCTAACAATACGTTCTAGGAATACTGATGTAAGAATCCCATGCTTTCAATTGCAAAGTATCTTCACTTCCATCTAACTTCTATTACTTGATCAACTCCAAATCATTTCACACATGTTGATATATCTTTCTAAAATCTATTTTTATGTTTTGTGTTTAGTTATTGAACTTTCACTCATGTGTCTGAACTCTGACACTCTAAACAGAGTATGATTGGGGGTAAAATTCTGGAAAGCCAACTTCAACGAATAGGACTTCTTGGTGCTAATGATGCAATAAGCAATCATCCAGCCTTTGATACGAACTACAAAATTTTGTGGGCCAACCATGGAG…
>Zoysiamatrella_newGene_1767
CTTGTACATATATCACAGATATTGACAGCAGCCACACATGACAATTAATTACATATAGAATGTATTATAATTACCTTTGTGTTGTTGTCCCAAAAATCATCACTTGCTGTATATGTTTGCAAAGAAGGATCCCACCCAATTCCAGTTGTATGTGTCAGCGACAACCAAAAATCATACAAGCTTTTGAGAGCATCTCACCGATTTTTTAGTTGCTTTTGAGTGTAGGGTCTGCCTGAACGGGCAGCAAACTTTTCAACCAAGTTCTGATAGCCTTTTGCACTCAAGGTACCATGAGGCCTATTTCCAGCCTCTATCTCCTTCACACAAATCTTACAAAAAATTTCTGTAACACGGGCATCCCAATCTGCAACAAGGCCGGTCTTCACCTTCTTACCAGCA…
>Zoysiamatrella_newGene_1773
CTCACGAGCAGTGAGGCTGTCGTCGCGTGGGCGGCCACCGACGCCGGACCCGTCCTTCGGGAGTTGGAGATCGCGGATTACTGGCCGCAGGCGTGCTGGCGGAAGGCGGAGGCGCTCCCTCTTATCTCCCACTTCTGTCTTAATCTTGTAAAATTGAGCCTGAAAAATGCATGGCTTTCTGTTGACGGGCTAAAGAAAATGCCAAATCTTACTCATCTGACACTTGAGTTCATTAGGCTGGATGATGAGAACCTTGACAGATTGAATGAATGCTTCCCTTGCCTTCATACACTGAACCTTATAGGAGTTGGAGGACTCAAGGACCCAAAAATTCACCTTCATCAACTAAAGACTTGCCGTTGGGAAGTCTCAAATTTCCCGCAGTCATTGGCCATCCAT…
>Zoysiamatrella_newGene_1775
AAAAAAATAGCCCAGTCGAACCCCCACCACCTCCTCTTGCAAAGCCTCAACATCCCCGTCCAAATCCCCCATCGATTGACCTTGGATTTCATCTTCTCCCCAAATCGCGAGTTCAAACCGCCTCTACTGTACCAGCGAAATCCGGCACCTTTCCGGTTGAAGTCCTTCAATTCCTCGGGCCTGCAGGTGTTAAAGGCGTCCATGGAGGTCGCGCCCCCCTCACTGGTGACGACCCCCTTCCGGCCTCTTTCTACGTCAACAACACCCATGCCGCTCTTCTTCATAACCCAATGAAGCTATAGGAGCAAACGGCTCGAAGTTTTGTCACCCGAGCCATCCGCAGTACCTCGCCGAACGTCGACCTTCGCCATCGCACGCCGTCGGCCTTTTTCCGGTGGT…
>Zoysiamatrella_newGene_1777
[truncated: 1,901 more rows]
