# Supplementary material for: Analysis of a radiation-induced dwarf mutant of a warm-season turf grass reveals potential mechanisms involved in the dwarfing mutant
Source: Sci Rep. 2020 Nov 3;10:18913. doi: 10.1038/s41598-020-75421-x (PMC7609746; doi:10.1038/s41598-020-75421-x)
Supplement: Supplementary file 10 — Supplementary Table S3. [file 41598_2020_75421_MOESM10_ESM.xlsx]

## Sheet: 只上调
Supplemental table 3. Differentially expressed genes (DEGs) identified in the transcriptome comparison between the mutant and WT
#ID	FDR	log2FC	regulated	COG_class	COG_class_annotation	GO_annotation	KEGG_annotation	KEGG_pathway_annotation	KOG_class	KOG_class_annotation	Pfam_annotation	Swiss_Prot_annotation	eggNOG_class	eggNOG_class_annotation	NR_annotation	GO_second_level_annotation
Zmw_sc00013.1.g00230.1.am.mk	0.00257561	2.24381	up	--	--	Cellular Component: plastid (GO:0009536);; Molecular Function: transferase activity, transferring phosphorus-containing groups (GO:0016772);; Molecular Function: ion binding (GO:0043167);;	--	--	--	--	--	--	--	--	hypothetical protein OsJ_01479 [Oryza sativa Japonica Group]	molecular function: binding (GO:0005488);; molecular function: catalytic activity (GO:0003824);; biological process: metabolic process (GO:0008152);; cellular component: cell part (GO:0044464);; cellular component: cell (GO:0005623);; cellular component: organelle (GO:0043226);;
Zmw_sc00050.1.g00300.1.am.mk	6.23e-08	1.15366	up	--	--	Molecular Function: zinc ion transmembrane transporter activity (GO:0005385);; Cellular Component: plasma membrane (GO:0005886);; Biological Process: zinc ion transport (GO:0006829);; Cellular Component: integral component of membrane (GO:0016021);; Biological Process: transmembrane transport (GO:0055085);;	K14709|2.40341e-167|sita:101765671|zinc transporter 2-like; K14709 solute carrier family 39 (zinc transporter), member 1/2/3 (A)	--	[P]	Inorganic ion transport and metabolism	ZIP Zinc transporter	Zinc transporter 2 (Precursor) GN=ZIP2 OS=Oryza sativa subsp. japonica (Rice) PE=2 SV=1	--	--	PREDICTED: LOW QUALITY PROTEIN: zinc transporter 2-like [Setaria italica]	molecular function: transporter activity (GO:0005215);; biological process: cellular process (GO:0009987);; biological process: single-organism process (GO:0044699);; biological process: localization (GO:0051179);; cellular component: cell (GO:0005623);; cellular component: membrane (GO:0016020);; cellular component: membrane part (GO:0044425);; cellular component: cell part (GO:0044464);;
Zmw_sc00054.1.g00250.1.sm.mk	0.00128642	2.70132	up	--	--	Molecular Function: protein serine/threonine kinase activity (GO:0004674);; Molecular Function: ATP binding (GO:0005524);; Biological Process: protein phosphorylation (GO:0006468);;	--	--	[T]	Signal transduction mechanisms	--	Glycerophosphodiester phosphodiesterase protein kinase domain-containing GDPDL2 {ECO:0000305} (Precursor) OS=Arabidopsis thaliana (Mouse-ear cress) PE=1 SV=1	--	--	receptor-like kinase ARK1AS [Triticum aestivum]	molecular function: catalytic activity (GO:0003824);; molecular function: binding (GO:0005488);; biological process: metabolic process (GO:0008152);; biological process: cellular process (GO:0009987);;
Zmw_sc00113.1.g00210.1.am.mk	4.42e-05	1.01107	up	--	--	Molecular Function: zinc ion transmembrane transporter activity (GO:0005385);; Cellular Component: plasma membrane (GO:0005886);; Biological Process: zinc ion transport (GO:0006829);; Cellular Component: integral component of membrane (GO:0016021);; Biological Process: transmembrane transport (GO:0055085);;	K14709|2.34355e-167|sita:101765671|zinc transporter 2-like; K14709 solute carrier family 39 (zinc transporter), member 1/2/3 (A)	--	[P]	Inorganic ion transport and metabolism	ZIP Zinc transporter	Zinc transporter 2 (Precursor) GN=ZIP2 OS=Oryza sativa subsp. japonica (Rice) PE=2 SV=1	--	--	PREDICTED: LOW QUALITY PROTEIN: zinc transporter 2-like [Setaria italica]	cellular component: cell part (GO:0044464);; cellular component: membrane part (GO:0044425);; cellular component: membrane (GO:0016020);; cellular component: cell (GO:0005623);; biological process: cellular process (GO:0009987);; biological process: single-organism process (GO:0044699);; biological process: localization (GO:0051179);; molecular function: transporter activity (GO:0005215);;
Zmw_sc00146.1.g00180.1.sm.mkhc	4.29e-05	1.28047	up	[O]	Posttranslational modification, protein turnover, chaperones	Biological Process: protein peptidyl-prolyl isomerization (GO:0000413);; Molecular Function: peptidyl-prolyl cis-trans isomerase activity (GO:0003755);; Molecular Function: FK506 binding (GO:0005528);; Cellular Component: vacuole (GO:0005773);; Biological Process: protein folding (GO:0006457);; Cellular Component: membrane (GO:0016020);;	K09571|0|sita:101769949|70 kDa peptidyl-prolyl isomerase-like; K09571 FK506-binding protein 4/5 [EC:5.2.1.8] (A)	--	[O]	Posttranslational modification, protein turnover, chaperones	FKBP-type peptidyl-prolyl cis-trans isomerase;; TPR repeat;; Tetratricopeptide repeat;; Tetratricopeptide repeat;; Tetratricopeptide repeat	Peptidyl-prolyl cis-trans isomerase FKBP62 GN=MJL12.19 OS=Arabidopsis thaliana (Mouse-ear cress) PE=1 SV=2	--	--	PREDICTED: 70 kDa peptidyl-prolyl isomerase-like isoform X2 [Setaria italica]	cellular component: cell part (GO:0044464);; cellular component: membrane (GO:0016020);; cellular component: cell (GO:0005623);; cellular component: organelle (GO:0043226);; molecular function: catalytic activity (GO:0003824);; molecular function: binding (GO:0005488);; biological process: single-organism process (GO:0044699);; biological process: cellular process (GO:0009987);; biological proces…
Zmw_sc00167.1.g00230.1.am.mk	0.0067798	1.83555	up	--	--	Cellular Component: nucleus (GO:0005634);; Biological Process: cellular response to cold (GO:0070417);; Biological Process: positive regulation of cellular response to phosphate starvation (GO:0080040);;	--	--	[P]	Inorganic ion transport and metabolism	SPX domain	SPX domain-containing protein 1 OS=Oryza sativa subsp. japonica (Rice) PE=2 SV=1	--	--	PREDICTED: SPX domain-containing protein 1-like [Setaria italica]	cellular component: cell (GO:0005623);; cellular component: organelle (GO:0043226);; cellular component: cell part (GO:0044464);; biological process: cellular process (GO:0009987);; biological process: biological regulation (GO:0065007);; biological process: response to stimulus (GO:0050896);;
Zmw_sc00190.1.g00150.1.sm.mkhc	5.17e-49	3.56706	up	[R]	General function prediction only	Molecular Function: nucleotide binding (GO:0000166);; Molecular Function: RNA binding (GO:0003723);; Biological Process: embryo sac development (GO:0009553);; Biological Process: embryo development (GO:0009790);; Biological Process: regulation of flower development (GO:0009909);; Biological Process: chromatin silencing by small RNA (GO:0031048);; Cellular Component: nuclear part (GO:0044428);;	--	--	[A]	RNA processing and modification	RNA recognition motif. (a.k.a. RRM, RBD, or RNP domain);; RNA recognition motif (a.k.a. RRM, RBD, or RNP domain);; RNA recognition motif. (a.k.a. RRM, RBD, or RNP domain)	Flowering time control protein FCA OS=Arabidopsis thaliana (Mouse-ear cress) PE=1 SV=2	--	--	PREDICTED: flowering time control protein FCA-like, partial [Oryza brachyantha]	biological process: cellular process (GO:0009987);; biological process: multicellular organismal process (GO:0032501);; biological process: single-organism process (GO:0044699);; biological process: developmental process (GO:0032502);; biological process: biological regulation (GO:0065007);; molecular function: binding (GO:0005488);; cellular component: organelle part (GO:0044422);; cellular comp…
Zmw_sc00222.1.g00130.1.sm.mkhc	0.00159067	2.31491	up	[V]	Defense mechanisms	Cellular Component: plant-type vacuole (GO:0000325);; Molecular Function: ATP binding (GO:0005524);; Cellular Component: vacuolar membrane (GO:0005774);; Cellular Component: plasma membrane (GO:0005886);; Biological Process: ATP catabolic process (GO:0006200);; Molecular Function: folic acid transporter activity (GO:0008517);; Biological Process: response to water deprivation (GO:0009414);; Cellu…	--	--	[Q]	Secondary metabolites biosynthesis, transport and catabolism	ABC transporter	ABC transporter C family member 14 GN=F26K9.130 OS=Arabidopsis thaliana (Mouse-ear cress) PE=1 SV=1	--	--	PREDICTED: ABC transporter C family member 4-like [Setaria italica]	cellular component: membrane (GO:0016020);; cellular component: membrane part (GO:0044425);; cellular component: cell part (GO:0044464);; cellular component: organelle part (GO:0044422);; cellular component: organelle (GO:0043226);; cellular component: cell (GO:0005623);; molecular function: transporter activity (GO:0005215);; molecular function: catalytic activity (GO:0003824);; molecular functi…
Zmw_sc00276.1.g00150.1.am.mk	1.41e-05	1.39089	up	--	--	Molecular Function: nucleotide binding (GO:0000166);; Cellular Component: membrane (GO:0016020);; Molecular Function: nucleoside-triphosphatase activity (GO:0017111);;	--	--	[Q]	Secondary metabolites biosynthesis, transport and catabolism	--	Pleiotropic drug resistance protein 5 GN=OJ1372_D12.114 OS=Oryza sativa subsp. japonica (Rice) PE=2 SV=2	--	--	PREDICTED: LOW QUALITY PROTEIN: pleiotropic drug resistance protein 5-like [Zea mays]	cellular component: membrane (GO:0016020);; molecular function: catalytic activity (GO:0003824);; molecular function: binding (GO:0005488);; biological process: metabolic process (GO:0008152);;
Zmw_sc00360.1.g00390.1.sm.mkhc	0.000623	1.31909	up	--	--	Molecular Function: sequence-specific DNA binding transcription factor activity (GO:0003700);; Biological Process: regulation of transcription, DNA-templated (GO:0006355);; Molecular Function: sequence-specific DNA binding (GO:0043565);;	--	--	--	--	WRKY DNA -binding domain;; Plant zinc cluster domain	Probable WRKY transcription factor 15 GN=WRKY15 OS=Arabidopsis thaliana (Mouse-ear cress) PE=2 SV=1	--	--	hypothetical protein SORBIDRAFT_04g016540 [Sorghum bicolor]	molecular function: binding (GO:0005488);; molecular function: nucleic acid binding transcription factor activity (GO:0001071);; biological process: biological regulation (GO:0065007);;
Zmw_sc00411.1.g00130.1.am.mk	0.00157811	1.02067	up	--	--	Molecular Function: DNA binding (GO:0003677);; Biological Process: DNA recombination (GO:0006310);;	--	--	--	--	Transferase family;; F-box-like	Coumaroyl-CoA:anthocyanidin 3-O-glucoside-6&apos;&apos;-O-coumaroyltransferase 2 GN=3AT2 OS=Arabidopsis thaliana (Mouse-ear cress) PE=1 SV=1	--	--	predicted protein [Hordeum vulgare subsp. vulgare]	biological process: cellular process (GO:0009987);; biological process: metabolic process (GO:0008152);; molecular function: binding (GO:0005488);;
Zmw_sc00514.1.g00030.1.am.mk	2.49e-06	2.01629	up	--	--	--	--	--	--	--	Protein of unknown function (DUF1618)	Major pollen allergen Cyn d 1 GN=CYND1 OS=Cynodon dactylon (Bermuda grass) PE=1 SV=1	--	--	pollen allergen Cyn d 15 [Cynodon dactylon]	--
Zmw_sc00576.1.g00050.1.sm.mk	9.93e-08	2.71604	up	--	--	--	--	--	[R]	General function prediction only	Kelch motif;; Kelch motif;; Galactose oxidase, central domain;; Galactose oxidase, central domain;; Kelch motif	F-box/kelch-repeat protein SKIP11 GN=SKIP11 OS=Arabidopsis thaliana (Mouse-ear cress) PE=1 SV=2	--	--	PREDICTED: F-box/kelch-repeat protein SKIP11-like [Setaria italica]	--
Zmw_sc00589.1.g00100.1.am.mk	1.58e-18	Infinity	up	--	--	--	--	--	--	--	--	--	--	--	--	--
Zmw_sc00619.1.g00090.1.am.mk	0.00756033	1.1453	up	--	--	--	--	--	--	--	Senescence regulator	--	--	--	PREDICTED: uncharacterized protein LOC101784168 [Setaria italica]	--
Zmw_sc00856.1.g00150.1.am.mk	0.00681099	1.46635	up	--	--	--	--	--	--	--	--	--	--	--	--	--
Zmw_sc00939.1.g00080.1.sm.mk	3.88e-11	Infinity	up	[O]	Posttranslational modification, protein turnover, chaperones	Molecular Function: ATP binding (GO:0005524);; Cellular Component: mitochondrion (GO:0005739);; Cellular Component: endoplasmic reticulum (GO:0005783);; Biological Process: response to abscisic acid (GO:0009737);; Molecular Function: nucleoside-triphosphatase activity (GO:0017111);;	--	--	[O]	Posttranslational modification, protein turnover, chaperones	Domain associated at C-terminal with AAA;; ATPase family associated with various cellular activities (AAA);; AAA domain (dynein-related subfamily)	Cell division control protein 48 homolog B GN=CDC48B OS=Arabidopsis thaliana (Mouse-ear cress) PE=2 SV=1	--	--	PREDICTED: probable mitochondrial chaperone BCS1-B isoform X2 [Brachypodium distachyon]	biological process: metabolic process (GO:0008152);; biological process: response to stimulus (GO:0050896);; molecular function: catalytic activity (GO:0003824);; molecular function: binding (GO:0005488);; cellular component: organelle (GO:0043226);; cellular component: cell (GO:0005623);; cellular component: cell part (GO:0044464);;
Zmw_sc00939.1.g00090.1.sm.mkhc	5.06e-128	5.74998	up	--	--	Biological Process: MAPK cascade (GO:0000165);; Biological Process: response to hypoxia (GO:0001666);; Biological Process: defense response to insect (GO:0002213);; Biological Process: respiratory burst involved in defense response (GO:0002679);; Molecular Function: triglyceride lipase activity (GO:0004806);; Biological Process: regulation of transcription, DNA-templated (GO:0006355);; Biological…	--	--	--	--	Lipase (class 3)	Lipase-like PAD4 GN=F22O6.190 OS=Arabidopsis thaliana (Mouse-ear cress) PE=1 SV=1	--	--	PREDICTED: uncharacterized protein LOC103654608 isoform X1 [Zea mays]	cellular component: cell part (GO:0044464);; cellular component: cell (GO:0005623);; cellular component: organelle (GO:0043226);; biological process: response to stimulus (GO:0050896);; biological process: multi-organism process (GO:0051704);; biological process: multicellular organismal process (GO:0032501);; biological process: cellular process (GO:0009987);; biological process: single-organism…
Zmw_sc00961.1.g00130.1.am.mkhc	2.88e-11	1.299	up	--	--	Cellular Component: nucleolus (GO:0005730);; Biological Process: flower development (GO:0009908);; Biological Process: meristem structural organization (GO:0009933);; Biological Process: phloem or xylem histogenesis (GO:0010087);; Biological Process: leaf vascular tissue pattern formation (GO:0010305);; Biological Process: cotyledon vascular tissue pattern formation (GO:0010588);; Biological Proc…	K11984|0|bdi:100825209|U4/U6.U5 tri-snRNP-associated protein 1; K11984 U4/U6.U5 tri-snRNP-associated protein 1 (A)	Spliceosome (ko03040)	[A]	RNA processing and modification	SART-1 family	SART-1 family protein DOT2 {ECO:0000305} OS=Arabidopsis thaliana (Mouse-ear cress) PE=1 SV=1	--	--	PREDICTED: U4/U6.U5 tri-snRNP-associated protein 1 [Brachypodium distachyon]	biological process: developmental process (GO:0032502);; biological process: single-organism process (GO:0044699);; biological process: multicellular organismal process (GO:0032501);; biological process: reproductive process (GO:0022414);; cellular component: organelle part (GO:0044422);; cellular component: organelle (GO:0043226);; cellular component: cell (GO:0005623);; cellular component: cell…
Zmw_sc01096.1.g00230.1.am.mkhc	2.58e-16	3.9118	up	--	--	Cellular Component: cis-Golgi network (GO:0005801);; Cellular Component: cytosol (GO:0005829);; Biological Process: ER to Golgi vesicle-mediated transport (GO:0006888);; Biological Process: plant-type cell wall biogenesis (GO:0009832);; Biological Process: glucuronoxylan metabolic process (GO:0010413);; Biological Process: xylan biosynthetic process (GO:0045492);;	--	--	[U]	Intracellular trafficking, secretion, and vesicular transport	Sybindin-like family;; Sedlin, N-terminal conserved region	--	--	--	PREDICTED: trafficking protein particle complex subunit 1-like isoform X1 [Setaria italica]	cellular component: organelle (GO:0043226);; cellular component: cell (GO:0005623);; cellular component: cell part (GO:0044464);; biological process: cellular component organization or biogenesis (GO:0071840);; biological process: metabolic process (GO:0008152);; biological process: localization (GO:0051179);; biological process: cellular process (GO:0009987);; biological process: single-organism…
Zmw_sc01269.1.g00040.1.sm.mkhc	3.82e-07	1.36243	up	[R]	General function prediction only	Molecular Function: oxidoreductase activity, acting on paired donors, with incorporation or reduction of molecular oxygen, 2-oxoglutarate as one donor, and incorporation of one atom each of oxygen into both donors (GO:0016706);; Biological Process: oxidation-reduction process (GO:0055114);;	--	--	[QR]	Secondary metabolites biosynthesis, transport and catabolism;; General function prediction only	non-haem dioxygenase in morphine synthesis N-terminal;; 2OG-Fe(II) oxygenase superfamily	Flavonol synthase/flavanone 3-hydroxylase GN=FLS OS=Citrus unshiu (Satsuma mandarin) PE=1 SV=1	--	--	predicted protein [Hordeum vulgare subsp. vulgare]	biological process: single-organism process (GO:0044699);; biological process: metabolic process (GO:0008152);; molecular function: catalytic activity (GO:0003824);;
Zmw_sc01300.1.g00160.1.am.mk	0.000107	1.17631	up	--	--	Molecular Function: ATP binding (GO:0005524);; Biological Process: ATP catabolic process (GO:0006200);; Cellular Component: plastid (GO:0009536);; Cellular Component: membrane (GO:0016020);; Molecular Function: ATPase activity (GO:0016887);;	--	--	[Q]	Secondary metabolites biosynthesis, transport and catabolism	--	Pleiotropic drug resistance protein 5 GN=OJ1372_D12.114 OS=Oryza sativa subsp. japonica (Rice) PE=2 SV=2	--	--	PREDICTED: LOW QUALITY PROTEIN: pleiotropic drug resistance protein 5-like [Zea mays]	biological process: metabolic process (GO:0008152);; biological process: cellular process (GO:0009987);; biological process: single-organism process (GO:0044699);; molecular function: catalytic activity (GO:0003824);; molecular function: binding (GO:0005488);; cellular component: organelle (GO:0043226);; cellular component: cell (GO:0005623);; cellular component: membrane (GO:0016020);; cellular …
Zmw_sc01412.1.g00210.1.sm.mkhc	0.000348	1.53392	up	--	--	--	--	--	--	--	--	--	--	--	--	--
Zmw_sc01493.1.g00080.1.am.mk	0.000705	1.57892	up	--	--	--	K14514|3.81025e-164|sita:101766570|ETHYLENE INSENSITIVE 3-like 5 protein-like; K14514 ethylene-insensitive protein 3 (A)	Plant hormone signal transduction (ko04075)	--	--	Ethylene insensitive 3	ETHYLENE INSENSITIVE 3-like 5 protein GN=EIL5 OS=Arabidopsis thaliana (Mouse-ear cress) PE=2 SV=1	--	--	PREDICTED: ETHYLENE INSENSITIVE 3-like 5 protein-like isoform X1 [Setaria italica]	--
Zmw_sc01622.1.g00070.1.am.mk	3.13e-16	1.95594	up	--	--	--	--	--	--	--	--	--	--	--	--	--
Zmw_sc01714.1.g00150.1.am.mk	0.00756707	1.29122	up	[TZDR]	Signal transduction mechanisms;; Cytoskeleton;; Cell cycle control, cell division, chromosome partitioning;; General function prediction only	Molecular Function: calcium ion binding (GO:0005509);; Cellular Component: mitochondrion (GO:0005739);;	K13448|9.46267e-81|obr:102702713|probable calcium-binding protein CML12-like; K13448 calcium-binding protein CML (A)	Plant-pathogen interaction (ko04626)	[T]	Signal transduction mechanisms	EF hand;; EF-hand domain pair;; EF hand;; EF-hand domain;; EF-hand domain pair	Probable calcium-binding protein CML12 GN=P0681B11.28 OS=Oryza sativa subsp. japonica (Rice) PE=2 SV=1	--	--	PREDICTED: probable calcium-binding protein CML12-like [Oryza brachyantha]	cellular component: organelle (GO:0043226);; cellular component: cell (GO:0005623);; cellular component: cell part (GO:0044464);; molecular function: binding (GO:0005488);;
Zmw_sc01766.1.g00030.1.am.mk	0.00120904	1.88592	up	--	--	--	--	--	--	--	--	--	--	--	--	--
Zmw_sc01903.1.g00020.1.sm.mkhc	9.83e-08	5.27534	up	[GC]	Carbohydrate transport and metabolism;; Energy production and conversion	Biological Process: defense response (GO:0006952);; Biological Process: salicylic acid metabolic process (GO:0009696);; Biological Process: shoot system morphogenesis (GO:0010016);; Biological Process: benzoate metabolic process (GO:0018874);; Biological Process: cellular response to water deprivation (GO:0042631);; Biological Process: para-aminobenzoic acid metabolic process (GO:0046482);; Molec…	K13691|0|sita:101767525|crocetin glucosyltransferase 2-like; K13691 pathogen-inducible salicylic acid glucosyltransferase [EC:2.4.1.-] (A)	--	[GC]	Carbohydrate transport and metabolism;; Energy production and conversion	UDP-glucoronosyl and UDP-glucosyl transferase	Crocetin glucosyltransferase 2 GN=GLT2 OS=Crocus sativus (Saffron) PE=1 SV=1	--	--	PREDICTED: crocetin glucosyltransferase 2-like [Setaria italica]	molecular function: catalytic activity (GO:0003824);; biological process: metabolic process (GO:0008152);; biological process: biological regulation (GO:0065007);; biological process: response to stimulus (GO:0050896);; biological process: single-organism process (GO:0044699);; biological process: developmental process (GO:0032502);; biological process: cellular process (GO:0009987);;
Zmw_sc02093.1.g00100.1.sm.mk	5.55e-05	1.88182	up	--	--	--	--	--	--	--	--	--	--	--	--	--
Zmw_sc02273.1.g00050.1.am.mk	0.000807	1.70661	up	--	--	Molecular Function: serine-type endopeptidase activity (GO:0004252);; Biological Process: proteolysis (GO:0006508);;	--	--	--	--	--	Subtilisin-like protease SBT5.4 {ECO:0000303|PubMed:16193095} (Precursor) GN=At5g59810 OS=Arabidopsis thaliana (Mouse-ear cress) PE=1 SV=1	--	--	subtilisin-like protease [Triticum aestivum]	molecular function: catalytic activity (GO:0003824);; biological process: metabolic process (GO:0008152);;
Zmw_sc02356.1.g00020.1.es.mkhc	0.00460446	1.76734	up	--	--	--	--	--	--	--	--	--	--	--	PREDICTED: SH3 domain-containing protein C23A1.17-like [Setaria italica]	--
Zmw_sc02450.1.g00090.1.sm.mkhc	0.00597416	1.59942	up	[MG]	Cell wall/membrane/envelope biogenesis;; Carbohydrate transport and metabolism	Molecular Function: catalytic activity (GO:0003824);; Biological Process: cellular metabolic process (GO:0044237);; Molecular Function: coenzyme binding (GO:0050662);;	K08695|9.93479e-177|sita:101761298|anthocyanidin reductase-like; K08695 anthocyanidin reductase [EC:1.3.1.77] (A)	Flavonoid biosynthesis (ko00941)	[V]	Defense mechanisms	NAD dependent epimerase/dehydratase family;; 3-beta hydroxysteroid dehydrogenase/isomerase family;; NADH(P)-binding;; Male sterility protein;; NmrA-like family;; short chain dehydrogenase;; KR domain	Anthocyanidin reductase GN=T13M11.8 OS=Arabidopsis thaliana (Mouse-ear cress) PE=1 SV=2	--	--	PREDICTED: anthocyanidin reductase-like [Setaria italica]	biological process: metabolic process (GO:0008152);; biological process: cellular process (GO:0009987);; molecular function: catalytic activity (GO:0003824);; molecular function: binding (GO:0005488);;
Zmw_sc02914.1.g00070.1.am.mk	0.000429	1.05503	up	--	--	Molecular Function: zinc ion transmembrane transporter activity (GO:0005385);; Cellular Component: plasma membrane (GO:0005886);; Cellular Component: integral component of membrane (GO:0016021);; Cellular Component: cytoplasmic membrane-bounded vesicle (GO:0016023);; Biological Process: zinc ion transmembrane transport (GO:0071577);;	K14709|5.99007e-56|sbi:SORBI_02g006960|SORBIDRAFT_02g006960, Sb02g006960; hypothetical protein; K14709 solute carrier family 39 (zinc transporter), member 1/2/3 (A)	--	[P]	Inorganic ion transport and metabolism	ZIP Zinc transporter	Zinc transporter 8 (Precursor) OS=Oryza sativa subsp. japonica (Rice) PE=2 SV=1	--	--	Zinc transporter 1 [Aegilops tauschii]	molecular function: transporter activity (GO:0005215);; biological process: localization (GO:0051179);; biological process: single-organism process (GO:0044699);; biological process: cellular process (GO:0009987);; cellular component: organelle (GO:0043226);; cellular component: cell (GO:0005623);; cellular component: membrane (GO:0016020);; cellular component: membrane part (GO:0044425);; cellul…
Zmw_sc02922.1.g00020.1.am.mk	1.15e-11	Infinity	up	--	--	--	--	--	--	--	--	--	--	--	--	--
Zmw_sc03007.1.g00020.1.am.mkhc	1.26e-21	3.28055	up	--	--	Molecular Function: protein serine/threonine kinase activity (GO:0004674);; Molecular Function: protein serine/threonine/tyrosine kinase activity (GO:0004712);; Molecular Function: ATP binding (GO:0005524);; Cellular Component: plasma membrane (GO:0005886);; Biological Process: protein phosphorylation (GO:0006468);;	K04424|4.90126e-69|zma:103654795|serine/threonine-protein kinase EDR1; K04424 sterile alpha motif and leucine zipper containing kinase AZK [EC:2.7.11.25] (A)	--	[T]	Signal transduction mechanisms	Ethylene-responsive protein kinase Le-CTR1;; Protein tyrosine kinase;; Protein kinase domain	Serine/threonine-protein kinase EDR1 GN=F22O13.20 OS=Arabidopsis thaliana (Mouse-ear cress) PE=1 SV=1	--	--	PREDICTED: serine/threonine-protein kinase EDR1 [Zea mays]抗病	cellular component: cell (GO:0005623);; cellular component: membrane (GO:0016020);; cellular component: cell part (GO:0044464);; biological process: metabolic process (GO:0008152);; biological process: cellular process (GO:0009987);; molecular function: binding (GO:0005488);; molecular function: catalytic activity (GO:0003824);;
Zmw_sc03299.1.g00010.1.am.mkhc	5.31e-17	5.03505	up	--	--	--	--	--	[R]	General function prediction only	GYF domain	Zinc finger CCCH domain-containing protein 44 GN=At3g51120 OS=Arabidopsis thaliana (Mouse-ear cress) PE=2 SV=3	--	--	PREDICTED: zinc finger CCCH domain-containing protein 19-like [Setaria italica]	--
Zmw_sc03762.1.g00010.1.am.mk	3.55e-25	5.62557	up	--	--	--	--	--	--	--	--	--	--	--	--	--
Zmw_sc03762.1.g00030.1.sm.mkhc	5.66e-45	5.95915	up	--	--	Cellular Component: membrane (GO:0016020);; Cellular Component: cytoplasmic membrane-bounded vesicle (GO:0016023);;	--	--	--	--	Protein of unknown function (DUF1218)	--	--	--	UFG1 [Triticum aestivum]	cellular component: cell (GO:0005623);; cellular component: organelle (GO:0043226);; cellular component: membrane (GO:0016020);; cellular component: cell part (GO:0044464);;
Zmw_sc04514.1.g00030.1.sm.mkhc	1.78e-13	2.12891	up	--	--	--	K18270|5.19951e-26|sita:101780530|rab3 GTPase-activating protein catalytic subunit-like; K18270 Rab3 GTPase-activating protein catalytic subunit (A)	--	[S]	Function unknown	Rab3 GTPase-activating protein catalytic subunit	--	--	--	hypothetical protein TRIUR3_11091 [Triticum urartu]	--
Zmw_sc04602.1.g00020.1.sm.mk	0.000468	1.75691	up	--	--	Cellular Component: membrane (GO:0016020);;	--	--	--	--	--	--	--	--	PREDICTED: uncharacterized protein LOC101760616 [Setaria italica]	cellular component: membrane (GO:0016020);;
Zmw_sc05198.1.g00010.1.am.mk	0.00965276	1.27721	up	--	--	Molecular Function: ATP binding (GO:0005524);; Cellular Component: plasma membrane (GO:0005886);; Biological Process: ATP catabolic process (GO:0006200);; Biological Process: response to ozone (GO:0010193);; Biological Process: lead ion transport (GO:0015692);; Molecular Function: ATPase activity (GO:0016887);; Biological Process: abscisic acid transport (GO:0080168);;	--	--	[Q]	Secondary metabolites biosynthesis, transport and catabolism	--	Pleiotropic drug resistance protein 3 GN=P0410E03.8 OS=Oryza sativa subsp. japonica (Rice) PE=2 SV=1	--	--	hypothetical protein AMTR_s00122p00119310 [Amborella trichopoda]	molecular function: binding (GO:0005488);; molecular function: catalytic activity (GO:0003824);; biological process: metabolic process (GO:0008152);; biological process: localization (GO:0051179);; biological process: response to stimulus (GO:0050896);; biological process: single-organism process (GO:0044699);; biological process: cellular process (GO:0009987);; cellular component: membrane (GO:0…
Zmw_sc05382.1.g00050.1.am.mkhc	1.11e-49	5.96814	up	[G]	Carbohydrate transport and metabolism	Cellular Component: cell part (GO:0044464);;	--	--	--	--	Glucose / Sorbosone dehydrogenase	HIPL2 protein (Precursor) GN=HIPL2 OS=Arabidopsis thaliana (Mouse-ear cress) PE=1 SV=2	--	--	PREDICTED: HIPL1 protein-like [Oryza brachyantha]	cellular component: cell part (GO:0044464);;
Zmw_sc05880.1.g00050.1.am.mkhc	5.15e-06	1.52372	up	--	--	Molecular Function: DNA binding (GO:0003677);; Molecular Function: sequence-specific DNA binding transcription factor activity (GO:0003700);; Biological Process: regulation of transcription, DNA-templated (GO:0006355);; Cellular Component: CCAAT-binding factor complex (GO:0016602);;	K08064|2.46055e-59|sita:101762684|nuclear transcription factor Y subunit A-9-like; K08064 nuclear transcription factor Y, alpha (A)	--	[K]	Transcription	CCAAT-binding transcription factor (CBF-B/NF-YA) subunit B	Nuclear transcription factor Y subunit A-9 GN=NFYA9 OS=Arabidopsis thaliana (Mouse-ear cress) PE=2 SV=1	--	--	PREDICTED: nuclear transcription factor Y subunit A-9-like isoform X1 [Setaria italica]	cellular component: organelle part (GO:0044422);; cellular component: organelle (GO:0043226);; cellular component: cell (GO:0005623);; cellular component: cell part (GO:0044464);; cellular component: macromolecular complex (GO:0032991);; molecular function: nucleic acid binding transcription factor activity (GO:0001071);; molecular function: binding (GO:0005488);; biological process: biological r…
Zmw_sc06015.1.g00030.1.am.mk	3.26e-08	1.17719	up	--	--	Biological Process: response to stimulus (GO:0050896);;	--	--	--	--	Pathogenesis-related protein Bet v I family;; Polyketide cyclase / dehydrase and lipid transport	--	--	--	pathogenesis-related protein 10 [Zea mays]	biological process: response to stimulus (GO:0050896);;
Zmw_sc06739.1.g00050.1.am.mk	0.00630083	1.18136	up	[E]	Amino acid transport and metabolism	Molecular Function: serine-type carboxypeptidase activity (GO:0004185);; Cellular Component: extracellular region (GO:0005576);; Cellular Component: vacuole (GO:0005773);; Biological Process: proteolysis (GO:0006508);; Cellular Component: plant-type cell wall (GO:0009505);; Cellular Component: cytoplasmic membrane-bounded vesicle (GO:0016023);;	K16297|8.52523e-24|zma:100285883|lysosomal protective protein (EC:3.4.16.5); K16297 serine carboxypeptidase-like clade II [EC:3.4.16.-] (A)	--	[OE]	Posttranslational modification, protein turnover, chaperones;; Amino acid transport and metabolism	Serine carboxypeptidase	Serine carboxypeptidase-like 34 (Precursor) GN=SCPL34 OS=Arabidopsis thaliana (Mouse-ear cress) PE=2 SV=2	--	--	PREDICTED: lysosomal protective protein isoform X1 [Zea mays]	cellular component: extracellular region (GO:0005576);; cellular component: organelle (GO:0043226);; cellular component: cell (GO:0005623);; cellular component: cell part (GO:0044464);; molecular function: catalytic activity (GO:0003824);; biological process: metabolic process (GO:0008152);;
Zmw_sc06858.1.g00020.1.sm.mk	2.92e-05	1.18613	up	--	--	Molecular Function: acetylglucosaminyltransferase activity (GO:0008375);; Cellular Component: membrane (GO:0016020);;	--	--	[G]	Carbohydrate transport and metabolism	Core-2/I-Branching enzyme	--	--	--	hypothetical protein SORBIDRAFT_03g002590 [Sorghum bicolor]	cellular component: membrane (GO:0016020);; biological process: metabolic process (GO:0008152);; molecular function: catalytic activity (GO:0003824);;
Zmw_sc06928.1.g00010.1.am.mk	0.00304965	1.31874	up	--	--	--	--	--	--	--	VQ motif	--	--	--	PREDICTED: fibroin heavy chain-like [Setaria italica]	--
Zmw_sc07319.1.g00020.1.am.mkhc	1.4e-07	1.25438	up	--	--	--	--	--	[M]	Cell wall/membrane/envelope biogenesis	Pectinacetylesterase	--	--	--	PREDICTED: protein notum homolog isoform X1 [Setaria italica]	--
Zmw_sc08425.1.g00010.1.am.mk	0.00043	1.23755	up	[G]	Carbohydrate transport and metabolism	Molecular Function: aldose 1-epimerase activity (GO:0004034);; Cellular Component: cytoplasmic membrane-bounded vesicle (GO:0016023);; Biological Process: hexose metabolic process (GO:0019318);; Molecular Function: carbohydrate binding (GO:0030246);;	K01785|6.39197e-162|sita:101769952|aldose 1-epimerase-like; K01785 aldose 1-epimerase [EC:5.1.3.3] (A)	Glycolysis / Gluconeogenesis (ko00010);; Galactose metabolism (ko00052)	[G]	Carbohydrate transport and metabolism	Aldose 1-epimerase	--	--	--	PREDICTED: aldose 1-epimerase-like [Setaria italica]	cellular component: cell (GO:0005623);; cellular component: organelle (GO:0043226);; cellular component: cell part (GO:0044464);; biological process: metabolic process (GO:0008152);; biological process: single-organism process (GO:0044699);; molecular function: binding (GO:0005488);; molecular function: catalytic activity (GO:0003824);;
Zmw_sc09120.1.g00010.1.sm.mk	2.21e-05	1.21402	up	--	--	Molecular Function: binding (GO:0005488);; Biological Process: signal transduction (GO:0007165);;	K14491|3.98613e-62|sita:101758368|two-component response regulator EHD1-like; K14491 two-component response regulator ARR-B family (A)	Plant hormone signal transduction (ko04075)	[K]	Transcription	Myb-like DNA-binding domain	Two-component response regulator EHD1 OS=Oryza sativa subsp. indica (Rice) PE=2 SV=1	--	--	PREDICTED: two-component response regulator EHD1-like [Setaria italica]	molecular function: binding (GO:0005488);; biological process: cellular process (GO:0009987);; biological process: response to stimulus (GO:0050896);; biological process: biological regulation (GO:0065007);;
Zoysiamatrella_newGene_1347	0.00488234	1.38008	up	--	--	--	--	--	--	--	--	--	--	--	--	--
Zoysiamatrella_newGene_1361	1.63e-18	3.38506	up	--	--	--	--	--	--	--	--	--	--	--	PREDICTED: uncharacterized protein LOC103644440 [Zea mays]	--
Zoysiamatrella_newGene_1947	1.06e-11	3.74283	up	--	--	--	--	--	--	--	--	--	S	Function unknown	uncharacterized protein LOC100280201 [Zea mays]	--
Zoysiamatrella_newGene_2120	4.55e-10	3.49625	up	--	--	Cellular Component: mitochondrion (GO:0005739);;	--	--	--	--	--	--	S	Function unknown	hypothetical protein LOC_Os12g26020 [Oryza sativa Japonica Group]	cellular component: cell part (GO:0044464);; cellular component: organelle (GO:0043226);; cellular component: cell (GO:0005623);;
Zoysiamatrella_newGene_2306	0.00257649	1.47759	up	--	--	Cellular Component: mitochondrion (GO:0005739);; Cellular Component: cytoplasmic membrane-bounded vesicle (GO:0016023);;	--	--	--	--	--	Glutathione S-transferase T3 GN=K1O13.1 OS=Arabidopsis thaliana (Mouse-ear cress) PE=2 SV=1	R	General function prediction only	myb family protein-like [Oryza sativa Japonica Group]	cellular component: cell part (GO:0044464);; cellular component: organelle (GO:0043226);; cellular component: cell (GO:0005623);;
Zoysiamatrella_newGene_2348	0.00651618	1.02943	up	--	--	Molecular Function: nucleotide binding (GO:0000166);; Molecular Function: nucleic acid binding (GO:0003676);; Cellular Component: mitochondrion (GO:0005739);; Cellular Component: plastid (GO:0009536);; Molecular Function: nucleoside-triphosphatase activity (GO:0017111);; Molecular Function: ion binding (GO:0043167);;	--	--	--	--	Protein of unknown function (DUF 659);; Protein of unknown function (DUF 659)	--	Q	Secondary metabolites biosynthesis, transport and catabolism	Os01g0516800 [Oryza sativa Japonica Group]	biological process: metabolic process (GO:0008152);; molecular function: catalytic activity (GO:0003824);; molecular function: binding (GO:0005488);; cellular component: organelle (GO:0043226);; cellular component: cell (GO:0005623);; cellular component: cell part (GO:0044464);;
Zoysiamatrella_newGene_2390	0.000344	1.23982	up	--	--	--	--	--	--	--	--	--	--	--	--	--
Zoysiamatrella_newGene_2465	6.2e-07	1.11869	up	[S]	Function unknown	Molecular Function: nucleotide binding (GO:0000166);; Molecular Function: protein kinase activity (GO:0004672);; Cellular Component: membrane (GO:0016020);; Biological Process: phosphorylation (GO:0016310);;	--	--	--	--	Leucine Rich repeats (2 copies);; Leucine rich repeat;; Leucine Rich Repeat;; Leucine rich repeat N-terminal domain;; Leucine Rich repeat;; Protein kinase domain;; Protein tyrosine kinase	LRR receptor-like serine/threonine-protein kinase GSO2 (Precursor) GN=K23L20.3 OS=Arabidopsis thaliana (Mouse-ear cress) PE=2 SV=2	T	Signal transduction mechanisms	PREDICTED: probable LRR receptor-like serine/threonine-protein kinase At3g47570-like [Oryza brachyantha]	cellular component: membrane (GO:0016020);; biological process: metabolic process (GO:0008152);; biological process: cellular process (GO:0009987);; molecular function: binding (GO:0005488);; molecular function: catalytic activity (GO:0003824);;
Zoysiamatrella_newGene_668	6.86e-17	3.31141	up	[V]	Defense mechanisms	Molecular Function: ATP binding (GO:0005524);; Cellular Component: plasma membrane (GO:0005886);; Biological Process: ATP catabolic process (GO:0006200);; Biological Process: response to ozone (GO:0010193);; Biological Process: lead ion transport (GO:0015692);; Cellular Component: integral component of membrane (GO:0016021);; Molecular Function: ATPase activity (GO:0016887);; Biological Process: …	--	--	[Q]	Secondary metabolites biosynthesis, transport and catabolism	ABC-2 type transporter	Pleiotropic drug resistance protein 3 GN=PDR3 OS=Oryza sativa subsp. indica (Rice) PE=2 SV=1	Q	Secondary metabolites biosynthesis, transport and catabolism	ABC1 protein-like [Oryza sativa Japonica Group]	biological process: response to stimulus (GO:0050896);; biological process: cellular process (GO:0009987);; biological process: single-organism process (GO:0044699);; biological process: metabolic process (GO:0008152);; biological process: localization (GO:0051179);; molecular function: binding (GO:0005488);; molecular function: catalytic activity (GO:0003824);; cellular component: cell (GO:00056…
Zoysiamatrella_newGene_754	8.22e-08	1.5241	up	--	--	Molecular Function: zinc ion binding (GO:0008270);;	--	--	--	--	MULE transposase domain;; Transposase, Mutator family	--	S	Function unknown	PREDICTED: uncharacterized protein LOC101757737 [Setaria italica]	molecular function: binding (GO:0005488);;
Zoysiamatrella_newGene_859	0.000922	1.17611	up	--	--	Molecular Function: organic cyclic compound binding (GO:0097159);; Molecular Function: heterocyclic compound binding (GO:1901363);;	--	--	--	--	--	--	S	Function unknown	putative polyprotein [Oryza sativa Japonica Group]	molecular function: binding (GO:0005488);;
Zoysiamatrella_newGene_925	3.72e-59	8.20283	up	--	--	Molecular Function: binding (GO:0005488);;	--	--	[R]	General function prediction only	gag-polypeptide of LTR copia-type;; gag-polypeptide of LTR copia-type;; gag-polypeptide of LTR copia-type;; Retrotransposon gag protein;; GAG-pre-integrase domain	--	R	General function prediction only	PREDICTED: uncharacterized protein LOC103636669 [Zea mays]	molecular function: binding (GO:0005488);;
Zmw_sc00003.1.g00140.1.am.mk	4.26e-17	#NAME?	down	--	--	--	--	--	--	--	--	--	--	--	--	--
Zmw_sc00013.1.g00170.1.am.mk	0.000731	-1.80936	down	--	--	Cellular Component: cell wall (GO:0005618);; Biological Process: metabolic process (GO:0008152);; Cellular Component: cytoplasmic membrane-bounded vesicle (GO:0016023);; Molecular Function: hydrolase activity, acting on ester bonds (GO:0016788);;	K01051|1.1385e-116|sbi:SORBI_03g012830|SORBIDRAFT_03g012830, Sb03g012830; hypothetical protein; K01051 pectinesterase [EC:3.1.1.11] (A)	Pentose and glucuronate interconversions (ko00040);; Starch and sucrose metabolism (ko00500)	--	--	Pectinesterase;; Plant invertase/pectin methylesterase inhibitor	Pectinesterase 1 (Precursor) GN=PECS-1.1 OS=Citrus sinensis (Sweet orange) PE=2 SV=1	--	--	hypothetical protein SORBIDRAFT_03g012830 [Sorghum bicolor]	molecular function: catalytic activity (GO:0003824);; biological process: metabolic process (GO:0008152);; cellular component: cell (GO:0005623);; cellular component: organelle (GO:0043226);; cellular component: cell part (GO:0044464);;
Zmw_sc00018.1.g00530.1.am.mk	1.09e-140	-9.94847	down	--	--	--	--	--	--	--	--	--	--	--	--	--
Zmw_sc00025.1.g00030.1.am.mk	1.06e-07	-3.22483	down	[H]	Coenzyme transport and metabolism	Molecular Function: thiamine-phosphate diphosphorylase activity (GO:0004789);; Molecular Function: ATP binding (GO:0005524);; Molecular Function: hydroxymethylpyrimidine kinase activity (GO:0008902);; Molecular Function: phosphomethylpyrimidine kinase activity (GO:0008972);; Biological Process: thiamine biosynthetic process (GO:0009228);; Biological Process: thiamine diphosphate biosynthetic proc…	K14153|2.15543e-20|bdi:100833618|probable thiamine biosynthetic bifunctional enzyme, chloroplastic; K14153 hydroxymethylpyrimidine kinase / phosphomethylpyrimidine kinase / thiamine-phosphate diphosphorylase [EC:2.7.1.49 2.7.4.7 2.5.1.3] (A)	Thiamine metabolism (ko00730)	[HK]	Coenzyme transport and metabolism;; Transcription	Thiamine monophosphate synthase/TENI	Hydroxymethylpyrimidine kinase (Precursor) OS=Oryza sativa subsp. japonica (Rice) PE=2 SV=2	--	--	unknown [Zea mays]	biological process: metabolic process (GO:0008152);; biological process: cellular process (GO:0009987);; biological process: single-organism process (GO:0044699);; molecular function: catalytic activity (GO:0003824);; molecular function: binding (GO:0005488);; cellular component: cell part (GO:0044464);; cellular component: cell (GO:0005623);; cellular component: organelle (GO:0043226);; cellular…
Zmw_sc00051.1.g00090.1.sm.mk	1.68e-42	-7.10482	down	--	--	--	--	--	--	--	--	--	--	--	--	--
Zmw_sc00056.1.g00030.1.sm.mk	4.49e-144	-8.06585	down	--	--	--	--	--	--	--	--	--	--	--	--	--
Zmw_sc00077.1.g00330.1.am.mk	6.22e-102	-10.1405	down	--	--	--	--	--	--	--	--	--	--	--	--	--
Zmw_sc00083.1.g00060.1.sm.mk	1.78e-10	-1.2648	down	--	--	--	--	--	--	--	--	--	--	--	--	--
Zmw_sc00096.1.g00220.1.am.mk	4.19e-79	-3.9243	down	--	--	--	--	--	--	--	--	--	--	--	--	--
Zmw_sc00117.1.g00680.1.sm.mk	7.93e-08	-2.17957	down	--	--	Molecular Function: Rho guanyl-nucleotide exchange factor activity (GO:0005089);; Cellular Component: nucleus (GO:0005634);; Cellular Component: mitochondrion (GO:0005739);; Cellular Component: plasma membrane (GO:0005886);; Biological Process: embryo development ending in seed dormancy (GO:0009793);; Biological Process: pollen tube growth (GO:0009860);; Molecular Function: kinase activity (GO:00…	--	--	--	--	PRONE (Plant-specific Rop nucleotide exchanger)	Rho guanine nucleotide exchange factor 8 GN=ROPGEF8 OS=Arabidopsis thaliana (Mouse-ear cress) PE=1 SV=1	--	--	PREDICTED: rho guanine nucleotide exchange factor 8-like [Setaria italica]	biological process: metabolic process (GO:0008152);; biological process: cellular component organization or biogenesis (GO:0071840);; biological process: single-organism process (GO:0044699);; biological process: multicellular organismal process (GO:0032501);; biological process: cellular process (GO:0009987);; biological process: reproductive process (GO:0022414);; biological process: biological…
Zmw_sc00119.1.g00100.1.am.mk	7.77e-23	-2.93564	down	--	--	--	--	--	--	--	--	--	--	--	--	--
Zmw_sc00122.1.g00330.1.am.mk	3.68e-06	-1.31086	down	--	--	Molecular Function: adenosylmethionine decarboxylase activity (GO:0004014);; Biological Process: S-adenosylmethioninamine biosynthetic process (GO:0006557);; Biological Process: spermine biosynthetic process (GO:0006597);; Biological Process: spermidine biosynthetic process (GO:0008295);;	K01611|0|sita:101766709|S-adenosylmethionine decarboxylase proenzyme-like; K01611 S-adenosylmethionine decarboxylase [EC:4.1.1.50] (A)	Cysteine and methionine metabolism (ko00270);; Arginine and proline metabolism (ko00330)	[T]	Signal transduction mechanisms	Adenosylmethionine decarboxylase;; S-adenosyl-l-methionine decarboxylase leader peptide	S-adenosylmethionine decarboxylase beta chain (Precursor) GN=SAMDC OS=Zea mays (Maize) PE=2 SV=1	--	--	PREDICTED: S-adenosylmethionine decarboxylase proenzyme-like [Setaria italica]	biological process: metabolic process (GO:0008152);; biological process: cellular process (GO:0009987);; biological process: single-organism process (GO:0044699);; molecular function: catalytic activity (GO:0003824);;
Zmw_sc00131.1.g00310.1.am.mk	0.00681099	-1.29365	down	[Z]	Cytoskeleton	Molecular Function: nucleotide binding (GO:0000166);; Cellular Component: microtubule associated complex (GO:0005875);; Biological Process: DNA metabolic process (GO:0006259);; Cellular Component: plastid (GO:0009536);; Biological Process: flower development (GO:0009908);; Biological Process: single-organism cellular process (GO:0044763);; Biological Process: regulation of cellular process (GO:00…	K10403|7.35255e-160|sita:101752670|kinesin-like protein KIF22-like; K10403 kinesin family member 22 (A)	--	[Z]	Cytoskeleton	Kinesin motor domain	Armadillo repeat-containing kinesin-like protein 3 GN=F5O11.15 OS=Arabidopsis thaliana (Mouse-ear cress) PE=1 SV=1	--	--	PREDICTED: kinesin-like protein KIF22-like isoform X2 [Setaria italica]	molecular function: binding (GO:0005488);; biological process: biological regulation (GO:0065007);; biological process: cellular process (GO:0009987);; biological process: multicellular organismal process (GO:0032501);; biological process: single-organism process (GO:0044699);; biological process: developmental process (GO:0032502);; biological process: reproductive process (GO:0022414);; biologi…
Zmw_sc00161.1.g00100.1.am.mk	0.00601896	-1.07211	down	--	--	Molecular Function: transferase activity, transferring acyl groups other than amino-acyl groups (GO:0016747);;	--	--	--	--	Transferase family	13-hydroxylupanine O-tigloyltransferase GN=HMT/HLT OS=Lupinus albus (White lupin) PE=1 SV=1	--	--	hypothetical protein ZEAMMB73_034959, partial [Zea mays]	molecular function: catalytic activity (GO:0003824);; biological process: metabolic process (GO:0008152);;
Zmw_sc00161.1.g00260.1.sm.mkhc	0.00728624	-1.16185	down	[M]	Cell wall/membrane/envelope biogenesis	Cellular Component: Golgi apparatus (GO:0005794);; Cellular Component: plasma membrane (GO:0005886);; Molecular Function: zinc ion binding (GO:0008270);; Biological Process: plant-type primary cell wall biogenesis (GO:0009833);; Cellular Component: integral component of membrane (GO:0016021);; Molecular Function: cellulose synthase (UDP-forming) activity (GO:0016760);; Biological Process: cellulo…	K10999|0|sita:101768666|probable cellulose synthase A catalytic subunit 1 [UDP-forming]-like; K10999 cellulose synthase A [EC:2.4.1.12] (A)	--	--	--	Cellulose synthase;; Zinc-binding RING-finger	Probable cellulose synthase A catalytic subunit 1 [UDP-forming] OS=Oryza sativa subsp. japonica (Rice) PE=2 SV=1	--	--	cellulose synthase1 [Zea mays]	molecular function: binding (GO:0005488);; molecular function: catalytic activity (GO:0003824);; biological process: single-organism process (GO:0044699);; biological process: cellular process (GO:0009987);; biological process: response to stimulus (GO:0050896);; biological process: metabolic process (GO:0008152);; biological process: cellular component organization or biogenesis (GO:0071840);; c…
Zmw_sc00161.1.g00570.1.am.mkhc	4.3e-14	-1.7402	down	[I]	Lipid transport and metabolism	Molecular Function: acyl-CoA dehydrogenase activity (GO:0003995);; Molecular Function: acyl-CoA oxidase activity (GO:0003997);; Cellular Component: peroxisome (GO:0005777);; Biological Process: fatty acid beta-oxidation (GO:0006635);; Biological Process: embryo development ending in seed dormancy (GO:0009793);; Molecular Function: flavin adenine dinucleotide binding (GO:0050660);;	K00232|8.83823e-79|sita:101774257|acyl-coenzyme A oxidase 4, peroxisomal-like; K00232 acyl-CoA oxidase [EC:1.3.3.6] (A)	Fatty acid degradation (ko00071);; alpha-Linolenic acid metabolism (ko00592);; Biosynthesis of unsaturated fatty acids (ko01040);; Fatty acid metabolism (ko01212);; Peroxisome (ko04146)	[E]	Amino acid transport and metabolism	Acyl-CoA dehydrogenase, C-terminal domain;; Acyl-CoA dehydrogenase, N-terminal domain	Acyl-coenzyme A oxidase 4, peroxisomal GN=ACX4 OS=Arabidopsis thaliana (Mouse-ear cress) PE=1 SV=1	--	--	unknown [Zea mays]	molecular function: binding (GO:0005488);; molecular function: catalytic activity (GO:0003824);; biological process: cellular process (GO:0009987);; biological process: multicellular organismal process (GO:0032501);; biological process: single-organism process (GO:0044699);; biological process: developmental process (GO:0032502);; biological process: metabolic process (GO:0008152);; biological pr…
Zmw_sc00163.1.g00230.1.sm.mk	0.00465866	-1.09937	down	--	--	Molecular Function: magnesium ion transmembrane transporter activity (GO:0015095);; Biological Process: magnesium ion transport (GO:0015693);; Cellular Component: membrane (GO:0016020);;	--	--	[S]	Function unknown	Magnesium transporter NIPA	Probable magnesium transporter NIPA6 GN=At2g21120 OS=Arabidopsis thaliana (Mouse-ear cress) PE=2 SV=1	--	--	hypothetical protein SORBIDRAFT_09g021300 [Sorghum bicolor]	biological process: localization (GO:0051179);; biological process: cellular process (GO:0009987);; biological process: single-organism process (GO:0044699);; molecular function: transporter activity (GO:0005215);; cellular component: membrane (GO:0016020);;
Zmw_sc00176.1.g00570.1.am.mk	3.71e-15	-1.97363	down	--	--	Cellular Component: extracellular region (GO:0005576);; Biological Process: sexual reproduction (GO:0019953);;	--	--	--	--	--	Expansin-B11 (Precursor) OS=Oryza sativa subsp. japonica (Rice) PE=2 SV=1	--	--	hypothetical protein SORBIDRAFT_04g032820 [Sorghum bicolor]	biological process: reproduction (GO:0000003);; biological process: multi-organism process (GO:0051704);; biological process: reproductive process (GO:0022414);; cellular component: extracellular region (GO:0005576);;
Zmw_sc00180.1.g00400.1.am.mk	1.43e-75	-5.6829	down	--	--	Cellular Component: cytoplasmic membrane-bounded vesicle (GO:0016023);;	--	--	[Q]	Secondary metabolites biosynthesis, transport and catabolism	Multicopper oxidase	L-ascorbate oxidase (Precursor) GN=AAO OS=Cucurbita maxima (Pumpkin) PE=1 SV=2	--	--	PREDICTED: L-ascorbate oxidase-like isoform X1 [Setaria italica]	cellular component: cell part (GO:0044464);; cellular component: cell (GO:0005623);; cellular component: organelle (GO:0043226);;
Zmw_sc00205.1.g00130.1.am.mk	0.00024	-2.16323	down	--	--	--	--	--	--	--	WRC	--	--	--	hypothetical protein SORBIDRAFT_01g020490 [Sorghum bicolor]	--
Zmw_sc00211.1.g00410.1.am.mk	0.000417	-1.01289	down	--	--	Molecular Function: peroxidase activity (GO:0004601);; Biological Process: response to oxidative stress (GO:0006979);; Cellular Component: cytoplasmic membrane-bounded vesicle (GO:0016023);; Molecular Function: heme binding (GO:0020037);; Molecular Function: metal ion binding (GO:0046872);; Biological Process: oxidation-reduction process (GO:0055114);;	K00430|1.55526e-111|sita:101757067|peroxidase 70-like; K00430 peroxidase [EC:1.11.1.7] (A)	Phenylalanine metabolism (ko00360);; Phenylpropanoid biosynthesis (ko00940)	--	--	Peroxidase	Peroxidase 70 (Precursor) GN=PER70 OS=Zea mays (Maize) PE=1 SV=1	--	--	PREDICTED: peroxidase 70-like [Setaria italica]	biological process: response to stimulus (GO:0050896);; biological process: single-organism process (GO:0044699);; biological process: metabolic process (GO:0008152);; molecular function: antioxidant activity (GO:0016209);; molecular function: binding (GO:0005488);; molecular function: catalytic activity (GO:0003824);; cellular component: cell part (GO:0044464);; cellular component: cell (GO:0005…
Zmw_sc00215.1.g00070.1.am.mk	7.16e-28	-3.57371	down	--	--	Molecular Function: copper ion binding (GO:0005507);; Molecular Function: zinc ion binding (GO:0008270);; Molecular Function: nutrient reservoir activity (GO:0045735);;	--	--	--	--	Cupin	11S globulin seed storage protein 2 basic chain (Precursor) OS=Sesamum indicum (Oriental sesame) PE=2 SV=1	--	--	PREDICTED: 13S globulin seed storage protein 1-like [Setaria italica]	molecular function: nutrient reservoir activity (GO:0045735);; molecular function: binding (GO:0005488);;
Zmw_sc00215.1.g00100.1.am.mk	5.4e-06	-2.99182	down	--	--	--	--	--	--	--	--	--	--	--	--	--
Zmw_sc00216.1.g00070.1.am.mkhc	0.00115698	-1.0271	down	[O]	Posttranslational modification, protein turnover, chaperones	Molecular Function: ATP binding (GO:0005524);; Cellular Component: cytosol (GO:0005829);; Cellular Component: plasma membrane (GO:0005886);; Biological Process: rRNA processing (GO:0006364);; Biological Process: protein folding (GO:0006457);; Cellular Component: plasmodesma (GO:0009506);; Molecular Function: unfolded protein binding (GO:0051082);;	K09497|0|sbi:SORBI_02g001450|SORBIDRAFT_02g001450, Sb02g001450; hypothetical protein; K09497 T-complex protein 1 subunit epsilon (A)	--	[O]	Posttranslational modification, protein turnover, chaperones	TCP-1/cpn60 chaperonin family	T-complex protein 1 subunit epsilon OS=Avena sativa (Oat) PE=2 SV=1	--	--	hypothetical protein SORBIDRAFT_02g001450 [Sorghum bicolor]	cellular component: cell (GO:0005623);; cellular component: membrane (GO:0016020);; cellular component: cell junction (GO:0030054);; cellular component: cell part (GO:0044464);; biological process: metabolic process (GO:0008152);; biological process: cellular process (GO:0009987);; molecular function: binding (GO:0005488);;
Zmw_sc00217.1.g00060.1.am.mkhc	0.00171422	-1.77902	down	--	--	Molecular Function: inorganic anion exchanger activity (GO:0005452);; Cellular Component: endosome (GO:0005768);; Cellular Component: vacuole (GO:0005773);; Biological Process: response to boron-containing substance (GO:0010036);; Cellular Component: integral component of membrane (GO:0016021);; Cellular Component: lateral plasma membrane (GO:0016328);; Biological Process: borate transmembrane tr…	--	--	[P]	Inorganic ion transport and metabolism	HCO3- transporter family	Boron transporter 1 GN=BOR1 OS=Arabidopsis thaliana (Mouse-ear cress) PE=1 SV=1	--	--	putative anion exchange protein [Arabidopsis thaliana]	cellular component: extracellular matrix part (GO:0044420);; cellular component: membrane part (GO:0044425);; cellular component: membrane (GO:0016020);; cellular component: cell part (GO:0044464);; cellular component: extracellular matrix (GO:0031012);; cellular component: organelle (GO:0043226);; cellular component: cell (GO:0005623);; biological process: localization (GO:0051179);; biological …
Zmw_sc00253.1.g00130.1.sm.mkhc	3.33e-11	#NAME?	down	--	--	Cellular Component: mitochondrion (GO:0005739);;	K17435|4.49137e-57|sita:101773460|39S ribosomal protein L54, mitochondrial-like; K17435 large subunit ribosomal protein L54 (A)	--	[J]	Translation, ribosomal structure and biogenesis	Mitochondrial ribosomal protein L37	--	--	--	PREDICTED: 39S ribosomal protein L54, mitochondrial-like [Setaria italica]	cellular component: cell part (GO:0044464);; cellular component: organelle (GO:0043226);; cellular component: cell (GO:0005623);;
Zmw_sc00279.1.g00020.1.am.mk	2.71e-08	-2.54628	down	--	--	--	K16223|2.32398e-43|sbi:SORBI_04g008320|SORBIDRAFT_04g008320, Sb04g008320; hypothetical protein; K16223 protein FLOWERING LOCUS T (A)	Circadian rhythm - plant (ko04712)	[R]	General function prediction only	Phosphatidylethanolamine-binding protein	Protein BROTHER of FT and TFL 1 GN=BFT OS=Arabidopsis thaliana (Mouse-ear cress) PE=3 SV=1	--	--	hypothetical protein SORBIDRAFT_04g008320 [Sorghum bicolor]	--
Zmw_sc00303.1.g00110.1.am.mk	6.45e-22	#NAME?	down	--	--	--	--	--	--	--	--	--	--	--	--	--
Zmw_sc00334.1.g00010.1.am.mk	5.84e-10	-3.51594	down	--	--	--	--	--	--	--	--	--	--	--	--	--
Zmw_sc00343.1.g00200.1.am.mk	3.51e-06	-1.29083	down	--	--	Cellular Component: extracellular region (GO:0005576);; Cellular Component: cell wall (GO:0005618);; Biological Process: syncytium formation (GO:0006949);; Biological Process: plant-type cell wall organization (GO:0009664);; Cellular Component: membrane (GO:0016020);; Cellular Component: cytoplasmic membrane-bounded vesicle (GO:0016023);;	--	--	--	--	Pollen allergen;; Rare lipoprotein A (RlpA)-like double-psi beta-barrel	Expansin-A4 (Precursor) OS=Oryza sativa subsp. japonica (Rice) PE=2 SV=1	--	--	hypothetical protein SORBIDRAFT_09g023440 [Sorghum bicolor]	cellular component: extracellular region (GO:0005576);; cellular component: cell (GO:0005623);; cellular component: organelle (GO:0043226);; cellular component: membrane (GO:0016020);; cellular component: cell part (GO:0044464);; biological process: developmental process (GO:0032502);; biological process: single-organism process (GO:0044699);; biological process: cellular process (GO:0009987);; b…
Zmw_sc00351.1.g00250.1.am.mk	0.00342525	-1.3875	down	--	--	Molecular Function: DNA binding (GO:0003677);; Cellular Component: plastid (GO:0009536);; Molecular Function: protein dimerization activity (GO:0046983);;	--	--	--	--	Helix-loop-helix DNA-binding domain	Transcription factor ILI5 OS=Oryza sativa subsp. japonica (Rice) PE=1 SV=1	--	--	PREDICTED: transcription factor bHLH135-like [Setaria italica]	molecular function: binding (GO:0005488);; cellular component: organelle (GO:0043226);; cellular component: cell (GO:0005623);; cellular component: cell part (GO:0044464);;
Zmw_sc00365.1.g00030.1.am.mk	0.00133607	-1.43184	down	--	--	--	--	--	--	--	--	--	--	--	--	--
Zmw_sc00373.1.g00080.1.am.mk	1.03e-36	-4.25468	down	--	--	--	--	--	--	--	--	--	--	--	--	--
Zmw_sc00373.1.g00120.1.sm.mkhc	8.86e-27	-3.23602	down	--	--	--	--	--	--	--	Leucine Rich repeats (2 copies);; Leucine rich repeat;; Leucine rich repeat;; Leucine Rich Repeat	Disease resistance protein RGA2 GN=RGA2 OS=Solanum bulbocastanum (Wild potato) PE=1 SV=1	--	--	Disease resistance protein RGA2 [Aegilops tauschii]	--
Zmw_sc00373.1.g00160.1.am.mk	2.41e-14	-6.76394	down	--	--	--	--	--	--	--	NB-ARC domain	--	--	--	hypothetical protein SORBIDRAFT_05g027290 [Sorghum bicolor]	--
Zmw_sc00373.1.g00190.1.sm.mk	2.9e-05	-2.69465	down	--	--	--	--	--	--	--	--	--	--	--	hypothetical protein SORBIDRAFT_05g027290 [Sorghum bicolor]	--
Zmw_sc00419.1.g00190.1.sm.mk	1.62e-13	-5.85016	down	--	--	Biological Process: gene silencing by RNA (GO:0031047);;	--	--	--	--	XS domain	Protein INVOLVED IN DE NOVO 2 {ECO:0000303|PubMed:19915591} OS=Arabidopsis thaliana (Mouse-ear cress) PE=1 SV=1	--	--	hypothetical protein SORBIDRAFT_03g007460 [Sorghum bicolor]	biological process: cellular process (GO:0009987);; biological process: single-organism process (GO:0044699);; biological process: biological regulation (GO:0065007);;
Zmw_sc00491.1.g00050.1.sm.mk	0.0024976	-1.26384	down	--	--	Cellular Component: extracellular region (GO:0005576);; Cellular Component: cell wall (GO:0005618);; Biological Process: syncytium formation (GO:0006949);; Biological Process: plant-type cell wall organization (GO:0009664);; Cellular Component: membrane (GO:0016020);; Cellular Component: cytoplasmic membrane-bounded vesicle (GO:0016023);;	--	--	--	--	Pollen allergen;; Rare lipoprotein A (RlpA)-like double-psi beta-barrel	Expansin-A4 (Precursor) OS=Oryza sativa subsp. japonica (Rice) PE=2 SV=1	--	--	hypothetical protein SORBIDRAFT_03g038290 [Sorghum bicolor]	biological process: cellular process (GO:0009987);; biological process: single-organism process (GO:0044699);; biological process: developmental process (GO:0032502);; biological process: cellular component organization or biogenesis (GO:0071840);; cellular component: cell part (GO:0044464);; cellular component: membrane (GO:0016020);; cellular component: extracellular region (GO:0005576);; cellu…
Zmw_sc00502.1.g00270.1.sm.mkhc	0.00149293	-1.35378	down	--	--	Molecular Function: calmodulin binding (GO:0005516);; Cellular Component: cytoplasm (GO:0005737);; Biological Process: defense response (GO:0006952);; Biological Process: response to biotic stimulus (GO:0009607);; Biological Process: pollen tube reception (GO:0010483);; Cellular Component: endomembrane system (GO:0012505);; Cellular Component: integral component of membrane (GO:0016021);;	K08472|0|sbi:SORBI_01g030400|SORBIDRAFT_01g030400, Sb01g030400; hypothetical protein; K08472 mlo protein (A)	--	--	--	Mlo family	MLO-like protein 5 GN=MLO5 OS=Arabidopsis thaliana (Mouse-ear cress) PE=2 SV=1	--	--	hypothetical protein SORBIDRAFT_01g030400 [Sorghum bicolor]	cellular component: cell part (GO:0044464);; cellular component: membrane part (GO:0044425);; cellular component: membrane (GO:0016020);; cellular component: cell (GO:0005623);; molecular function: binding (GO:0005488);; biological process: response to stimulus (GO:0050896);; biological process: multi-organism process (GO:0051704);;
Zmw_sc00506.1.g00150.1.sm.mkhc	2.17e-06	-2.2579	down	--	--	--	--	--	--	--	--	--	--	--	--	--
Zmw_sc00543.1.g00110.1.sm.mkhc	0.00203312	-1.93612	down	[G]	Carbohydrate transport and metabolism	Molecular Function: transporter activity (GO:0005215);; Cellular Component: vacuole (GO:0005773);; Cellular Component: plasma membrane (GO:0005886);; Biological Process: water transport (GO:0006833);; Biological Process: response to osmotic stress (GO:0006970);; Biological Process: response to desiccation (GO:0009269);; Cellular Component: chloroplast (GO:0009507);; Biological Process: response t…	K09872|0|sita:101756292|aquaporin PIP2-6-like; K09872 aquaporin PIP (A)	--	[G]	Carbohydrate transport and metabolism	Major intrinsic protein	Aquaporin PIP2-6 GN=PIP2-6 OS=Zea mays (Maize) PE=2 SV=1	--	--	PREDICTED: aquaporin PIP2-6-like [Setaria italica]	biological process: localization (GO:0051179);; biological process: multi-organism process (GO:0051704);; biological process: cellular process (GO:0009987);; biological process: single-organism process (GO:0044699);; biological process: response to stimulus (GO:0050896);; molecular function: transporter activity (GO:0005215);; cellular component: organelle (GO:0043226);; cellular component: cell …
Zmw_sc00546.1.g00250.1.am.mk	3.9e-15	-2.36228	down	--	--	--	--	--	--	--	--	--	--	--	--	--
Zmw_sc00558.1.g00170.1.am.mk	9.61e-09	-4.10873	down	--	--	--	--	--	--	--	--	--	--	--	--	--
Zmw_sc00563.1.g00360.1.sm.mkhc	0.00319624	-1.02253	down	--	--	Biological Process: lipid metabolic process (GO:0006629);; Cellular Component: cytoplasmic membrane-bounded vesicle (GO:0016023);; Molecular Function: hydrolase activity, acting on ester bonds (GO:0016788);;	--	--	--	--	GDSL-like Lipase/Acylhydrolase	GDSL esterase/lipase At5g45910 (Precursor) GN=At5g45910 OS=Arabidopsis thaliana (Mouse-ear cress) PE=2 SV=1	--	--	PREDICTED: GDSL esterase/lipase At5g45910-like isoform X2 [Setaria italica]	biological process: single-organism process (GO:0044699);; biological process: metabolic process (GO:0008152);; molecular function: catalytic activity (GO:0003824);; cellular component: cell part (GO:0044464);; cellular component: organelle (GO:0043226);; cellular component: cell (GO:0005623);;
Zmw_sc00569.1.g00430.1.sm.mk	0.000738	-1.09443	down	[O]	Posttranslational modification, protein turnover, chaperones	--	K13993|2.93459e-58|sita:101757734|18.9 kDa heat shock protein-like; K13993 HSP20 family protein (A)	Protein processing in endoplasmic reticulum (ko04141)	[O]	Posttranslational modification, protein turnover, chaperones	Hsp20/alpha crystallin family	18.9 kDa heat shock protein OS=Oryza sativa subsp. japonica (Rice) PE=3 SV=1	--	--	PREDICTED: 18.9 kDa heat shock protein-like [Setaria italica]	--
Zmw_sc00581.1.g00080.1.am.mkhc	2.23e-29	-4.32905	down	--	--	--	--	--	--	--	--	--	--	--	--	--
Zmw_sc00606.1.g00130.1.sm.mk	5.77e-06	-2.79765	down	[Q]	Secondary metabolites biosynthesis, transport and catabolism	Cellular Component: cytoplasmic membrane-bounded vesicle (GO:0016023);; Molecular Function: oxidoreductase activity (GO:0016491);; Biological Process: electron transport chain (GO:0022900);; Molecular Function: metal ion binding (GO:0046872);;	--	--	[Q]	Secondary metabolites biosynthesis, transport and catabolism	Cytochrome P450	Geraniol 8-hydroxylase GN=CYP76B10 OS=Swertia mussotii (Felwort) PE=1 SV=1	--	--	PREDICTED: geraniol 8-hydroxylase-like [Setaria italica]	cellular component: cell part (GO:0044464);; cellular component: cell (GO:0005623);; cellular component: organelle (GO:0043226);; biological process: metabolic process (GO:0008152);; biological process: single-organism process (GO:0044699);; biological process: cellular process (GO:0009987);; molecular function: binding (GO:0005488);; molecular function: catalytic activity (GO:0003824);;
Zmw_sc00678.1.g00130.1.am.mk	8.01e-17	-4.51365	down	--	--	--	--	--	--	--	--	--	--	--	--	--
Zmw_sc00679.1.g00050.1.am.mk	0.00167232	-1.56888	down	--	--	Molecular Function: DNA binding (GO:0003677);; Cellular Component: plastid (GO:0009536);; Molecular Function: protein dimerization activity (GO:0046983);;	--	--	--	--	Helix-loop-helix DNA-binding domain	Transcription factor ILI5 OS=Oryza sativa subsp. japonica (Rice) PE=1 SV=1	--	--	PREDICTED: transcription factor bHLH135-like [Setaria italica]	molecular function: binding (GO:0005488);; cellular component: cell (GO:0005623);; cellular component: organelle (GO:0043226);; cellular component: cell part (GO:0044464);;
Zmw_sc00715.1.g00020.1.am.mk	1.99e-08	-3.63555	down	--	--	--	--	--	--	--	--	--	--	--	--	--
Zmw_sc00726.1.g00020.1.sm.mk	2.38e-06	-3.96162	down	--	--	--	--	--	--	--	Plant protein of unknown function	Putative UPF0481 protein At3g02645 GN=At3g02645 OS=Arabidopsis thaliana (Mouse-ear cress) PE=3 SV=1	--	--	hypothetical protein SORBIDRAFT_09g000700 [Sorghum bicolor]	--
Zmw_sc00747.1.g00070.1.sm.mkhc	0.00427968	-1.24449	down	[G]	Carbohydrate transport and metabolism	Cellular Component: extracellular region (GO:0005576);; Biological Process: carbohydrate metabolic process (GO:0005975);; Cellular Component: cytoplasmic membrane-bounded vesicle (GO:0016023);; Molecular Function: mannan endo-1,4-beta-mannosidase activity (GO:0016985);;	--	--	--	--	Cellulase (glycosyl hydrolase family 5);; Sugar-binding cellulase-like	Mannan endo-1,4-beta-mannosidase 2 (Precursor) OS=Oryza sativa subsp. japonica (Rice) PE=2 SV=2	--	--	uncharacterized protein LOC100191416 [Zea mays]	molecular function: catalytic activity (GO:0003824);; biological process: metabolic process (GO:0008152);; cellular component: cell (GO:0005623);; cellular component: organelle (GO:0043226);; cellular component: extracellular region (GO:0005576);; cellular component: cell part (GO:0044464);;
Zmw_sc00796.1.g00290.1.sm.mkhc	0.000119	-1.11627	down	[R]	General function prediction only	Cellular Component: vacuole (GO:0005773);; Cellular Component: plasma membrane (GO:0005886);; Biological Process: response to auxin (GO:0009733);; Molecular Function: FMN binding (GO:0010181);; Molecular Function: oxidoreductase activity, acting on NAD(P)H, quinone or similar compound as acceptor (GO:0016655);; Biological Process: negative regulation of transcription, DNA-templated (GO:0045892);;…	K03809|1.39734e-118|obr:102718456|minor allergen Alt a 7-like; K03809 Trp repressor binding protein (A)	--	[R]	General function prediction only	NADPH-dependent FMN reductase;; Flavodoxin;; Flavodoxin-like fold	NAD(P)H dehydrogenase (quinone) FQR1 {ECO:0000305} OS=Arabidopsis thaliana (Mouse-ear cress) PE=1 SV=1	--	--	PREDICTED: minor allergen Alt a 7-like [Brachypodium distachyon]	cellular component: membrane (GO:0016020);; cellular component: cell part (GO:0044464);; cellular component: organelle (GO:0043226);; cellular component: cell (GO:0005623);; molecular function: catalytic activity (GO:0003824);; molecular function: binding (GO:0005488);; biological process: metabolic process (GO:0008152);; biological process: response to stimulus (GO:0050896);; biological process:…
Zmw_sc00822.1.g00150.1.sm.mk	5.06e-07	-2.10386	down	--	--	Cellular Component: extracellular region (GO:0005576);; Cellular Component: cell wall (GO:0005618);; Biological Process: syncytium formation (GO:0006949);; Biological Process: plant-type cell wall organization (GO:0009664);; Cellular Component: membrane (GO:0016020);; Cellular Component: cytoplasmic membrane-bounded vesicle (GO:0016023);;	--	--	--	--	Pollen allergen;; Rare lipoprotein A (RlpA)-like double-psi beta-barrel	Expansin-A4 (Precursor) OS=Oryza sativa subsp. japonica (Rice) PE=2 SV=1	--	--	hypothetical protein SORBIDRAFT_03g038290 [Sorghum bicolor]	biological process: developmental process (GO:0032502);; biological process: single-organism process (GO:0044699);; biological process: cellular process (GO:0009987);; biological process: cellular component organization or biogenesis (GO:0071840);; cellular component: cell part (GO:0044464);; cellular component: membrane (GO:0016020);; cellular component: organelle (GO:0043226);; cellular compone…
Zmw_sc00824.1.g00020.1.am.mk	1.1e-36	-3.00949	down	--	--	Biological Process: metabolic process (GO:0008152);; Molecular Function: transferase activity, transferring hexosyl groups (GO:0016758);;	--	--	[GC]	Carbohydrate transport and metabolism;; Energy production and conversion	UDP-glucoronosyl and UDP-glucosyl transferase	UDP-glycosyltransferase 74E1 GN=UGT74E1 OS=Arabidopsis thaliana (Mouse-ear cress) PE=3 SV=1	--	--	PREDICTED: UDP-glycosyltransferase 74F2-like [Zea mays]	molecular function: catalytic activity (GO:0003824);; biological process: metabolic process (GO:0008152);;
Zmw_sc00860.1.g00010.1.sm.mkhc	1.28e-44	-4.40016	down	[E]	Amino acid transport and metabolism	Molecular Function: nucleotide binding (GO:0000166);; Biological Process: transcription, DNA-templated (GO:0006351);; Biological Process: fatty acid biosynthetic process (GO:0006633);; Biological Process: coenzyme metabolic process (GO:0006732);; Biological Process: sulfur compound metabolic process (GO:0006790);; Biological Process: phosphate-containing compound metabolic process (GO:0006796);; …	--	--	--	--	Nitrogen regulatory protein P-II	Nitrogen regulatory protein P-II homolog (Precursor) OS=Oryza sativa subsp. japonica (Rice) PE=2 SV=1	--	--	PREDICTED: nitrogen regulatory protein P-II homolog isoform X3 [Setaria italica]	cellular component: organelle (GO:0043226);; cellular component: cell (GO:0005623);; cellular component: cell part (GO:0044464);; biological process: metabolic process (GO:0008152);; biological process: single-organism process (GO:0044699);; biological process: cellular process (GO:0009987);; biological process: biological regulation (GO:0065007);; biological process: response to stimulus (GO:005…
Zmw_sc00860.1.g00060.1.sm.mk	1.76e-46	-4.36466	down	--	--	--	--	--	--	--	--	--	--	--	PREDICTED: uncharacterized protein LOC101757652 isoform X1 [Setaria italica]	--
Zmw_sc00860.1.g00110.1.am.mk	1.26e-05	-2.21257	down	--	--	Cellular Component: plastid (GO:0009536);;	--	--	--	--	Plant protein of unknown function	UPF0481 protein At3g47200 GN=At3g47200 OS=Arabidopsis thaliana (Mouse-ear cress) PE=2 SV=1	--	--	hypothetical protein SORBIDRAFT_09g002560 [Sorghum bicolor]	cellular component: organelle (GO:0043226);; cellular component: cell (GO:0005623);; cellular component: cell part (GO:0044464);;
Zmw_sc00860.1.g00190.1.es.mkhc	5.92e-08	-1.10882	down	[P]	Inorganic ion transport and metabolism	Cellular Component: plasma membrane (GO:0005886);; Biological Process: zinc ion transport (GO:0006829);; Cellular Component: plant-type vacuole membrane (GO:0009705);; Biological Process: detoxification of cobalt ion (GO:0010299);; Biological Process: detoxification of zinc ion (GO:0010312);; Cellular Component: integral component of membrane (GO:0016021);; Molecular Function: metal ion transmemb…	K14689|9.17099e-179|mus:103991743|metal tolerance protein 1-like; K14689 solute carrier family 30 (zinc transporter), member 2 (A)	--	[P]	Inorganic ion transport and metabolism	Cation efflux family	Metal tolerance protein 1 OS=Oryza sativa subsp. japonica (Rice) PE=2 SV=1	--	--	PREDICTED: metal tolerance protein 1-like [Musa acuminata subsp. malaccensis]	biological process: response to stimulus (GO:0050896);; biological process: single-organism process (GO:0044699);; biological process: cellular process (GO:0009987);; biological process: localization (GO:0051179);; molecular function: transporter activity (GO:0005215);; cellular component: membrane (GO:0016020);; cellular component: membrane part (GO:0044425);; cellular component: cell part (GO:0…
Zmw_sc00860.1.g00220.1.am.mk	9.57e-22	-3.97191	down	--	--	Molecular Function: DNA binding (GO:0003677);; Molecular Function: metal ion binding (GO:0046872);;	--	--	[R]	General function prediction only	Zinc finger C-x8-C-x5-C-x3-H type (and similar)	Zinc finger CCCH domain-containing protein 33 GN=OSJNBa0056I11.7 OS=Oryza sativa subsp. japonica (Rice) PE=2 SV=1	--	--	PREDICTED: zinc finger CCCH domain-containing protein 33-like [Setaria italica]	molecular function: binding (GO:0005488);;
Zmw_sc00860.1.g00240.1.am.mk	1.28e-33	-3.9617	down	--	--	Cellular Component: mitochondrion (GO:0005739);;	--	--	--	--	--	--	--	--	PREDICTED: uncharacterized protein LOC103629171 [Zea mays]	cellular component: organelle (GO:0043226);; cellular component: cell (GO:0005623);; cellular component: cell part (GO:0044464);;
Zmw_sc00860.1.g00270.1.am.mk	8.38e-10	-2.91756	down	[O]	Posttranslational modification, protein turnover, chaperones	Molecular Function: nucleotide binding (GO:0000166);; Molecular Function: protein kinase activity (GO:0004672);; Biological Process: signal transduction (GO:0007165);; Biological Process: response to hormone (GO:0009725);; Cellular Component: membrane (GO:0016020);; Cellular Component: cytoplasmic membrane-bounded vesicle (GO:0016023);; Biological Process: membrane organization (GO:0016044);; Bio…	--	--	[T]	Signal transduction mechanisms	DnaJ domain;; Protein tyrosine kinase;; Protein kinase domain	Putative serine/threonine-protein kinase-like protein CCR3 (Precursor) GN=F27K19.130 OS=Arabidopsis thaliana (Mouse-ear cress) PE=2 SV=1	--	--	PREDICTED: putative serine/threonine-protein kinase-like protein CCR3 [Musa acuminata subsp. malaccensis]	cellular component: membrane (GO:0016020);; cellular component: cell part (GO:0044464);; cellular component: organelle (GO:0043226);; cellular component: cell (GO:0005623);; biological process: response to stimulus (GO:0050896);; biological process: biological regulation (GO:0065007);; biological process: cellular process (GO:0009987);; biological process: metabolic process (GO:0008152);; molecul…
Zmw_sc00860.1.g00290.1.sm.mkhc	9.27e-98	-4.42457	down	--	--	Molecular Function: binding (GO:0005488);; Cellular Component: mitochondrion (GO:0005739);; Biological Process: gene expression (GO:0010467);; Biological Process: RNA metabolic process (GO:0016070);;	K04650|0|sita:101781442|uncharacterized LOC101781442; K04650 nuclear receptor co-repressor 1 (A)	--	[K]	Transcription	Myb-like DNA-binding domain;; Myb-like DNA-binding domain	--	--	--	PREDICTED: uncharacterized protein LOC101781442 isoform X1 [Setaria italica]	biological process: cellular process (GO:0009987);; biological process: metabolic process (GO:0008152);; molecular function: binding (GO:0005488);; cellular component: cell part (GO:0044464);; cellular component: organelle (GO:0043226);; cellular component: cell (GO:0005623);;
Zmw_sc00924.1.g00230.1.am.mk	3.3e-07	-3.89065	down	--	--	Molecular Function: ATP binding (GO:0005524);; Cellular Component: mitochondrion (GO:0005739);; Molecular Function: kinase activity (GO:0016301);; Biological Process: phosphorylation (GO:0016310);; Molecular Function: phosphotransferase activity, alcohol group as acceptor (GO:0016773);;	K12446|4.64521e-49|sbi:SORBI_10g029125|SORBIDRAFT_10g029125, Sb10g029125; hypothetical protein; K12446 L-arabinokinase [EC:2.7.1.46] (A)	Amino sugar and nucleotide sugar metabolism (ko00520)	[G]	Carbohydrate transport and metabolism	GHMP kinases C terminal;; GHMP kinases N terminal domain	L-arabinokinase OS=Arabidopsis thaliana (Mouse-ear cress) PE=1 SV=1	--	--	PREDICTED: L-arabinokinase-like isoform X4 [Setaria italica]	cellular component: cell part (GO:0044464);; cellular component: cell (GO:0005623);; cellular component: organelle (GO:0043226);; molecular function: catalytic activity (GO:0003824);; molecular function: binding (GO:0005488);; biological process: cellular process (GO:0009987);; biological process: metabolic process (GO:0008152);;
Zmw_sc00993.1.g00110.1.am.mk	6.26e-12	-1.71414	down	--	--	Cellular Component: intracellular (GO:0005622);; Molecular Function: zinc ion binding (GO:0008270);;	--	--	[R]	General function prediction only	Zn-finger in Ran binding protein and others	--	--	--	uncharacterized LOC100277462 [Zea mays]	cellular component: cell part (GO:0044464);; cellular component: cell (GO:0005623);; molecular function: binding (GO:0005488);;
Zmw_sc01034.1.g00090.1.am.mk	7.16e-07	-1.41766	down	--	--	--	--	--	--	--	--	--	--	--	--	--
Zmw_sc01070.1.g00110.1.sm.mkhc	5.92e-08	-1.30886	down	[EH]	Amino acid transport and metabolism;; Coenzyme transport and metabolism	Biological Process: branched-chain amino acid metabolic process (GO:0009081);; Molecular Function: L-leucine transaminase activity (GO:0052654);; Molecular Function: L-valine transaminase activity (GO:0052655);; Molecular Function: L-isoleucine transaminase activity (GO:0052656);;	K00826|0|obr:102711686|branched-chain-amino-acid aminotransferase 3, chloroplastic-like; K00826 branched-chain amino acid aminotransferase [EC:2.6.1.42] (A)	Valine, leucine and isoleucine degradation (ko00280);; Valine, leucine and isoleucine biosynthesis (ko00290);; Pantothenate and CoA biosynthesis (ko00770);; 2-Oxocarboxylic acid metabolism (ko01210);; Biosynthesis of amino acids (ko01230)	[E]	Amino acid transport and metabolism	Aminotransferase class IV	Branched-chain-amino-acid aminotransferase 3, chloroplastic {ECO:0000303|PubMed:12068099} (Precursor) OS=Arabidopsis thaliana (Mouse-ear cress) PE=1 SV=1	--	--	PREDICTED: branched-chain-amino-acid aminotransferase 3, chloroplastic-like [Oryza brachyantha]	molecular function: catalytic activity (GO:0003824);; biological process: metabolic process (GO:0008152);; biological process: cellular process (GO:0009987);; biological process: single-organism process (GO:0044699);;
Zmw_sc01070.1.g00290.1.am.mk	0.000381	-1.07784	down	--	--	Cellular Component: mitochondrion (GO:0005739);;	--	--	[R]	General function prediction only	Protein of unknown function, DUF607	Calcium uniporter protein 2, mitochondrial (Precursor) OS=Arabidopsis thaliana (Mouse-ear cress) PE=2 SV=1	--	--	PREDICTED: uncharacterized protein LOC103633091 [Zea mays]	cellular component: cell part (GO:0044464);; cellular component: cell (GO:0005623);; cellular component: organelle (GO:0043226);;
Zmw_sc01077.1.g00100.1.am.mk	6.99e-30	#NAME?	down	--	--	--	--	--	--	--	--	--	--	--	--	--
Zmw_sc01102.1.g00030.1.am.mk	3.97e-05	-1.46961	down	--	--	--	--	--	--	--	--	--	--	--	--	--
Zmw_sc01102.1.g00100.1.am.mk	5.68e-15	-4.2405	down	--	--	--	--	--	--	--	--	--	--	--	--	--
Zmw_sc01102.1.g00130.1.am.mk	6.18e-29	-5.29333	down	--	--	Molecular Function: protein serine/threonine kinase activity (GO:0004674);; Molecular Function: ATP binding (GO:0005524);; Biological Process: protein phosphorylation (GO:0006468);; Cellular Component: membrane (GO:0016020);; Cellular Component: cytoplasmic membrane-bounded vesicle (GO:0016023);; Molecular Function: carbohydrate binding (GO:0030246);;	K04730|1.26854e-47|zma:103647077|probable L-type lectin-domain containing receptor kinase S.5; K04730 interleukin-1 receptor-associated kinase 1 [EC:2.7.11.1] (A)	--	--	--	Protein tyrosine kinase;; Protein kinase domain	Probable L-type lectin-domain containing receptor kinase S.5 (Precursor) GN=LECRKS5 OS=Arabidopsis thaliana (Mouse-ear cress) PE=2 SV=1	--	--	PREDICTED: probable L-type lectin-domain containing receptor kinase S.5 [Zea mays]	cellular component: cell (GO:0005623);; cellular component: organelle (GO:0043226);; cellular component: cell part (GO:0044464);; cellular component: membrane (GO:0016020);; molecular function: catalytic activity (GO:0003824);; molecular function: binding (GO:0005488);; biological process: cellular process (GO:0009987);; biological process: metabolic process (GO:0008152);;
Zmw_sc01113.1.g00110.1.sm.mk	0.000115	-1.45251	down	[H]	Coenzyme transport and metabolism	Molecular Function: ATP binding (GO:0005524);; Cellular Component: mitochondrion (GO:0005739);; Cellular Component: chloroplast stroma (GO:0009570);; Cellular Component: chloroplast inner membrane (GO:0009706);; Cellular Component: magnesium chelatase complex (GO:0010007);; Biological Process: chlorophyll biosynthetic process (GO:0015995);; Molecular Function: magnesium chelatase activity (GO:001…	K03403|0|sbi:SORBI_06g032740|SORBIDRAFT_06g032740, Sb06g032740; hypothetical protein; K03403 magnesium chelatase subunit H [EC:6.6.1.1] (A)	Porphyrin and chlorophyll metabolism (ko00860)	--	--	CobN/Magnesium Chelatase;; Domain of unknown function (DUF3479)	Magnesium-chelatase subunit ChlH, chloroplastic (Precursor) GN=CHLH OS=Oryza sativa subsp. indica (Rice) PE=3 SV=1	--	--	hypothetical protein SORBIDRAFT_06g032740 [Sorghum bicolor]	biological process: cellular process (GO:0009987);; biological process: single-organism process (GO:0044699);; biological process: metabolic process (GO:0008152);; molecular function: binding (GO:0005488);; molecular function: catalytic activity (GO:0003824);; cellular component: organelle (GO:0043226);; cellular component: cell (GO:0005623);; cellular component: organelle part (GO:0044422);; cel…
Zmw_sc01113.1.g00200.1.am.mkhc	1.34e-60	-4.1912	down	--	--	Cellular Component: intracellular (GO:0005622);; Molecular Function: zinc ion binding (GO:0008270);;	--	--	--	--	Domain of unknown function (DUF303)	Probable carbohydrate esterase At4g34215 GN=At4g34215 OS=Arabidopsis thaliana (Mouse-ear cress) PE=1 SV=2	--	--	PREDICTED: LOC100285397 isoform X2 [Zea mays]	molecular function: binding (GO:0005488);; cellular component: cell part (GO:0044464);; cellular component: cell (GO:0005623);;
Zmw_sc01113.1.g00210.1.am.mk	2.51e-49	-5.21448	down	--	--	Cellular Component: membrane (GO:0016020);;	--	--	--	--	--	--	--	--	PREDICTED: uncharacterized protein LOC101784245 [Setaria italica]	cellular component: membrane (GO:0016020);;
Zmw_sc01117.1.g00160.1.am.mk	0.00886433	-1.23062	down	--	--	--	--	--	--	--	--	--	--	--	--	--
Zmw_sc01140.1.g00080.1.am.mk	0.00910606	-1.47169	down	--	--	Molecular Function: glycine-tRNA ligase activity (GO:0004820);; Molecular Function: ATP binding (GO:0005524);; Cellular Component: cytoplasm (GO:0005737);; Biological Process: glycyl-tRNA aminoacylation (GO:0006426);; Molecular Function: transferase activity, transferring hexosyl groups (GO:0016758);;	--	--	[GC]	Carbohydrate transport and metabolism;; Energy production and conversion	UDP-glucoronosyl and UDP-glucosyl transferase	Anthocyanidin 5,3-O-glucosyltransferase GN=RhGT1 OS=Rosa hybrid cultivar PE=2 SV=1	--	--	hypothetical protein SORBIDRAFT_10g010590 [Sorghum bicolor]	biological process: single-organism process (GO:0044699);; biological process: cellular process (GO:0009987);; biological process: metabolic process (GO:0008152);; molecular function: catalytic activity (GO:0003824);; molecular function: binding (GO:0005488);; cellular component: cell part (GO:0044464);; cellular component: cell (GO:0005623);;
Zmw_sc01190.1.g00150.1.am.mk	6.5e-09	-1.1949	down	--	--	--	--	--	--	--	--	Homeobox-leucine zipper protein HOX16 OS=Oryza sativa subsp. japonica (Rice) PE=2 SV=1	--	--	--	--
Zmw_sc01237.1.g00160.1.sm.mkhc	1.51e-11	-2.56536	down	--	--	Molecular Function: ATP binding (GO:0005524);; Cellular Component: cell wall (GO:0005618);; Cellular Component: nuclear envelope (GO:0005635);; Cellular Component: mitochondrion (GO:0005739);; Cellular Component: plasma membrane (GO:0005886);; Cellular Component: chloroplast stroma (GO:0009570);; Molecular Function: protein domain specific binding (GO:0019904);; Biological Process: response to ca…	K06630|1.11861e-132|zma:100285226|csu614a; LOC100285226; K06630 14-3-3 protein epsilon (A)	--	[O]	Posttranslational modification, protein turnover, chaperones	14-3-3 protein	14-3-3-like protein GF14-C GN=OJ1124_B05.7 OS=Oryza sativa subsp. japonica (Rice) PE=1 SV=1	--	--	14-3-3-like protein [Saccharum hybrid cultivar CP65-357]	cellular component: membrane (GO:0016020);; cellular component: cell part (GO:0044464);; cellular component: organelle part (GO:0044422);; cellular component: cell (GO:0005623);; cellular component: organelle (GO:0043226);; molecular function: binding (GO:0005488);; biological process: response to stimulus (GO:0050896);;
Zmw_sc01515.1.g00110.1.am.mk	6.06e-30	-5.49773	down	--	--	--	--	--	--	--	--	--	--	--	--	--
Zmw_sc01515.1.g00120.1.sm.mk	4.4e-09	-1.59472	down	--	--	Molecular Function: hydrolase activity, hydrolyzing O-glycosyl compounds (GO:0004553);; Biological Process: carbohydrate metabolic process (GO:0005975);; Cellular Component: cytoplasmic membrane-bounded vesicle (GO:0016023);; Molecular Function: cation binding (GO:0043169);;	--	--	--	--	Glycosyl hydrolases family 17	Glucan endo-1,3-beta-glucosidase 6 (Precursor) GN=At5g58090 OS=Arabidopsis thaliana (Mouse-ear cress) PE=1 SV=2	--	--	putative glycosyl hydrolase [Oryza sativa Japonica Group]	cellular component: organelle (GO:0043226);; cellular component: cell (GO:0005623);; cellular component: cell part (GO:0044464);; molecular function: catalytic activity (GO:0003824);; molecular function: binding (GO:0005488);; biological process: metabolic process (GO:0008152);;
Zmw_sc01617.1.g00140.1.sm.mk	0.00116453	-1.96728	down	[I]	Lipid transport and metabolism	Molecular Function: catalytic activity (GO:0003824);; Biological Process: acetate metabolic process (GO:0006083);; Cellular Component: chloroplast (GO:0009507);;	K01895|4.55196e-39|sita:101767488|acetate--CoA ligase ACS, chloroplastic/glyoxysomal-like; K01895 acetyl-CoA synthetase [EC:6.2.1.1] (A)	Glycolysis / Gluconeogenesis (ko00010);; Pyruvate metabolism (ko00620);; Propanoate metabolism (ko00640);; Carbon metabolism (ko01200)	[I]	Lipid transport and metabolism	--	Acetyl-coenzyme A synthetase, chloroplastic/glyoxysomal (Precursor) GN=ACS OS=Arabidopsis thaliana (Mouse-ear cress) PE=1 SV=1	--	--	putative AMP-dependent synthetase and ligase superfamily protein isoform 1 [Zea mays]	cellular component: organelle (GO:0043226);; cellular component: cell (GO:0005623);; cellular component: cell part (GO:0044464);; biological process: metabolic process (GO:0008152);; biological process: single-organism process (GO:0044699);; biological process: cellular process (GO:0009987);; molecular function: catalytic activity (GO:0003824);;
Zmw_sc01650.1.g00070.1.am.mk	4.39e-20	-7.31181	down	--	--	Cellular Component: mitochondrion (GO:0005739);;	--	--	--	--	Cytochrome oxidase complex assembly protein 1	--	--	--	PREDICTED: uncharacterized protein LOC101763724 [Setaria italica]	cellular component: cell (GO:0005623);; cellular component: organelle (GO:0043226);; cellular component: cell part (GO:0044464);;
Zmw_sc01659.1.g00080.1.am.mk	5.34e-31	-5.42641	down	--	--	--	--	--	--	--	--	--	--	--	--	--
Zmw_sc01710.1.g00170.1.sm.mk	1.11e-13	-2.57622	down	[KL]	Transcription;; Replication, recombination and repair	Molecular Function: nucleic acid binding (GO:0003676);; Biological Process: cellular process (GO:0009987);; Biological Process: regulation of gene expression (GO:0010468);; Molecular Function: hydrolase activity, acting on acid anhydrides, in phosphorus-containing anhydrides (GO:0016818);; Cellular Component: intracellular part (GO:0044424);; Biological Process: single-organism process (GO:004469…	K11647|3.84173e-92|sita:101753871|ATP-dependent helicase BRM-like; K11647 SWI/SNF-related matrix-associated actin-dependent regulator of chromatin subfamily A member 2/4 [EC:3.6.4.-] (A)	--	[BK]	Chromatin structure and dynamics;; Transcription	--	ATP-dependent helicase BRM OS=Arabidopsis thaliana (Mouse-ear cress) PE=1 SV=1	--	--	PREDICTED: ATP-dependent helicase BRM-like isoform X2 [Setaria italica]	molecular function: binding (GO:0005488);; molecular function: catalytic activity (GO:0003824);; biological process: cellular process (GO:0009987);; biological process: single-organism process (GO:0044699);; biological process: biological regulation (GO:0065007);; biological process: metabolic process (GO:0008152);; cellular component: cell part (GO:0044464);; cellular component: cell (GO:0005623…
Zmw_sc01755.1.g00060.1.sm.mkhc	1.21e-16	-2.31237	down	--	--	Cellular Component: endoplasmic reticulum (GO:0005783);; Cellular Component: membrane (GO:0016020);;	--	--	[S]	Function unknown	--	--	--	--	PREDICTED: uncharacterized protein LOC101752972 isoform X2 [Setaria italica]	cellular component: cell part (GO:0044464);; cellular component: membrane (GO:0016020);; cellular component: organelle (GO:0043226);; cellular component: cell (GO:0005623);;
Zmw_sc01788.1.g00030.1.sm.mk	4.39e-14	-2.30905	down	[R]	General function prediction only	Molecular Function: alcohol dehydrogenase activity, zinc-dependent (GO:0004024);; Molecular Function: zinc ion binding (GO:0008270);; Molecular Function: electron carrier activity (GO:0009055);; Biological Process: lignin biosynthetic process (GO:0009809);; Molecular Function: heme binding (GO:0020037);; Biological Process: electron transport chain (GO:0022900);; Molecular Function: cinnamyl-alco…	K00083|0|sita:101774322|cinnamyl alcohol dehydrogenase 2-like; K00083 cinnamyl-alcohol dehydrogenase [EC:1.1.1.195] (A)	Phenylpropanoid biosynthesis (ko00940)	[Q]	Secondary metabolites biosynthesis, transport and catabolism	Alcohol dehydrogenase GroES-like domain;; Zinc-binding dehydrogenase	Cinnamyl alcohol dehydrogenase 2 OS=Oryza sativa subsp. japonica (Rice) PE=1 SV=1	--	--	PREDICTED: cinnamyl alcohol dehydrogenase 2-like [Setaria italica]	biological process: response to stimulus (GO:0050896);; biological process: cellular process (GO:0009987);; biological process: single-organism process (GO:0044699);; biological process: metabolic process (GO:0008152);; molecular function: binding (GO:0005488);; molecular function: electron carrier activity (GO:0009055);; molecular function: catalytic activity (GO:0003824);;
Zmw_sc01788.1.g00100.1.sm.mkhc	2.24e-05	-1.11478	down	--	--	Cellular Component: membrane (GO:0016020);;	--	--	--	--	--	Uncharacterized membrane protein At1g16860 GN=At1g16860 OS=Arabidopsis thaliana (Mouse-ear cress) PE=1 SV=1	--	--	hypothetical protein OsI_23821 [Oryza sativa Indica Group]	cellular component: membrane (GO:0016020);;
Zmw_sc01895.1.g00190.1.am.mkhc	1.87e-06	-1.29733	down	--	--	Molecular Function: hydrolase activity, hydrolyzing O-glycosyl compounds (GO:0004553);; Cellular Component: cell wall (GO:0005618);; Biological Process: cellular glucan metabolic process (GO:0006073);; Cellular Component: cytoplasmic membrane-bounded vesicle (GO:0016023);; Molecular Function: xyloglucan:xyloglucosyl transferase activity (GO:0016762);; Cellular Component: apoplast (GO:0048046);;	K08235|7.94472e-162|sita:101759668|probable xyloglucan endotransglucosylase/hydrolase protein 32-like; K08235 xyloglucan:xyloglucosyl transferase [EC:2.4.1.207] (A)	--	--	--	Glycosyl hydrolases family 16;; Xyloglucan endo-transglycosylase (XET) C-terminus	Probable xyloglucan endotransglucosylase/hydrolase protein 32 (Precursor) GN=XTH32 OS=Arabidopsis thaliana (Mouse-ear cress) PE=2 SV=1	--	--	TPA: xyloglucan endotransglucosylase/hydrolase protein 32 [Zea mays]	cellular component: cell part (GO:0044464);; cellular component: extracellular region (GO:0005576);; cellular component: organelle (GO:0043226);; cellular component: cell (GO:0005623);; biological process: cellular process (GO:0009987);; biological process: metabolic process (GO:0008152);; molecular function: catalytic activity (GO:0003824);;
Zmw_sc01938.1.g00020.1.am.mkhc	2.98e-11	-1.84926	down	[E]	Amino acid transport and metabolism	Molecular Function: arginase activity (GO:0004053);; Cellular Component: mitochondrion (GO:0005739);; Biological Process: arginine catabolic process (GO:0006527);; Cellular Component: chloroplast (GO:0009507);; Biological Process: defense response to bacterium (GO:0042742);; Molecular Function: cobalt ion binding (GO:0050897);;	K01476|0|sbi:SORBI_06g000580|SORBIDRAFT_06g000580, Sb06g000580; hypothetical protein; K01476 arginase [EC:3.5.3.1] (A)	Arginine and proline metabolism (ko00330);; Biosynthesis of amino acids (ko01230)	[E]	Amino acid transport and metabolism	Arginase family	Arginase 1, mitochondrial (Precursor) OS=Oryza sativa subsp. japonica (Rice) PE=2 SV=1	--	--	hypothetical protein SORBIDRAFT_06g000580 [Sorghum bicolor]	cellular component: cell (GO:0005623);; cellular component: organelle (GO:0043226);; cellular component: cell part (GO:0044464);; molecular function: binding (GO:0005488);; molecular function: catalytic activity (GO:0003824);; biological process: single-organism process (GO:0044699);; biological process: multi-organism process (GO:0051704);; biological process: cellular process (GO:0009987);; bio…
Zmw_sc01938.1.g00040.1.sm.mk	1.57e-44	-5.00776	down	[CHR]	Energy production and conversion;; Coenzyme transport and metabolism;; General function prediction only	Molecular Function: oxidoreductase activity, acting on the CH-OH group of donors, NAD or NADP as acceptor (GO:0016616);; Molecular Function: NAD binding (GO:0051287);; Biological Process: oxidation-reduction process (GO:0055114);;	--	--	[C]	Energy production and conversion	D-isomer specific 2-hydroxyacid dehydrogenase, NAD binding domain;; NAD binding domain of 6-phosphogluconate dehydrogenase;; NADP oxidoreductase coenzyme F420-dependent	Glyoxylate/hydroxypyruvate reductase A HPR2 GN=HPR2 OS=Arabidopsis thaliana (Mouse-ear cress) PE=1 SV=1	--	--	predicted protein [Hordeum vulgare subsp. vulgare]	molecular function: catalytic activity (GO:0003824);; molecular function: binding (GO:0005488);; biological process: single-organism process (GO:0044699);; biological process: metabolic process (GO:0008152);;
Zmw_sc01938.1.g00050.1.sm.mk	1.17e-10	-6.29337	down	--	--	--	--	--	--	--	Domain of unknown function (DUF4378);; DUF761-associated sequence motif	--	--	--	hypothetical protein ZEAMMB73_084392 [Zea mays]	--
Zmw_sc01938.1.g00060.1.am.mk	4.63e-16	-4.59212	down	[CHR]	Energy production and conversion;; Coenzyme transport and metabolism;; General function prediction only	Cellular Component: cytoplasm (GO:0005737);; Biological Process: photorespiration (GO:0009853);; Molecular Function: hydroxypyruvate reductase activity (GO:0016618);; Molecular Function: glyoxylate reductase (NADP) activity (GO:0030267);; Molecular Function: NAD binding (GO:0051287);; Biological Process: oxidation-reduction process (GO:0055114);;	--	--	[C]	Energy production and conversion	D-isomer specific 2-hydroxyacid dehydrogenase, NAD binding domain;; D-isomer specific 2-hydroxyacid dehydrogenase, catalytic domain	Glyoxylate/hydroxypyruvate reductase HPR3 GN=HPR3 OS=Arabidopsis thaliana (Mouse-ear cress) PE=2 SV=1	--	--	PREDICTED: glyoxylate/hydroxypyruvate reductase HPR3-like [Setaria italica]	cellular component: cell (GO:0005623);; cellular component: cell part (GO:0044464);; molecular function: catalytic activity (GO:0003824);; molecular function: binding (GO:0005488);; biological process: metabolic process (GO:0008152);; biological process: cellular process (GO:0009987);; biological process: single-organism process (GO:0044699);;
Zmw_sc01938.1.g00120.1.sm.mk	1.02e-13	-5.31739	down	--	--	--	--	--	--	--	--	--	--	--	hypothetical protein SORBIDRAFT_06g032510 [Sorghum bicolor]	--
Zmw_sc01964.1.g00020.1.sm.mkhc	2.17e-13	-4.95164	down	--	--	Cellular Component: plasma membrane (GO:0005886);; Cellular Component: plastid (GO:0009536);;	K07466|1.8538e-79|sita:101778285|uncharacterized LOC101778285; K07466 replication factor A1 (A)	DNA replication (ko03030);; Nucleotide excision repair (ko03420);; Mismatch repair (ko03430);; Homologous recombination (ko03440)	--	--	--	Uncharacterized protein At4g28440 GN=At4g28440 OS=Arabidopsis thaliana (Mouse-ear cress) PE=1 SV=1	--	--	PREDICTED: uncharacterized protein At4g28440-like isoform X1 [Setaria italica]	cellular component: membrane (GO:0016020);; cellular component: cell part (GO:0044464);; cellular component: organelle (GO:0043226);; cellular component: cell (GO:0005623);;
Zmw_sc01964.1.g00030.1.am.mk	1.87e-31	-4.47667	down	[J]	Translation, ribosomal structure and biogenesis	Molecular Function: binding (GO:0005488);; Molecular Function: oxidoreductase activity (GO:0016491);;	--	--	[QI]	Secondary metabolites biosynthesis, transport and catabolism;; Lipid transport and metabolism	Cytochrome P450;; Ribosomal L28 family	50S ribosomal protein L28, chloroplastic (Precursor) GN=RPL28 OS=Arabidopsis thaliana (Mouse-ear cress) PE=2 SV=2	--	--	PREDICTED: abscisic acid 8&apos;-hydroxylase 2-like [Setaria italica]	biological process: metabolic process (GO:0008152);; molecular function: catalytic activity (GO:0003824);; molecular function: binding (GO:0005488);;
Zmw_sc01964.1.g00050.1.sm.mkhc	2.36e-51	-4.19574	down	--	--	--	--	--	--	--	--	--	--	--	PREDICTED: uncharacterized protein LOC101770650 [Setaria italica]	--
Zmw_sc01964.1.g00070.1.am.mkhc	5.05e-17	-3.32435	down	--	--	Molecular Function: nucleotide binding (GO:0000166);; Molecular Function: DNA binding (GO:0003677);; Biological Process: DNA metabolic process (GO:0006259);; Biological Process: chromatin organization (GO:0006325);; Cellular Component: intracellular organelle (GO:0043229);; Biological Process: macromolecule modification (GO:0043412);; Molecular Function: metal ion binding (GO:0046872);;	K10638|1.64111e-117|sbi:SORBI_09g000320|SORBIDRAFT_09g000320, Sb09g000320; hypothetical protein; K10638 E3 ubiquitin-protein ligase UHRF1 [EC:6.3.2.19] (A)	--	--	--	SAD/SRA domain;; Zinc finger, C3HC4 type (RING finger)	E3 ubiquitin-protein ligase ORTHRUS 2 GN=F12K22.14 OS=Arabidopsis thaliana (Mouse-ear cress) PE=1 SV=1	--	--	hypothetical protein SORBIDRAFT_09g000320 [Sorghum bicolor]	biological process: metabolic process (GO:0008152);; biological process: cellular component organization or biogenesis (GO:0071840);; biological process: cellular process (GO:0009987);; molecular function: binding (GO:0005488);; cellular component: cell part (GO:0044464);; cellular component: cell (GO:0005623);; cellular component: organelle (GO:0043226);;
Zmw_sc01964.1.g00120.1.sm.mkhc	4.7e-32	-4.18872	down	--	--	Cellular Component: mitochondrion (GO:0005739);; Cellular Component: cytoplasmic membrane-bounded vesicle (GO:0016023);;	--	--	--	--	--	--	--	--	PREDICTED: uncharacterized protein LOC101765916 [Setaria italica]	cellular component: organelle (GO:0043226);; cellular component: cell (GO:0005623);; cellular component: cell part (GO:0044464);;
Zmw_sc01964.1.g00130.1.sm.mkhc	2.12e-30	-4.45645	down	--	--	Molecular Function: small GTPase regulator activity (GO:0005083);; Cellular Component: cytosol (GO:0005829);; Biological Process: intracellular protein transport (GO:0006886);; Biological Process: vesicle-mediated transport (GO:0016192);;	--	--	[U]	Intracellular trafficking, secretion, and vesicular transport	CNH domain	--	--	--	PREDICTED: transforming growth factor-beta receptor-associated protein 1 homolog isoform X2 [Setaria italica]	cellular component: cell part (GO:0044464);; cellular component: cell (GO:0005623);; molecular function: enzyme regulator activity (GO:0030234);; biological process: localization (GO:0051179);; biological process: biological regulation (GO:0065007);;
Zmw_sc01964.1.g00180.1.sm.mkhc	1.61e-78	-4.24612	down	--	--	Cellular Component: ubiquitin ligase complex (GO:0000151);; Molecular Function: ubiquitin-protein transferase activity (GO:0004842);; Biological Process: response to temperature stimulus (GO:0009266);; Biological Process: response to salt stress (GO:0009651);; Biological Process: response to abscisic acid (GO:0009737);; Biological Process: protein ubiquitination (GO:0016567);;	K09561|5.6064e-23|sita:101762127|E3 ubiquitin-protein ligase CHIP-like; K09561 STIP1 homology and U-box containing protein 1 [EC:6.3.2.19] (A)	Ubiquitin mediated proteolysis (ko04120);; Protein processing in endoplasmic reticulum (ko04141)	[O]	Posttranslational modification, protein turnover, chaperones	TPR repeat;; U-box domain;; Tetratricopeptide repeat;; Tetratricopeptide repeat	E3 ubiquitin-protein ligase CHIP {ECO:0000305} OS=Arabidopsis thaliana (Mouse-ear cress) PE=1 SV=1	--	--	E3 ubiquitin-protein ligase CHIP [Morus notabilis]	cellular component: cell part (GO:0044464);; cellular component: macromolecular complex (GO:0032991);; cellular component: cell (GO:0005623);; biological process: response to stimulus (GO:0050896);; biological process: cellular process (GO:0009987);; biological process: metabolic process (GO:0008152);; molecular function: catalytic activity (GO:0003824);;
Zmw_sc01964.1.g00200.1.sm.mk	5.65e-50	-3.77354	down	--	--	Molecular Function: catalytic activity (GO:0003824);; Biological Process: metabolic process (GO:0008152);;	K08247|2.16457e-17|bdi:100836641|methionine S-methyltransferase; K08247 methionine S-methyltransferase [EC:2.1.1.12] (A)	Selenocompound metabolism (ko00450)	--	--	--	Methionine S-methyltransferase GN=K21G20.2 OS=Arabidopsis thaliana (Mouse-ear cress) PE=1 SV=1	--	--	hypothetical protein ZEAMMB73_526134 [Zea mays]	biological process: metabolic process (GO:0008152);; molecular function: catalytic activity (GO:0003824);;
Zmw_sc01964.1.g00210.1.sm.mkhc	1.11e-52	-4.62536	down	--	--	Molecular Function: endoribonuclease activity (GO:0004521);; Cellular Component: nucleus (GO:0005634);; Cellular Component: cytosol (GO:0005829);; Biological Process: virus induced gene silencing (GO:0009616);; Biological Process: response to auxin (GO:0009733);; Biological Process: embryo development ending in seed dormancy (GO:0009793);; Biological Process: auxin metabolic process (GO:0009850);…	K11593|0|sita:101763865|protein argonaute 1B-like; K11593 eukaryotic translation initiation factor 2C (A)	--	[J]	Translation, ribosomal structure and biogenesis	Piwi domain;; PAZ domain;; Domain of unknown function (DUF1785);; Glycine-rich region of argonaut	Protein argonaute 1B GN=OSJNBa0005N02.3 OS=Oryza sativa subsp. japonica (Rice) PE=2 SV=3	--	--	PREDICTED: protein argonaute 1B-like isoform X2 [Setaria italica]	cellular component: cell part (GO:0044464);; cellular component: cell (GO:0005623);; cellular component: organelle (GO:0043226);; biological process: cellular process (GO:0009987);; biological process: multicellular organismal process (GO:0032501);; biological process: multi-organism process (GO:0051704);; biological process: single-organism process (GO:0044699);; biological process: response to …
Zmw_sc01964.1.g00220.1.am.mk	4.23e-08	-3.52013	down	[R]	General function prediction only	Biological Process: cytokinesis (GO:0000910);; Molecular Function: GTP binding (GO:0005525);; Cellular Component: endosome (GO:0005768);; Cellular Component: cytosol (GO:0005829);; Cellular Component: plasma membrane (GO:0005886);; Biological Process: small GTPase mediated signal transduction (GO:0007264);; Cellular Component: cell plate (GO:0009504);; Biological Process: protein transport (GO:00…	--	--	[U]	Intracellular trafficking, secretion, and vesicular transport	Ras family;; Miro-like protein;; ADP-ribosylation factor family;; 50S ribosome-binding GTPase;; Glycine-rich region of argonaut	Ras-related protein RABA2a (Precursor) GN=F21M12.2 OS=Arabidopsis thaliana (Mouse-ear cress) PE=2 SV=1	--	--	hypothetical protein SORBIDRAFT_09g000540 [Sorghum bicolor]	molecular function: binding (GO:0005488);; biological process: localization (GO:0051179);; biological process: biological regulation (GO:0065007);; biological process: response to stimulus (GO:0050896);; biological process: single-organism process (GO:0044699);; biological process: signaling (GO:0023052);; biological process: cellular process (GO:0009987);; cellular component: cell (GO:0005623);;…
Zmw_sc01964.1.g00250.1.sm.mkhc	5.52e-09	-2.04117	down	--	--	Biological Process: cytokinesis (GO:0000910);; Biological Process: tubulin complex assembly (GO:0007021);; Cellular Component: chloroplast (GO:0009507);; Biological Process: embryo development ending in seed dormancy (GO:0009793);;	--	--	[O]	Posttranslational modification, protein turnover, chaperones	CAP-Gly domain	Tubulin-folding cofactor E GN=F26A9.18 OS=Arabidopsis thaliana (Mouse-ear cress) PE=2 SV=1	--	--	Os05g0105300 [Oryza sativa Japonica Group]	biological process: reproductive process (GO:0022414);; biological process: cellular component organization or biogenesis (GO:0071840);; biological process: single-organism process (GO:0044699);; biological process: developmental process (GO:0032502);; biological process: cellular process (GO:0009987);; biological process: multicellular organismal process (GO:0032501);; cellular component: cell p…
Zmw_sc01964.1.g00260.1.am.mkhc	2.8e-22	-2.28984	down	--	--	Cellular Component: membrane (GO:0016020);;	--	--	--	--	Uncharacterized protein conserved in bacteria (DUF2062)	--	--	--	PREDICTED: uncharacterized protein LOC101758215 isoform X2 [Setaria italica]	cellular component: membrane (GO:0016020);;
Zmw_sc01964.1.g00270.1.am.mkhc	1.81e-07	-3.42784	down	--	--	Cellular Component: plasma membrane (GO:0005886);;	--	--	--	--	MAC/Perforin domain	MACPF domain-containing protein At4g24290 GN=At4g24290 OS=Arabidopsis thaliana (Mouse-ear cress) PE=2 SV=1	--	--	hypothetical protein SORBIDRAFT_09g000570 [Sorghum bicolor]	cellular component: cell (GO:0005623);; cellular component: membrane (GO:0016020);; cellular component: cell part (GO:0044464);;
Zmw_sc01974.1.g00010.1.sm.mkhc	0.00169461	-1.05682	down	--	--	Biological Process: defense response (GO:0006952);; Molecular Function: transferase activity, transferring phosphorus-containing groups (GO:0016772);; Biological Process: cellular metabolic process (GO:0044237);; Biological Process: regulation of biological process (GO:0050789);; Biological Process: response to other organism (GO:0051707);;	--	--	[T]	Signal transduction mechanisms	--	Putative cysteine-rich receptor-like protein kinase 16 (Precursor) GN=CRK16 OS=Arabidopsis thaliana (Mouse-ear cress) PE=3 SV=2	--	--	hypothetical protein EUGRSUZ_E03744 [Eucalyptus grandis]	biological process: response to stimulus (GO:0050896);; biological process: biological regulation (GO:0065007);; biological process: cellular process (GO:0009987);; biological process: multi-organism process (GO:0051704);; biological process: metabolic process (GO:0008152);; molecular function: catalytic activity (GO:0003824);;
Zmw_sc01991.1.g00040.1.am.mk	6.51e-05	-1.38081	down	--	--	--	--	--	--	--	--	--	--	--	--	--
Zmw_sc02014.1.g00140.1.am.mk	0.0034542	-1.21474	down	--	--	Cellular Component: extracellular region (GO:0005576);; Biological Process: lipid metabolic process (GO:0006629);; Cellular Component: cytoplasmic membrane-bounded vesicle (GO:0016023);; Molecular Function: hydrolase activity, acting on ester bonds (GO:0016788);;	--	--	--	--	GDSL-like Lipase/Acylhydrolase	GDSL esterase/lipase EXL3 (Precursor) GN=EXL3 OS=Arabidopsis thaliana (Mouse-ear cress) PE=2 SV=1	--	--	PREDICTED: GDSL esterase/lipase EXL3-like [Setaria italica]	biological process: single-organism process (GO:0044699);; biological process: metabolic process (GO:0008152);; molecular function: catalytic activity (GO:0003824);; cellular component: cell part (GO:0044464);; cellular component: organelle (GO:0043226);; cellular component: cell (GO:0005623);; cellular component: extracellular region (GO:0005576);;
Zmw_sc02110.1.g00140.1.am.mk	1.26e-22	-5.46678	down	--	--	Molecular Function: nucleotide binding (GO:0000166);; Biological Process: DNA repair (GO:0006281);; Biological Process: DNA recombination (GO:0006310);; Molecular Function: ATP-dependent helicase activity (GO:0008026);;	K10901|4.55096e-11|sbi:SORBI_04g003070|SORBIDRAFT_04g003070, Sb04g003070; hypothetical protein; K10901 bloom syndrome protein [EC:3.6.4.12] (A)	Homologous recombination (ko03440)	--	--	--	--	--	--	hypothetical protein SORBIDRAFT_04g003070 [Sorghum bicolor]	molecular function: binding (GO:0005488);; molecular function: catalytic activity (GO:0003824);; biological process: metabolic process (GO:0008152);; biological process: response to stimulus (GO:0050896);; biological process: cellular process (GO:0009987);; biological process: single-organism process (GO:0044699);;
Zmw_sc02119.1.g00030.1.sm.mk	1.22e-05	#NAME?	down	--	--	--	--	--	--	--	--	--	--	--	--	--
Zmw_sc02121.1.g00200.1.sm.mk	8.18e-22	#NAME?	down	--	--	--	--	--	--	--	--	--	--	--	--	--
Zmw_sc02156.1.g00020.1.sm.mkhc	1.37e-05	-4.16343	down	[J]	Translation, ribosomal structure and biogenesis	--	K17943|6.47258e-86|sita:101777670|pumilio homolog 1-like; K17943 pumilio RNA-binding family (A)	--	[J]	Translation, ribosomal structure and biogenesis	Nucleic acid binding protein NABP;; Pumilio-family RNA binding repeat	Pumilio homolog 3 GN=APUM3 OS=Arabidopsis thaliana (Mouse-ear cress) PE=1 SV=1	--	--	Pumilio-like protein 2 [Triticum urartu]	--
Zmw_sc02156.1.g00050.1.am.mk	0.000219	-1.05874	down	--	--	Cellular Component: chloroplast thylakoid membrane (GO:0009535);; Biological Process: leaf morphogenesis (GO:0009965);; Biological Process: cellular cation homeostasis (GO:0030003);; Biological Process: cell differentiation (GO:0030154);; Molecular Function: heat shock protein binding (GO:0031072);; Biological Process: positive regulation of catalytic activity (GO:0043085);; Biological Process: p…	--	--	--	--	--	--	--	--	PREDICTED: uncharacterized protein LOC101776841 [Setaria italica]	biological process: biological regulation (GO:0065007);; biological process: single-organism process (GO:0044699);; biological process: developmental process (GO:0032502);; biological process: cellular process (GO:0009987);; biological process: multicellular organismal process (GO:0032501);; biological process: localization (GO:0051179);; molecular function: binding (GO:0005488);; cellular compon…
Zmw_sc02156.1.g00070.1.am.mkhc	1.41e-05	-1.02297	down	[MG]	Cell wall/membrane/envelope biogenesis;; Carbohydrate transport and metabolism	Cellular Component: chloroplast (GO:0009507);; Biological Process: response to stimulus (GO:0050896);;	--	--	[G]	Carbohydrate transport and metabolism	NADH(P)-binding	Uncharacterized protein At2g37660, chloroplastic (Precursor) GN=At2g37660 OS=Arabidopsis thaliana (Mouse-ear cress) PE=1 SV=2	--	--	PREDICTED: uncharacterized protein At2g37660, chloroplastic-like isoform X2 [Phoenix dactylifera]	cellular component: organelle (GO:0043226);; cellular component: cell (GO:0005623);; cellular component: cell part (GO:0044464);; biological process: response to stimulus (GO:0050896);;
Zmw_sc02156.1.g00090.1.sm.mkhc	4.18e-32	-5.45145	down	--	--	Cellular Component: mitochondrion (GO:0005739);;	--	--	[U]	Intracellular trafficking, secretion, and vesicular transport	Rab5-interacting protein (Rab5ip)	--	--	--	PREDICTED: uncharacterized protein C20orf24 homolog [Setaria italica]	cellular component: cell (GO:0005623);; cellular component: organelle (GO:0043226);; cellular component: cell part (GO:0044464);;
Zmw_sc02156.1.g00140.1.am.mk	6.23e-27	-3.59945	down	--	--	Biological Process: response to stress (GO:0006950);; Cellular Component: chloroplast (GO:0009507);; Cellular Component: plastid envelope (GO:0009526);; Biological Process: response to organic substance (GO:0010033);; Cellular Component: membrane (GO:0016020);; Biological Process: organic substance transport (GO:0071702);; Biological Process: response to oxygen-containing compound (GO:1901700);;	--	--	--	--	Domain of unknown function;; Tim17/Tim22/Tim23/Pmp24 family	Outer envelope pore protein 16, chloroplastic GN=OEP16 OS=Pisum sativum (Garden pea) PE=1 SV=1	--	--	Os05g0111200 [Oryza sativa Japonica Group]	cellular component: cell part (GO:0044464);; cellular component: membrane (GO:0016020);; cellular component: cell (GO:0005623);; cellular component: organelle (GO:0043226);; cellular component: organelle part (GO:0044422);; biological process: response to stimulus (GO:0050896);; biological process: localization (GO:0051179);;
Zmw_sc02156.1.g00150.1.sm.mkhc	2.78e-39	-4.43768	down	--	--	--	--	--	--	--	Metallothionein	--	--	--	--	--
Zmw_sc02156.1.g00200.1.sm.mk	1.11e-49	-3.15172	down	--	--	Molecular Function: ubiquitin-protein transferase activity (GO:0004842);; Molecular Function: protein binding (GO:0005515);; Molecular Function: zinc ion binding (GO:0008270);; Molecular Function: kinase activity (GO:0016301);; Biological Process: defense response to bacterium (GO:0042742);; Biological Process: protein autoubiquitination (GO:0051865);;	--	--	--	--	Ankyrin repeats (many copies);; Ankyrin repeat	E3 ubiquitin-protein ligase XB3 OS=Oryza sativa subsp. japonica (Rice) PE=1 SV=1	--	--	hypothetical protein ZEAMMB73_503567 [Zea mays]	molecular function: binding (GO:0005488);; molecular function: catalytic activity (GO:0003824);; biological process: multi-organism process (GO:0051704);; biological process: cellular process (GO:0009987);; biological process: response to stimulus (GO:0050896);; biological process: metabolic process (GO:0008152);;
Zmw_sc02252.1.g00110.1.sm.mkhc	8.28e-07	-1.01878	down	[F]	Nucleotide transport and metabolism	Molecular Function: CTP synthase activity (GO:0003883);; Biological Process: pyrimidine nucleotide biosynthetic process (GO:0006221);; Cellular Component: cytoplasmic membrane-bounded vesicle (GO:0016023);;	K01937|1.04463e-147|sbi:SORBI_09g029130|SORBIDRAFT_09g029130, Sb09g029130; hypothetical protein; K01937 CTP synthase [EC:6.3.4.2] (A)	Pyrimidine metabolism (ko00240)	[F]	Nucleotide transport and metabolism	CTP synthase N-terminus;; Glutamine amidotransferase class-I	--	--	--	hypothetical protein SORBIDRAFT_09g029130 [Sorghum bicolor]	biological process: cellular process (GO:0009987);; biological process: single-organism process (GO:0044699);; biological process: metabolic process (GO:0008152);; molecular function: catalytic activity (GO:0003824);; cellular component: cell (GO:0005623);; cellular component: organelle (GO:0043226);; cellular component: cell part (GO:0044464);;
Zmw_sc02283.1.g00010.1.am.mk	5.77e-06	-2.57816	down	--	--	Biological Process: metabolic process (GO:0008152);; Molecular Function: transferase activity, transferring hexosyl groups (GO:0016758);;	--	--	[GC]	Carbohydrate transport and metabolism;; Energy production and conversion	UDP-glucoronosyl and UDP-glucosyl transferase	UDP-glycosyltransferase 74E1 GN=UGT74E1 OS=Arabidopsis thaliana (Mouse-ear cress) PE=3 SV=1	--	--	PREDICTED: UDP-glycosyltransferase 74F2-like [Zea mays]	molecular function: catalytic activity (GO:0003824);; biological process: metabolic process (GO:0008152);;
Zmw_sc02303.1.g00010.1.am.mk	2.08e-18	-4.99352	down	--	--	--	--	--	--	--	--	--	--	--	--	--
Zmw_sc02311.1.g00010.1.sm.mkhc	1.64e-20	-4.36954	down	--	--	--	--	--	--	--	CCT motif	Zinc finger protein CONSTANS GN=CO OS=Arabidopsis thaliana (Mouse-ear cress) PE=1 SV=1	--	--	PREDICTED: uncharacterized protein LOC101782098 [Setaria italica]	--
Zmw_sc02311.1.g00020.1.am.mk	9.46e-14	-6.69482	down	--	--	--	--	--	[O]	Posttranslational modification, protein turnover, chaperones	Ring finger domain;; RING-H2 zinc finger;; Zinc finger, C3HC4 type (RING finger);; Zinc finger, C3HC4 type (RING finger);; Zinc finger, C3HC4 type (RING finger);; Anaphase-promoting complex subunit 11 RING-H2 finger	Putative RING-H2 finger protein ATL12 (Precursor) GN=ATL12 OS=Arabidopsis thaliana (Mouse-ear cress) PE=3 SV=1	--	--	PREDICTED: E3 ubiquitin-protein ligase ATL42-like, partial [Setaria italica]	--
Zmw_sc02311.1.g00030.1.sm.mkhc	9.71e-21	-4.82821	down	--	--	Cellular Component: nuclear euchromatin (GO:0005719);; Cellular Component: nucleolus (GO:0005730);; Cellular Component: cytoplasm (GO:0005737);; Biological Process: DNA methylation (GO:0006306);; Biological Process: chromatin silencing (GO:0006342);; Biological Process: defense response to bacterium, incompatible interaction (GO:0009816);; Biological Process: negative regulation of transposition …	K11593|3.32729e-159|sita:101778220|protein argonaute 4B-like; K11593 eukaryotic translation initiation factor 2C (A)	--	[J]	Translation, ribosomal structure and biogenesis	Domain of unknown function (DUF1785);; Piwi domain	Protein argonaute 4B GN=OsJ_13701 OS=Oryza sativa subsp. japonica (Rice) PE=2 SV=1	--	--	PREDICTED: protein argonaute 4B-like isoform X2 [Setaria italica]	biological process: metabolic process (GO:0008152);; biological process: cellular component organization or biogenesis (GO:0071840);; biological process: response to stimulus (GO:0050896);; biological process: single-organism process (GO:0044699);; biological process: multi-organism process (GO:0051704);; biological process: cellular process (GO:0009987);; biological process: reproductive process…
Zmw_sc02314.1.g00050.1.sm.mk	3.94e-09	-1.81009	down	--	--	Cellular Component: intracellular (GO:0005622);; Molecular Function: zinc ion binding (GO:0008270);;	--	--	[R]	General function prediction only	Zn-finger in Ran binding protein and others	Zinc finger protein VAR3, chloroplastic (Precursor) GN=VAR3 OS=Arabidopsis thaliana (Mouse-ear cress) PE=1 SV=2	--	--	PREDICTED: zinc finger Ran-binding domain-containing protein 2-like isoform X1 [Setaria italica]	cellular component: cell (GO:0005623);; cellular component: cell part (GO:0044464);; molecular function: binding (GO:0005488);;
Zmw_sc02331.1.g00040.1.sm.mk	7.77e-05	-1.87548	down	--	--	Molecular Function: magnesium ion transmembrane transporter activity (GO:0015095);; Biological Process: magnesium ion transport (GO:0015693);; Cellular Component: membrane (GO:0016020);;	--	--	[S]	Function unknown	Magnesium transporter NIPA	Probable magnesium transporter NIPA6 GN=At2g21120 OS=Arabidopsis thaliana (Mouse-ear cress) PE=2 SV=1	--	--	PREDICTED: magnesium transporter NIPA3-like [Setaria italica]	cellular component: membrane (GO:0016020);; biological process: localization (GO:0051179);; biological process: single-organism process (GO:0044699);; biological process: cellular process (GO:0009987);; molecular function: transporter activity (GO:0005215);;
Zmw_sc02334.1.g00080.1.am.mkhc	0.0064003	-1.13435	down	[OC]	Posttranslational modification, protein turnover, chaperones;; Energy production and conversion	Molecular Function: protein disulfide isomerase activity (GO:0003756);; Cellular Component: endoplasmic reticulum lumen (GO:0005788);; Biological Process: protein folding (GO:0006457);; Cellular Component: cytoplasmic membrane-bounded vesicle (GO:0016023);; Biological Process: cell redox homeostasis (GO:0045454);;	K09580|0|sita:101752568|protein disulfide isomerase-like 1-5-like; K09580 protein disulfide-isomerase A1 [EC:5.3.4.1] (A)	Protein processing in endoplasmic reticulum (ko04141)	[O]	Posttranslational modification, protein turnover, chaperones	Thioredoxin-like domain;; Thioredoxin	Protein disulfide isomerase-like 1-5 (Precursor) OS=Oryza sativa subsp. japonica (Rice) PE=2 SV=1	--	--	PREDICTED: protein disulfide isomerase-like 1-5-like [Setaria italica]	biological process: biological regulation (GO:0065007);; biological process: cellular process (GO:0009987);; biological process: single-organism process (GO:0044699);; biological process: metabolic process (GO:0008152);; molecular function: catalytic activity (GO:0003824);; cellular component: cell part (GO:0044464);; cellular component: organelle (GO:0043226);; cellular component: cell (GO:00056…
Zmw_sc02356.1.g00010.1.am.mk	3.14e-07	-1.92368	down	--	--	--	--	--	--	--	--	--	--	--	--	--
Zmw_sc02443.1.g00010.1.am.mk	1.37e-07	-3.44493	down	--	--	--	--	--	--	--	--	--	--	--	--	--
Zmw_sc02443.1.g00030.1.am.mk	1.51e-58	-4.46374	down	--	--	--	--	--	[T]	Signal transduction mechanisms	NB-ARC domain	Disease resistance protein RPP13 GN=RPP13 OS=Arabidopsis thaliana (Mouse-ear cress) PE=2 SV=2	--	--	hypothetical protein OsI_14849 [Oryza sativa Indica Group]	--
Zmw_sc02443.1.g00130.1.sm.mkhc	8.37e-31	-2.83964	down	--	--	Molecular Function: nucleic acid binding (GO:0003676);; Cellular Component: intracellular (GO:0005622);; Molecular Function: zinc ion binding (GO:0008270);;	--	--	[A]	RNA processing and modification	G-patch domain;; DExH-box splicing factor binding site	Septin and tuftelin-interacting protein 1 homolog 2 GN=STIPL2 OS=Arabidopsis thaliana (Mouse-ear cress) PE=2 SV=1	--	--	PREDICTED: G patch domain-containing protein 8-like [Setaria italica]	molecular function: binding (GO:0005488);; cellular component: cell part (GO:0044464);; cellular component: cell (GO:0005623);;
Zmw_sc02512.1.g00040.1.sm.mk	0.00200572	-2.05635	down	--	--	Cellular Component: integral component of membrane (GO:0016021);; Cellular Component: cytoplasmic membrane-bounded vesicle (GO:0016023);;	--	--	--	--	Tetraspanin family	Tetraspanin-6 GN=TET6 OS=Arabidopsis thaliana (Mouse-ear cress) PE=2 SV=1	--	--	PREDICTED: tetraspanin-6-like isoform X1 [Setaria italica]	cellular component: membrane (GO:0016020);; cellular component: membrane part (GO:0044425);; cellular component: cell part (GO:0044464);; cellular component: cell (GO:0005623);; cellular component: organelle (GO:0043226);;
Zmw_sc02524.1.g00010.1.am.mkhc	1.21e-28	-2.41624	down	--	--	Molecular Function: nucleotide binding (GO:0000166);; Molecular Function: RNA binding (GO:0003723);;	--	--	[R]	General function prediction only	--	--	--	--	hypothetical protein POPTR_0019s03570g [Populus trichocarpa]	molecular function: binding (GO:0005488);;
Zmw_sc02541.1.g00060.1.am.mk	2.16e-17	-5.34072	down	--	--	--	--	--	--	--	--	--	--	--	--	--
Zmw_sc02613.1.g00090.1.sm.mk	3.26e-06	-1.35095	down	--	--	Cellular Component: extracellular region (GO:0005576);; Cellular Component: cell wall (GO:0005618);; Biological Process: syncytium formation (GO:0006949);; Biological Process: plant-type cell wall organization (GO:0009664);; Cellular Component: membrane (GO:0016020);; Cellular Component: cytoplasmic membrane-bounded vesicle (GO:0016023);;	--	--	--	--	Pollen allergen;; Rare lipoprotein A (RlpA)-like double-psi beta-barrel	Expansin-A4 (Precursor) OS=Oryza sativa subsp. japonica (Rice) PE=2 SV=1	--	--	hypothetical protein SORBIDRAFT_03g038290 [Sorghum bicolor]	cellular component: extracellular region (GO:0005576);; cellular component: cell (GO:0005623);; cellular component: organelle (GO:0043226);; cellular component: cell part (GO:0044464);; cellular component: membrane (GO:0016020);; biological process: cellular component organization or biogenesis (GO:0071840);; biological process: cellular process (GO:0009987);; biological process: developmental pr…
Zmw_sc02659.1.g00010.1.sm.mkhc	0.000909	-1.19636	down	[F]	Nucleotide transport and metabolism	Molecular Function: CTP synthase activity (GO:0003883);; Biological Process: pyrimidine nucleotide biosynthetic process (GO:0006221);; Cellular Component: cytoplasmic membrane-bounded vesicle (GO:0016023);;	K01937|0|sita:101769502|CTP synthase-like; K01937 CTP synthase [EC:6.3.4.2] (A)	Pyrimidine metabolism (ko00240)	[F]	Nucleotide transport and metabolism	Glutamine amidotransferase class-I;; Peptidase C26	--	--	--	PREDICTED: uncharacterized protein LOC100193891 isoform X2 [Zea mays]	cellular component: cell (GO:0005623);; cellular component: organelle (GO:0043226);; cellular component: cell part (GO:0044464);; molecular function: catalytic activity (GO:0003824);; biological process: metabolic process (GO:0008152);; biological process: single-organism process (GO:0044699);; biological process: cellular process (GO:0009987);;
Zmw_sc02710.1.g00020.1.sm.mkhc	2.1e-05	-1.04812	down	[R]	General function prediction only	Molecular Function: nucleotide binding (GO:0000166);; Biological Process: mRNA splicing, via spliceosome (GO:0000398);; Molecular Function: nucleic acid binding (GO:0003676);; Cellular Component: nuclear speck (GO:0016607);;	K12893|2.94658e-77|sita:101760211|arginine/serine-rich-splicing factor RSP31-like; K12893 splicing factor, arginine/serine-rich 4/5/6 (A)	Spliceosome (ko03040)	[A]	RNA processing and modification	RNA recognition motif. (a.k.a. RRM, RBD, or RNP domain);; RNA recognition motif (a.k.a. RRM, RBD, or RNP domain);; RNA recognition motif. (a.k.a. RRM, RBD, or RNP domain);; Nup53/35/40-type RNA recognition motif	Serine/arginine-rich splicing factor RS31 GN=F21F14.30 OS=Arabidopsis thaliana (Mouse-ear cress) PE=1 SV=2	--	--	PREDICTED: arginine/serine-rich-splicing factor RSP31-like [Setaria italica]	cellular component: cell (GO:0005623);; cellular component: organelle (GO:0043226);; cellular component: membrane-enclosed lumen (GO:0031974);; cellular component: organelle part (GO:0044422);; cellular component: cell part (GO:0044464);; biological process: metabolic process (GO:0008152);; biological process: cellular process (GO:0009987);; molecular function: binding (GO:0005488);;
Zmw_sc02711.1.g00110.1.es.mkhc	1.03e-33	-7.5631	down	--	--	Cellular Component: plastid (GO:0009536);;	--	--	--	--	--	--	--	--	PREDICTED: uncharacterized protein LOC103627643 [Zea mays]	cellular component: organelle (GO:0043226);; cellular component: cell (GO:0005623);; cellular component: cell part (GO:0044464);;
Zmw_sc02743.1.g00060.1.sm.mk	1.02e-06	-1.24454	down	--	--	Molecular Function: nucleotide binding (GO:0000166);; Biological Process: ion transport (GO:0006811);; Cellular Component: membrane (GO:0016020);; Molecular Function: nucleoside-triphosphatase activity (GO:0017111);; Biological Process: terpenoid transport (GO:0046865);;	--	--	[Q]	Secondary metabolites biosynthesis, transport and catabolism	--	Pleiotropic drug resistance protein 3 GN=P0410E03.8 OS=Oryza sativa subsp. japonica (Rice) PE=2 SV=1	--	--	PREDICTED: pleiotropic drug resistance protein 3-like [Setaria italica]	biological process: single-organism process (GO:0044699);; biological process: metabolic process (GO:0008152);; biological process: localization (GO:0051179);; molecular function: catalytic activity (GO:0003824);; molecular function: binding (GO:0005488);; cellular component: membrane (GO:0016020);;
Zmw_sc02927.1.g00090.1.sm.mkhc	3.91e-88	-4.08893	down	--	--	--	--	--	--	--	--	--	--	--	PREDICTED: uncharacterized protein LOC101765505 [Setaria italica]	--
Zmw_sc02927.1.g00100.1.sm.mk	1.01e-31	-4.70225	down	[B]	Chromatin structure and dynamics	Cellular Component: nucleosome (GO:0000786);; Molecular Function: DNA binding (GO:0003677);; Cellular Component: nucleus (GO:0005634);; Biological Process: nucleosome assembly (GO:0006334);; Molecular Function: protein heterodimerization activity (GO:0046982);;	K11251|6.12817e-48|mus:103999812|histone H2A-like; K11251 histone H2A (A)	--	[B]	Chromatin structure and dynamics	Core histone H2A/H2B/H3/H4;; Histone-like transcription factor (CBF/NF-Y) and archaeal histone	Probable histone H2A.6 OS=Oryza sativa subsp. japonica (Rice) PE=2 SV=2	--	--	PREDICTED: histone H2A-like [Elaeis guineensis]	biological process: cellular process (GO:0009987);; biological process: cellular component organization or biogenesis (GO:0071840);; molecular function: binding (GO:0005488);; cellular component: organelle part (GO:0044422);; cellular component: organelle (GO:0043226);; cellular component: cell (GO:0005623);; cellular component: macromolecular complex (GO:0032991);; cellular component: cell part …
Zmw_sc02927.1.g00110.1.am.mkhc	1.49e-14	-1.47672	down	[C]	Energy production and conversion	Molecular Function: magnesium ion binding (GO:0000287);; Molecular Function: inorganic diphosphatase activity (GO:0004427);; Cellular Component: cytosol (GO:0005829);; Biological Process: phosphate-containing compound metabolic process (GO:0006796);; Cellular Component: membrane (GO:0016020);; Biological Process: response to cadmium ion (GO:0046686);;	K01507|1.0819e-141|zma:100216827|gpm642; LOC100216827; K01507 inorganic pyrophosphatase [EC:3.6.1.1] (A)	Oxidative phosphorylation (ko00190)	[C]	Energy production and conversion	Inorganic pyrophosphatase	Soluble inorganic pyrophosphatase GN=IPP OS=Zea mays (Maize) PE=2 SV=1	--	--	Soluble inorganic pyrophosphatase [Zea mays]	cellular component: cell (GO:0005623);; cellular component: membrane (GO:0016020);; cellular component: cell part (GO:0044464);; molecular function: catalytic activity (GO:0003824);; molecular function: binding (GO:0005488);; biological process: response to stimulus (GO:0050896);; biological process: cellular process (GO:0009987);; biological process: metabolic process (GO:0008152);;
Zmw_sc02965.1.g00010.1.sm.mkhc	0.000421	-1.0906	down	--	--	Cellular Component: cytoskeleton (GO:0005856);; Biological Process: regulation of actin filament polymerization (GO:0030833);;	K05758|2.18995e-119|sita:101770177|actin-related protein 2/3 complex subunit 2A-like; K05758 actin related protein 2/3 complex, subunit 2 (A)	--	[Z]	Cytoskeleton	Arp2/3 complex, 34 kD subunit p34-Arc	Actin-related protein 2/3 complex subunit 2A GN=T17H7.13 OS=Arabidopsis thaliana (Mouse-ear cress) PE=1 SV=1	--	--	PREDICTED: actin-related protein 2/3 complex subunit 2A-like [Setaria italica]	cellular component: cell part (GO:0044464);; cellular component: organelle (GO:0043226);; cellular component: cell (GO:0005623);; biological process: biological regulation (GO:0065007);; biological process: single-organism process (GO:0044699);; biological process: cellular process (GO:0009987);; biological process: cellular component organization or biogenesis (GO:0071840);;
Zmw_sc02969.1.g00140.1.am.mk	1.43e-103	-7.5418	down	--	--	--	--	--	--	--	--	--	--	--	--	--
Zmw_sc02993.1.g00020.1.sm.mkhc	4.68e-05	-3.07269	down	[RTKL]	General function prediction only;; Signal transduction mechanisms;; Transcription;; Replication, recombination and repair	Molecular Function: protein serine/threonine kinase activity (GO:0004674);; Molecular Function: ATP binding (GO:0005524);; Biological Process: protein phosphorylation (GO:0006468);;	K03083|1.49435e-46|zma:103649615|glycogen synthase kinase-3 homolog MsK-3-like; K03083 glycogen synthase kinase 3 beta [EC:2.7.11.26] (A)	--	[G]	Carbohydrate transport and metabolism	--	Shaggy-related protein kinase epsilon GN=ASK5 OS=Arabidopsis thaliana (Mouse-ear cress) PE=2 SV=1	--	--	PREDICTED: shaggy-related protein kinase epsilon-like isoform X2 [Phoenix dactylifera]	biological process: cellular process (GO:0009987);; biological process: metabolic process (GO:0008152);; molecular function: binding (GO:0005488);; molecular function: catalytic activity (GO:0003824);;
Zmw_sc02993.1.g00050.1.sm.mkhc	1.7e-49	-4.15574	down	[T]	Signal transduction mechanisms	Molecular Function: protein serine/threonine phosphatase activity (GO:0004722);; Biological Process: protein dephosphorylation (GO:0006470);; Molecular Function: metal ion binding (GO:0046872);;	K14803|0|sita:101762534|probable protein phosphatase 2C 47-like; K14803 protein phosphatase 2C homolog 2/3 [EC:3.1.3.16] (A)	--	[T]	Signal transduction mechanisms	Protein phosphatase 2C;; Protein phosphatase 2C	Probable protein phosphatase 2C 47 OS=Oryza sativa subsp. japonica (Rice) PE=2 SV=1	--	--	predicted protein [Hordeum vulgare subsp. vulgare]	biological process: cellular process (GO:0009987);; biological process: metabolic process (GO:0008152);; molecular function: binding (GO:0005488);; molecular function: catalytic activity (GO:0003824);;
Zmw_sc03019.1.g00030.1.sm.mkhc	2.15e-38	-3.8672	down	[C]	Energy production and conversion	Cellular Component: vacuolar membrane (GO:0005774);; Cellular Component: plasma membrane (GO:0005886);; Molecular Function: hydrogen-exporting ATPase activity, phosphorylative mechanism (GO:0008553);; Biological Process: ATP hydrolysis coupled proton transport (GO:0015991);; Cellular Component: integral component of membrane (GO:0016021);; Cellular Component: cytoplasmic membrane-bounded vesicle …	K02155|1.35931e-75|zma:100283904|pco086002; LOC100283904; K02155 V-type H+-transporting ATPase 16kDa proteolipid subunit (A)	Oxidative phosphorylation (ko00190);; Phagosome (ko04145)	[C]	Energy production and conversion	ATP synthase subunit C	V-type proton ATPase 16 kDa proteolipid subunit GN=VATP-P1 OS=Avena sativa (Oat) PE=2 SV=1	--	--	LOC100283904 [Zea mays]	cellular component: organelle part (GO:0044422);; cellular component: cell (GO:0005623);; cellular component: organelle (GO:0043226);; cellular component: membrane (GO:0016020);; cellular component: membrane part (GO:0044425);; cellular component: cell part (GO:0044464);; cellular component: macromolecular complex (GO:0032991);; biological process: cellular process (GO:0009987);; biological proce…
Zmw_sc03019.1.g00060.1.sm.mkhc	5.6e-25	-3.48831	down	--	--	--	--	--	[Z]	Cytoskeleton	DnaJ domain	Actin (Fragment) OS=Acetabularia peniculus (Green alga) PE=3 SV=1	--	--	PREDICTED: uncharacterized protein LOC101785741 [Setaria italica]	--
Zmw_sc03019.1.g00070.1.sm.mkhc	3.63e-15	-5.46843	down	[Z]	Cytoskeleton	Molecular Function: motor activity (GO:0003774);; Molecular Function: structural constituent of cytoskeleton (GO:0005200);; Molecular Function: ATP binding (GO:0005524);; Cellular Component: cell wall (GO:0005618);; Cellular Component: nucleolus (GO:0005730);; Cellular Component: mitochondrion (GO:0005739);; Cellular Component: cytosol (GO:0005829);; Cellular Component: actin filament (GO:0005884…	K10355|0|sita:101786149|actin-97-like; K10355 actin, other eukaryote (A)	--	[Z]	Cytoskeleton	Actin	Actin-97 GN=AC97 OS=Solanum tuberosum (Potato) PE=1 SV=1	--	--	hypothetical protein OsJ_16821 [Oryza sativa Japonica Group]	biological process: metabolic process (GO:0008152);; biological process: cellular component organization or biogenesis (GO:0071840);; biological process: single-organism process (GO:0044699);; biological process: multicellular organismal process (GO:0032501);; biological process: cellular process (GO:0009987);; biological process: biological regulation (GO:0065007);; biological process: growth (G…
Zmw_sc03059.1.g00140.1.am.mk	2.55e-09	-2.93328	down	--	--	--	--	--	--	--	--	--	--	--	--	--
Zmw_sc03092.1.g00040.1.sm.mkhc	3.55e-05	-1.00764	down	[F]	Nucleotide transport and metabolism	Cellular Component: cytoplasmic membrane-bounded vesicle (GO:0016023);;	K01937|6.56749e-112|obr:102707493|CTP synthase-like; K01937 CTP synthase [EC:6.3.4.2] (A)	Pyrimidine metabolism (ko00240)	[F]	Nucleotide transport and metabolism	CTP synthase N-terminus;; Glutamine amidotransferase class-I	--	--	--	PREDICTED: CTP synthase-like isoform X1 [Oryza brachyantha]	cellular component: cell part (GO:0044464);; cellular component: organelle (GO:0043226);; cellular component: cell (GO:0005623);;
Zmw_sc03318.1.g00090.1.am.mk	5.75e-32	-3.87471	down	--	--	Cellular Component: plasma membrane (GO:0005886);; Cellular Component: integral component of membrane (GO:0016021);; Cellular Component: cytoplasmic membrane-bounded vesicle (GO:0016023);;	--	--	--	--	Tetraspanin family	Tetraspanin-3 GN=TET3 OS=Arabidopsis thaliana (Mouse-ear cress) PE=2 SV=1	--	--	hypothetical protein SORBIDRAFT_09g002180 [Sorghum bicolor]	cellular component: cell part (GO:0044464);; cellular component: membrane part (GO:0044425);; cellular component: membrane (GO:0016020);; cellular component: cell (GO:0005623);; cellular component: organelle (GO:0043226);;
Zmw_sc03382.1.g00020.1.sm.mk	3.23e-06	-1.56743	down	--	--	Molecular Function: DNA binding (GO:0003677);; Molecular Function: chromatin binding (GO:0003682);;	--	--	[O]	Posttranslational modification, protein turnover, chaperones	Myb-like DNA-binding domain	Protein RADIALIS-like 1 GN=T22F8.150 OS=Arabidopsis thaliana (Mouse-ear cress) PE=2 SV=1	--	--	PREDICTED: protein RADIALIS-like 3-like [Setaria italica]	molecular function: binding (GO:0005488);;
Zmw_sc03426.1.g00010.1.sm.mkhc	1.7e-26	-2.42049	down	--	--	Molecular Function: transporter activity (GO:0005215);; Biological Process: protein N-linked glycosylation (GO:0006487);; Biological Process: intracellular protein transport (GO:0006886);; Biological Process: ER to Golgi vesicle-mediated transport (GO:0006888);; Molecular Function: zinc ion binding (GO:0008270);; Biological Process: positive regulation of cell proliferation (GO:0008284);; Cellula…	K14007|0|sita:101763317|protein transport protein Sec24-like At3g07100-like; K14007 protein transport protein SEC24 (A)	Protein processing in endoplasmic reticulum (ko04141)	[U]	Intracellular trafficking, secretion, and vesicular transport	Sec23/Sec24 trunk domain;; Sec23/Sec24 helical domain;; Sec23/Sec24 zinc finger;; Sec23/Sec24 beta-sandwich domain	Protein transport protein Sec24-like At3g07100 GN=At3g07100 OS=Arabidopsis thaliana (Mouse-ear cress) PE=2 SV=2	--	--	hypothetical protein ZEAMMB73_937816 [Zea mays]	biological process: biological regulation (GO:0065007);; biological process: single-organism process (GO:0044699);; biological process: cellular process (GO:0009987);; biological process: localization (GO:0051179);; biological process: metabolic process (GO:0008152);; biological process: cellular component organization or biogenesis (GO:0071840);; molecular function: transporter activity (GO:0005…
Zmw_sc03426.1.g00020.1.am.mk	4.3e-24	-5.56309	down	--	--	Biological Process: nuclear-transcribed mRNA catabolic process (GO:0000956);; Molecular Function: N,N-dimethylaniline monooxygenase activity (GO:0004499);; Biological Process: brassinosteroid mediated signaling pathway (GO:0009742);; Biological Process: auxin biosynthetic process (GO:0009851);; Molecular Function: flavin adenine dinucleotide binding (GO:0050660);; Molecular Function: NADP binding…	--	--	--	--	--	--	--	--	hypothetical protein SORBIDRAFT_06g001230 [Sorghum bicolor]	molecular function: binding (GO:0005488);; molecular function: catalytic activity (GO:0003824);; biological process: metabolic process (GO:0008152);; biological process: single-organism process (GO:0044699);; biological process: cellular process (GO:0009987);; biological process: signaling (GO:0023052);; biological process: biological regulation (GO:0065007);; biological process: response to stim…
Zmw_sc03578.1.g00010.1.am.mk	3.76e-07	-1.87899	down	--	--	--	--	--	--	--	--	--	--	--	--	--
Zmw_sc03642.1.g00100.1.sm.mk	1.03e-07	-4.50624	down	--	--	Molecular Function: calcium ion binding (GO:0005509);; Cellular Component: plasma membrane (GO:0005886);; Biological Process: Golgi to vacuole transport (GO:0006896);; Cellular Component: plastid (GO:0009536);; Molecular Function: amino-terminal vacuolar sorting propeptide binding (GO:0009940);; Cellular Component: cytoplasmic membrane-bounded vesicle (GO:0016023);; Cellular Component: Golgi tran…	--	--	--	--	--	Vacuolar-sorting receptor 1 (Precursor) GN=F8J2.20 OS=Arabidopsis thaliana (Mouse-ear cress) PE=1 SV=2	--	--	PREDICTED: vacuolar-sorting receptor 1-like isoform X1 [Setaria italica]	cellular component: membrane (GO:0016020);; cellular component: cell part (GO:0044464);; cellular component: macromolecular complex (GO:0032991);; cellular component: organelle part (GO:0044422);; cellular component: cell (GO:0005623);; cellular component: organelle (GO:0043226);; molecular function: binding (GO:0005488);; biological process: localization (GO:0051179);; biological process: single…
Zmw_sc03643.1.g00010.1.sm.mk	3.42e-07	-1.04514	down	[T]	Signal transduction mechanisms	Molecular Function: protein tyrosine phosphatase activity (GO:0004725);; Cellular Component: cytosol (GO:0005829);; Biological Process: protein N-linked glycosylation (GO:0006487);; Biological Process: N-terminal protein myristoylation (GO:0006499);; Biological Process: ER to Golgi vesicle-mediated transport (GO:0006888);; Biological Process: response to cold (GO:0009409);; Biological Process: re…	--	--	[V]	Defense mechanisms	Dual specificity phosphatase, catalytic domain;; Protein-tyrosine phosphatase	Protein-tyrosine-phosphatase MKP1 GN=MKP1 OS=Arabidopsis thaliana (Mouse-ear cress) PE=1 SV=1	--	--	PREDICTED: protein-tyrosine-phosphatase MKP1 [Zea mays]	cellular component: cell part (GO:0044464);; cellular component: cell (GO:0005623);; molecular function: catalytic activity (GO:0003824);; biological process: biological regulation (GO:0065007);; biological process: signaling (GO:0023052);; biological process: developmental process (GO:0032502);; biological process: reproductive process (GO:0022414);; biological process: localization (GO:0051179)…
Zmw_sc03643.1.g00050.1.am.mk	2.32e-05	-1.18991	down	--	--	--	--	--	--	--	--	--	--	--	--	--
Zmw_sc03643.1.g00070.1.am.mk	4.06e-14	-1.98814	down	--	--	--	--	--	--	--	Protein of unknown function (DUF1635)	--	--	--	PREDICTED: uncharacterized protein LOC101760917 [Setaria italica]	--
Zmw_sc03681.1.g00030.1.sm.mkhc	7.86e-28	-2.41662	down	[J]	Translation, ribosomal structure and biogenesis	Molecular Function: hydrolase activity (GO:0016787);; Cellular Component: intracellular membrane-bounded organelle (GO:0043231);; Cellular Component: cytoplasmic part (GO:0044444);;	--	--	[J]	Translation, ribosomal structure and biogenesis	Amidase	Fatty acid amide hydrolase GN=FAAH OS=Arabidopsis thaliana (Mouse-ear cress) PE=1 SV=1	--	--	PREDICTED: fatty acid amide hydrolase-like [Setaria italica]	cellular component: organelle (GO:0043226);; cellular component: cell (GO:0005623);; cellular component: cell part (GO:0044464);; biological process: metabolic process (GO:0008152);; molecular function: catalytic activity (GO:0003824);;
Zmw_sc03690.1.g00020.1.sm.mkhc	9.43e-19	-3.18872	down	[J]	Translation, ribosomal structure and biogenesis	Molecular Function: transferase activity (GO:0016740);;	--	--	[J]	Translation, ribosomal structure and biogenesis	Poly A polymerase head domain	--	--	--	hypothetical protein EUGRSUZ_K02157 [Eucalyptus grandis]	molecular function: catalytic activity (GO:0003824);; biological process: metabolic process (GO:0008152);;
Zmw_sc03690.1.g00040.1.sm.mkhc	7.79e-15	-3.86891	down	--	--	Cellular Component: nucleus (GO:0005634);; Cellular Component: endoplasmic reticulum (GO:0005783);; Cellular Component: integral component of membrane (GO:0016021);;	--	--	[R]	General function prediction only	--	--	--	--	hypothetical protein SORBIDRAFT_07g000480 [Sorghum bicolor]	cellular component: cell part (GO:0044464);; cellular component: membrane (GO:0016020);; cellular component: membrane part (GO:0044425);; cellular component: cell (GO:0005623);; cellular component: organelle (GO:0043226);;
Zmw_sc03690.1.g00050.1.sm.mkhc	2.4e-20	-2.84445	down	[I]	Lipid transport and metabolism	Molecular Function: 3-hydroxyacyl-CoA dehydrogenase activity (GO:0003857);; Cellular Component: peroxisome (GO:0005777);; Biological Process: fatty acid metabolic process (GO:0006631);; Biological Process: membrane fusion (GO:0006944);; Molecular Function: 3-hydroxybutyryl-CoA dehydrogenase activity (GO:0008691);; Biological Process: photorespiration (GO:0009853);; Biological Process: development…	K00074|2.84536e-18|bdi:100833050|probable 3-hydroxyacyl-CoA dehydrogenase B0272.3; K00074 3-hydroxybutyryl-CoA dehydrogenase [EC:1.1.1.157] (A)	Phenylalanine metabolism (ko00360);; Butanoate metabolism (ko00650)	[I]	Lipid transport and metabolism	3-hydroxyacyl-CoA dehydrogenase, NAD binding domain	--	--	--	PREDICTED: probable 3-hydroxyacyl-CoA dehydrogenase B0272.3 [Brachypodium distachyon]	cellular component: cell part (GO:0044464);; cellular component: organelle (GO:0043226);; cellular component: cell (GO:0005623);; molecular function: catalytic activity (GO:0003824);; molecular function: binding (GO:0005488);; biological process: metabolic process (GO:0008152);; biological process: localization (GO:0051179);; biological process: response to stimulus (GO:0050896);; biological proc…
Zmw_sc03690.1.g00070.1.sm.mk	3.85e-29	-3.96427	down	[Q]	Secondary metabolites biosynthesis, transport and catabolism	Cellular Component: cytoplasmic membrane-bounded vesicle (GO:0016023);; Molecular Function: oxidoreductase activity (GO:0016491);; Molecular Function: metal ion binding (GO:0046872);;	--	--	[Q]	Secondary metabolites biosynthesis, transport and catabolism	Cytochrome P450	indole-2-monooxygenase GN=CYP71C4 OS=Zea mays (Maize) PE=1 SV=1	--	--	predicted protein [Hordeum vulgare subsp. vulgare]	cellular component: cell part (GO:0044464);; cellular component: organelle (GO:0043226);; cellular component: cell (GO:0005623);; molecular function: catalytic activity (GO:0003824);; molecular function: binding (GO:0005488);; biological process: metabolic process (GO:0008152);;
Zmw_sc03690.1.g00080.1.sm.mkhc	8.2e-30	-4.64845	down	--	--	--	--	--	--	--	F-box domain	F-box protein At5g39450 GN=At5g39450 OS=Arabidopsis thaliana (Mouse-ear cress) PE=2 SV=1	--	--	PREDICTED: F-box protein At5g39450-like [Setaria italica]	--
Zmw_sc03749.1.g00010.1.am.mk	1.28e-43	-5.18308	down	--	--	--	--	--	--	--	C2 domain;; PPIC-type PPIASE domain	Peptidyl-prolyl cis-trans isomerase Pin1 GN=PIN1 OS=Malus domestica (Apple) PE=2 SV=1	--	--	hypothetical protein SORBIDRAFT_06g001055 [Sorghum bicolor]	--
Zmw_sc03749.1.g00040.1.sm.mk	1.7e-07	-4.80535	down	--	--	--	--	--	--	--	C2 domain	--	--	--	hypothetical protein SORBIDRAFT_02g042460 [Sorghum bicolor]	--
Zmw_sc03749.1.g00050.1.am.mk	3.23e-50	-4.46963	down	[O]	Posttranslational modification, protein turnover, chaperones	Biological Process: response to stress (GO:0006950);; Biological Process: response to abiotic stimulus (GO:0009628);; Biological Process: cellular protein metabolic process (GO:0044267);; Cellular Component: cell part (GO:0044464);; Biological Process: single-organism process (GO:0044699);;	K09578|3.84285e-56|zma:100284136|peptidyl-prolyl cis-trans isomerase 1; K09578 peptidyl-prolyl cis-trans isomerase NIMA-interacting 1 [EC:5.2.1.8] (A)	--	[O]	Posttranslational modification, protein turnover, chaperones	PPIC-type PPIASE domain;; PPIC-type PPIASE domain	Peptidyl-prolyl cis-trans isomerase Pin1 GN=PIN1 OS=Malus domestica (Apple) PE=2 SV=1	--	--	peptidyl-prolyl cis-trans isomerase 1 [Zea mays]	cellular component: cell part (GO:0044464);; biological process: metabolic process (GO:0008152);; biological process: cellular process (GO:0009987);; biological process: single-organism process (GO:0044699);; biological process: response to stimulus (GO:0050896);;
Zmw_sc03767.1.g00080.1.am.mk	2.26e-07	-4.95445	down	--	--	--	--	--	--	--	--	--	--	--	hypothetical protein TRIUR3_15422 [Triticum urartu]	--
Zmw_sc03829.1.g00020.1.sm.mk	1.91e-92	-4.59295	down	--	--	--	--	--	--	--	--	--	--	--	PREDICTED: uncharacterized protein LOC101779376 [Setaria italica]	--
Zmw_sc03981.1.g00080.1.am.mk	0.00145251	-1.34996	down	--	--	--	--	--	--	--	--	--	--	--	--	--
Zmw_sc04008.1.g00010.1.am.mk	5.67e-19	#NAME?	down	--	--	--	--	--	--	--	--	--	--	--	--	--
Zmw_sc04152.1.g00040.1.sm.mkhc	1.16e-06	-1.16602	down	--	--	--	--	--	[I]	Lipid transport and metabolism	CRAL/TRIO, N-terminal domain	--	--	--	hypothetical protein SORBIDRAFT_08g009550 [Sorghum bicolor]	--
Zmw_sc04173.1.g00020.1.sm.mk	7.35e-22	-2.70554	down	--	--	Cellular Component: plasma membrane (GO:0005886);; Cellular Component: integral component of membrane (GO:0016021);;	K15377|4.45473e-79|zma:103628863|choline transporter-like protein 2; K15377 solute carrier family 44 (choline transporter-like protein), member 2/4/5 (A)	--	[I]	Lipid transport and metabolism	Plasma-membrane choline transporter	--	--	--	PREDICTED: choline transporter-like protein 2, partial [Zea mays]	cellular component: cell (GO:0005623);; cellular component: cell part (GO:0044464);; cellular component: membrane part (GO:0044425);; cellular component: membrane (GO:0016020);;
Zmw_sc04173.1.g00060.1.am.mkhc	5.86e-74	-4.19491	down	--	--	Cellular Component: mitochondrion (GO:0005739);;	--	--	[K]	Transcription	--	ENHANCER OF AG-4 protein 2 OS=Arabidopsis thaliana (Mouse-ear cress) PE=2 SV=1	--	--	PREDICTED: ENHANCER OF AG-4 protein 2-like [Setaria italica]	cellular component: cell (GO:0005623);; cellular component: organelle (GO:0043226);; cellular component: cell part (GO:0044464);;
Zmw_sc04179.1.g00030.1.sm.mkhc	6.52e-27	-4.17043	down	--	--	--	--	--	--	--	--	--	--	--	Os01g0553400 [Oryza sativa Japonica Group]	--
Zmw_sc04179.1.g00040.1.sm.mk	1.87e-08	-3.44135	down	--	--	Cellular Component: mitochondrion (GO:0005739);;	--	--	--	--	--	--	--	--	PREDICTED: myosin-9-like [Setaria italica]	cellular component: cell (GO:0005623);; cellular component: organelle (GO:0043226);; cellular component: cell part (GO:0044464);;
Zmw_sc04201.1.g00030.1.am.mk	3.99e-18	-2.69147	down	--	--	Cellular Component: membrane (GO:0016020);;	--	--	[S]	Function unknown	--	--	--	--	PREDICTED: heparan-alpha-glucosaminide N-acetyltransferase-like isoform X3 [Elaeis guineensis]	cellular component: membrane (GO:0016020);;
Zmw_sc04218.1.g00060.1.am.mkhc	5.72e-67	-4.62699	down	--	--	Cellular Component: Golgi stack (GO:0005795);; Cellular Component: plasma membrane (GO:0005886);; Biological Process: intracellular protein transport (GO:0006886);; Biological Process: intra-Golgi vesicle-mediated transport (GO:0006891);; Molecular Function: protein transporter activity (GO:0008565);;	--	--	[U]	Intracellular trafficking, secretion, and vesicular transport	VHS domain;; GAT domain	--	--	--	LOC100282912 [Zea mays]	molecular function: transporter activity (GO:0005215);; biological process: single-organism process (GO:0044699);; biological process: localization (GO:0051179);; cellular component: cell (GO:0005623);; cellular component: organelle (GO:0043226);; cellular component: organelle part (GO:0044422);; cellular component: cell part (GO:0044464);; cellular component: membrane (GO:0016020);;
Zmw_sc04218.1.g00070.1.am.mkhc	5.17e-21	-4.24451	down	--	--	Biological Process: cell morphogenesis (GO:0000902);; Biological Process: cytoskeleton organization (GO:0007010);; Biological Process: epidermal cell differentiation (GO:0009913);; Molecular Function: phosphatidylinositol bisphosphate phosphatase activity (GO:0034593);; Molecular Function: phosphatidylinositol phosphate 5-phosphatase activity (GO:0034595);; Biological Process: cellular macromolec…	--	--	[I]	Lipid transport and metabolism	SacI homology domain;; SacI homology domain	Phosphoinositide phosphatase SAC1 OS=Arabidopsis thaliana (Mouse-ear cress) PE=1 SV=1	--	--	hypothetical protein ZEAMMB73_677515 [Zea mays]	biological process: cellular component organization or biogenesis (GO:0071840);; biological process: metabolic process (GO:0008152);; biological process: cellular process (GO:0009987);; biological process: single-organism process (GO:0044699);; biological process: developmental process (GO:0032502);; molecular function: catalytic activity (GO:0003824);;
Zmw_sc04225.1.g00010.1.am.mkhc	4.99e-08	-1.25779	down	[H]	Coenzyme transport and metabolism	Biological Process: defense response to insect (GO:0002213);; Molecular Function: nucleic acid binding (GO:0003676);; Molecular Function: glutamate-cysteine ligase activity (GO:0004357);; Molecular Function: ATP binding (GO:0005524);; Cellular Component: mitochondrion (GO:0005739);; Biological Process: gluconeogenesis (GO:0006094);; Biological Process: glycolytic process (GO:0006096);; Biological…	K01919|0|sbi:SORBI_09g002470|SORBIDRAFT_09g002470, Sb09g002470; hypothetical protein; K01919 glutamate--cysteine ligase [EC:6.3.2.2] (A)	Glutathione metabolism (ko00480)	--	--	Glutamate-cysteine ligase family 2(GCS2)	Glutamate--cysteine ligase B, chloroplastic (Precursor) GN=P0038F09.39 OS=Oryza sativa subsp. japonica (Rice) PE=3 SV=1	--	--	hypothetical protein OsJ_16990 [Oryza sativa Japonica Group]	cellular component: cell part (GO:0044464);; cellular component: organelle (GO:0043226);; cellular component: cell (GO:0005623);; cellular component: organelle part (GO:0044422);; biological process: localization (GO:0051179);; biological process: immune system process (GO:0002376);; biological process: reproductive process (GO:0022414);; biological process: developmental process (GO:0032502);; b…
Zmw_sc04225.1.g00020.1.sm.mkhc	1.19e-36	-4.40004	down	[E]	Amino acid transport and metabolism	Molecular Function: N2-acetyl-L-ornithine:2-oxoglutarate 5-aminotransferase activity (GO:0003992);; Molecular Function: copper ion binding (GO:0005507);; Cellular Component: mitochondrion (GO:0005739);; Biological Process: arginine biosynthetic process (GO:0006526);; Cellular Component: chloroplast stroma (GO:0009570);; Molecular Function: pyridoxal phosphate binding (GO:0030170);; Biological Pro…	K00818|0|sita:101753618|acetylornithine aminotransferase, mitochondrial-like; K00818 acetylornithine aminotransferase [EC:2.6.1.11] (A)	Arginine and proline metabolism (ko00330);; 2-Oxocarboxylic acid metabolism (ko01210);; Biosynthesis of amino acids (ko01230)	[E]	Amino acid transport and metabolism	Aminotransferase class-III	Acetylornithine aminotransferase, mitochondrial (Precursor) GN=AG118 OS=Alnus glutinosa (European alder) PE=2 SV=1	--	--	PREDICTED: acetylornithine aminotransferase, mitochondrial-like [Setaria italica]	molecular function: catalytic activity (GO:0003824);; molecular function: binding (GO:0005488);; biological process: developmental process (GO:0032502);; biological process: reproductive process (GO:0022414);; biological process: cellular process (GO:0009987);; biological process: multicellular organismal process (GO:0032501);; biological process: multi-organism process (GO:0051704);; biological …
Zmw_sc04225.1.g00030.1.am.mk	5.5e-21	-3.84912	down	--	--	Molecular Function: sequence-specific DNA binding transcription factor activity (GO:0003700);; Cellular Component: nucleus (GO:0005634);; Biological Process: regulation of transcription, DNA-templated (GO:0006355);; Cellular Component: plastid (GO:0009536);; Molecular Function: sequence-specific DNA binding (GO:0043565);;	--	--	--	--	bZIP transcription factor;; Basic region leucine zipper	Ocs element-binding factor 1 GN=OBF1 OS=Zea mays (Maize) PE=2 SV=2	--	--	PREDICTED: ocs element-binding factor 1-like [Setaria italica]	cellular component: cell part (GO:0044464);; cellular component: cell (GO:0005623);; cellular component: organelle (GO:0043226);; biological process: biological regulation (GO:0065007);; molecular function: nucleic acid binding transcription factor activity (GO:0001071);; molecular function: binding (GO:0005488);;
Zmw_sc04225.1.g00050.1.sm.mkhc	1.04e-10	-2.44311	down	[R]	General function prediction only	--	--	--	[S]	Function unknown	TPR repeat;; Tetratricopeptide repeat;; Tetratricopeptide repeat;; Tetratricopeptide repeat;; Tetratricopeptide repeat;; Tetratricopeptide repeat;; Tetratricopeptide repeat;; Tetratricopeptide repeat;; Tetratricopeptide repeat	Outer envelope protein 64, chloroplastic GN=MEB5.19 OS=Arabidopsis thaliana (Mouse-ear cress) PE=1 SV=1	--	--	hypothetical protein ZEAMMB73_828406 [Zea mays]	--
Zmw_sc04287.1.g00050.1.am.mk	5.49e-39	-3.82155	down	[V]	Defense mechanisms	Molecular Function: ATP binding (GO:0005524);; Cellular Component: vacuolar lumen (GO:0005775);; Cellular Component: plasma membrane (GO:0005886);; Biological Process: ATP catabolic process (GO:0006200);; Biological Process: vacuolar transport (GO:0007034);; Biological Process: response to nematode (GO:0009624);; Molecular Function: ATPase activity, coupled to transmembrane movement of substances…	--	--	[Q]	Secondary metabolites biosynthesis, transport and catabolism	ABC-2 type transporter;; ABC transporter;; AAA ATPase domain;; AAA domain	ABC transporter G family member 5 {ECO:0000303|PubMed:18299247} OS=Oryza sativa subsp. japonica (Rice) PE=1 SV=1	--	--	PREDICTED: ABC transporter G family member 16-like [Setaria italica]	molecular function: binding (GO:0005488);; molecular function: catalytic activity (GO:0003824);; molecular function: transporter activity (GO:0005215);; biological process: metabolic process (GO:0008152);; biological process: localization (GO:0051179);; biological process: response to stimulus (GO:0050896);; biological process: multi-organism process (GO:0051704);; biological process: cellular pr…
Zmw_sc04287.1.g00060.1.am.mkhc	4.81e-24	-1.92208	down	[R]	General function prediction only	Molecular Function: nucleotide binding (GO:0000166);; Molecular Function: nucleic acid binding (GO:0003676);; Cellular Component: mitochondrion (GO:0005739);; Molecular Function: zinc ion binding (GO:0008270);;	K12896|2.89158e-41|zma:100193414|umc1511; LOC100193414; K12896 splicing factor, arginine/serine-rich 7 (A)	Spliceosome (ko03040)	[A]	RNA processing and modification	RNA recognition motif. (a.k.a. RRM, RBD, or RNP domain);; RNA recognition motif (a.k.a. RRM, RBD, or RNP domain);; RNA recognition motif. (a.k.a. RRM, RBD, or RNP domain)	Serine/arginine-rich splicing factor RS2Z32 GN=F4P12.200 OS=Arabidopsis thaliana (Mouse-ear cress) PE=1 SV=1	--	--	PREDICTED: uncharacterized protein LOC100193414 isoform X1 [Zea mays]	cellular component: cell (GO:0005623);; cellular component: organelle (GO:0043226);; cellular component: cell part (GO:0044464);; molecular function: binding (GO:0005488);;
Zmw_sc04287.1.g00070.1.am.mk	2.69e-48	-4.30826	down	--	--	Cellular Component: mitochondrion (GO:0005739);; Molecular Function: kinase activity (GO:0016301);; Biological Process: phosphorylation (GO:0016310);;	--	--	--	--	KIP1-like protein	--	--	--	PREDICTED: uncharacterized protein LOC100844363 [Brachypodium distachyon]	cellular component: cell part (GO:0044464);; cellular component: cell (GO:0005623);; cellular component: organelle (GO:0043226);; biological process: cellular process (GO:0009987);; biological process: metabolic process (GO:0008152);; molecular function: catalytic activity (GO:0003824);;
Zmw_sc04287.1.g00080.1.am.mk	6.73e-52	-4.35972	down	[R]	General function prediction only	Molecular Function: UDP-glucose transmembrane transporter activity (GO:0005460);; Molecular Function: protein binding (GO:0005515);; Cellular Component: plasma membrane (GO:0005886);; Biological Process: response to aluminum ion (GO:0010044);; Cellular Component: vesicle membrane (GO:0012506);; Biological Process: UDP-glucose transport (GO:0015786);; Cellular Component: integral component of memb…	K02069|9.74953e-177|sita:101762802|UPF0014 membrane protein STAR2-like; K02069 putative ABC transport system permease protein (A)	--	--	--	Uncharacterised protein family (UPF0014)	UPF0014 membrane protein STAR2 GN=P0496H07.22 OS=Oryza sativa subsp. japonica (Rice) PE=1 SV=1	--	--	PREDICTED: UPF0014 membrane protein STAR2-like [Setaria italica]	molecular function: binding (GO:0005488);; molecular function: transporter activity (GO:0005215);; biological process: single-organism process (GO:0044699);; biological process: cellular process (GO:0009987);; biological process: response to stimulus (GO:0050896);; biological process: localization (GO:0051179);; cellular component: cell part (GO:0044464);; cellular component: membrane part (GO:00…
Zmw_sc04295.1.g00020.1.am.mkhc	3.47e-21	-4.32954	down	--	--	--	K13457|4.66651e-85|sita:101784866|disease resistance protein RPM1-like; K13457 disease resistance protein RPM1 (A)	Plant-pathogen interaction (ko04626)	--	--	NB-ARC domain;; Holliday junction DNA helicase ruvB N-terminus	--	--	--	PREDICTED: disease resistance protein RPM1-like isoform X4 [Setaria italica]	--
Zmw_sc04457.1.g00020.1.sm.mk	0.001119	-1.20758	down	--	--	--	--	--	--	--	--	--	--	--	--	--
Zmw_sc04553.1.g00060.1.am.mkhc	2.43e-13	-1.51624	down	[P]	Inorganic ion transport and metabolism	Cellular Component: chloroplast thylakoid membrane (GO:0009535);; Biological Process: chloroplast relocation (GO:0009902);; Biological Process: thylakoid membrane organization (GO:0010027);; Cellular Component: integral component of membrane (GO:0016021);; Biological Process: ncRNA metabolic process (GO:0034660);; Biological Process: transcription from plastid promoter (GO:0042793);;	--	--	--	--	Integral membrane protein TerC family	--	--	--	hypothetical protein ZEAMMB73_614863 [Zea mays]	biological process: metabolic process (GO:0008152);; biological process: localization (GO:0051179);; biological process: cellular component organization or biogenesis (GO:0071840);; biological process: single-organism process (GO:0044699);; biological process: cellular process (GO:0009987);; cellular component: organelle part (GO:0044422);; cellular component: cell (GO:0005623);; cellular compone…
Zmw_sc04556.1.g00070.1.am.mk	0.00974929	-1.34144	down	--	--	Biological Process: lipid metabolic process (GO:0006629);; Cellular Component: cytoplasmic membrane-bounded vesicle (GO:0016023);; Molecular Function: hydrolase activity, acting on ester bonds (GO:0016788);;	--	--	--	--	GDSL-like Lipase/Acylhydrolase	Sinapine esterase {ECO:0000305} (Precursor) OS=Brassica napus (Rape) PE=1 SV=1	--	--	PREDICTED: GDSL esterase/lipase At5g45910-like isoform X2 [Setaria italica]	biological process: single-organism process (GO:0044699);; biological process: metabolic process (GO:0008152);; molecular function: catalytic activity (GO:0003824);; cellular component: organelle (GO:0043226);; cellular component: cell (GO:0005623);; cellular component: cell part (GO:0044464);;
Zmw_sc04559.1.g00020.1.sm.mkhc	6.37e-46	-3.76422	down	[O]	Posttranslational modification, protein turnover, chaperones	Molecular Function: metalloendopeptidase activity (GO:0004222);; Molecular Function: ATP binding (GO:0005524);; Cellular Component: mitochondrion (GO:0005739);; Biological Process: proteolysis (GO:0006508);; Cellular Component: plastid (GO:0009536);; Cellular Component: membrane (GO:0016020);; Molecular Function: nucleoside-triphosphatase activity (GO:0017111);; Biological Process: protein catabo…	K08955|0|bdi:100839911|ATP-dependent zinc metalloprotease FTSH 5, mitochondrial-like; K08955 ATP-dependent metalloprotease [EC:3.4.24.-] (A)	--	[O]	Posttranslational modification, protein turnover, chaperones	Peptidase family M41;; ATPase family associated with various cellular activities (AAA);; AAA domain (dynein-related subfamily);; Holliday junction DNA helicase ruvB N-terminus	ATP-dependent zinc metalloprotease FTSH 5, mitochondrial (Precursor) OS=Oryza sativa subsp. japonica (Rice) PE=3 SV=1	--	--	PREDICTED: ATP-dependent zinc metalloprotease FTSH 5, mitochondrial-like [Brachypodium distachyon]	molecular function: binding (GO:0005488);; molecular function: catalytic activity (GO:0003824);; biological process: metabolic process (GO:0008152);; cellular component: cell (GO:0005623);; cellular component: organelle (GO:0043226);; cellular component: cell part (GO:0044464);; cellular component: membrane (GO:0016020);;
Zmw_sc04559.1.g00050.1.am.mkhc	7.3e-11	-1.3031	down	[C]	Energy production and conversion	Cellular Component: vacuolar membrane (GO:0005774);; Biological Process: cation transport (GO:0006812);; Biological Process: response to stress (GO:0006950);; Biological Process: organelle organization (GO:0006996);; Biological Process: unidimensional cell growth (GO:0009826);; Molecular Function: hydrogen ion transmembrane transporter activity (GO:0015078);; Biological Process: carbohydrate bios…	K02148|0|sbi:SORBI_09g030620|SORBIDRAFT_09g030620, Sb09g030620; hypothetical protein; K02148 V-type H+-transporting ATPase subunit C (A)	Oxidative phosphorylation (ko00190);; Phagosome (ko04145)	[C]	Energy production and conversion	V-ATPase subunit C	V-type proton ATPase subunit C GN=F13K23.9 OS=Arabidopsis thaliana (Mouse-ear cress) PE=1 SV=1	--	--	hypothetical protein SORBIDRAFT_09g030620 [Sorghum bicolor]	cellular component: organelle part (GO:0044422);; cellular component: cell (GO:0005623);; cellular component: organelle (GO:0043226);; cellular component: membrane part (GO:0044425);; cellular component: membrane (GO:0016020);; cellular component: macromolecular complex (GO:0032991);; cellular component: cell part (GO:0044464);; molecular function: catalytic activity (GO:0003824);; molecular func…
Zmw_sc04559.1.g00060.1.sm.mk	5.53e-11	-2.07137	down	--	--	Cellular Component: plasma membrane (GO:0005886);; Cellular Component: chloroplast (GO:0009507);;	--	--	[L]	Replication, recombination and repair	DDE superfamily endonuclease;; Plant transposon protein	--	--	--	hypothetical protein [Zea mays]	cellular component: cell (GO:0005623);; cellular component: organelle (GO:0043226);; cellular component: membrane (GO:0016020);; cellular component: cell part (GO:0044464);;
Zmw_sc04746.1.g00020.1.am.mk	0.00113792	-2.41507	down	--	--	--	--	--	--	--	--	--	--	--	--	--
Zmw_sc04815.1.g00090.1.am.mk	0.00187542	-2.39799	down	--	--	--	--	--	--	--	--	--	--	--	--	--
Zmw_sc04849.1.g00060.1.am.mk	2.23e-06	-1.05163	down	[C]	Energy production and conversion	Molecular Function: electron carrier activity (GO:0009055);; Biological Process: response to light stimulus (GO:0009416);; Cellular Component: chloroplast stroma (GO:0009570);; Biological Process: photosynthetic electron transport chain (GO:0009767);; Molecular Function: metal ion binding (GO:0046872);; Molecular Function: 2 iron, 2 sulfur cluster binding (GO:0051537);; Biological Process: respon…	K02639|1.84913e-43|sita:101752738|ferredoxin-1, chloroplastic-like; K02639 ferredoxin (A)	Photosynthesis (ko00195)	--	--	2Fe-2S iron-sulfur cluster binding domain	Ferredoxin-5, chloroplastic (Precursor) GN=FDX5 OS=Zea mays (Maize) PE=2 SV=1	--	--	PREDICTED: ferredoxin-1, chloroplastic-like [Setaria italica]	molecular function: electron carrier activity (GO:0009055);; molecular function: binding (GO:0005488);; biological process: metabolic process (GO:0008152);; biological process: single-organism process (GO:0044699);; biological process: cellular process (GO:0009987);; biological process: response to stimulus (GO:0050896);; cellular component: cell part (GO:0044464);; cellular component: organelle …
Zmw_sc04849.1.g00080.1.sm.mkhc	4.39e-08	-1.11232	down	--	--	Molecular Function: ATP binding (GO:0005524);; Molecular Function: phosphatidylinositol phosphate kinase activity (GO:0016307);; Biological Process: cellular protein metabolic process (GO:0044267);; Biological Process: phosphatidylinositol phosphorylation (GO:0046854);;	K00921|1.3462e-70|zma:103653169|1-phosphatidylinositol-3-phosphate 5-kinase FAB1A-like; K00921 1-phosphatidylinositol-3-phosphate 5-kinase [EC:2.7.1.150] (A)	Inositol phosphate metabolism (ko00562);; Phosphatidylinositol signaling system (ko04070);; Phagosome (ko04145)	[T]	Signal transduction mechanisms	Phosphatidylinositol-4-phosphate 5-Kinase	Putative 1-phosphatidylinositol-3-phosphate 5-kinase FAB1D GN=FAB1D OS=Arabidopsis thaliana (Mouse-ear cress) PE=3 SV=1	--	--	PREDICTED: 1-phosphatidylinositol-3-phosphate 5-kinase FAB1A-like isoform X2 [Zea mays]	molecular function: binding (GO:0005488);; molecular function: catalytic activity (GO:0003824);; biological process: metabolic process (GO:0008152);; biological process: cellular process (GO:0009987);; biological process: single-organism process (GO:0044699);;
Zmw_sc04963.1.g00030.1.sm.mk	3.72e-23	-4.83729	down	[J]	Translation, ribosomal structure and biogenesis	Biological Process: transcription, DNA-templated (GO:0006351);; Cellular Component: chloroplast stroma (GO:0009570);; Biological Process: plastid organization (GO:0009657);; Biological Process: shoot system morphogenesis (GO:0010016);; Cellular Component: cytosolic ribosome (GO:0022626);; Biological Process: regulation of cellular metabolic process (GO:0031323);; Biological Process: ribosome biog…	K02864|3.18049e-112|sbi:SORBI_09g002070|SORBIDRAFT_09g002070, Sb09g002070; hypothetical protein; K02864 large subunit ribosomal protein L10 (A)	Ribosome (ko03010)	--	--	Ribosomal protein L10	50S ribosomal protein L10, chloroplastic (Precursor) GN=RPL10 OS=Arabidopsis thaliana (Mouse-ear cress) PE=2 SV=1	--	--	hypothetical protein SORBIDRAFT_09g002070 [Sorghum bicolor]	cellular component: cell part (GO:0044464);; cellular component: macromolecular complex (GO:0032991);; cellular component: cell (GO:0005623);; cellular component: organelle (GO:0043226);; cellular component: organelle part (GO:0044422);; biological process: metabolic process (GO:0008152);; biological process: cellular component organization or biogenesis (GO:0071840);; biological process: biologi…
Zmw_sc04963.1.g00040.1.sm.mkhc	4.87e-43	-4.89441	down	--	--	--	K09284|6.48986e-90|bdi:100828894|floral homeotic protein APETALA 2; K09284 AP2-like factor, euAP2 lineage (A)	--	--	--	AP2 domain	Ethylene-responsive transcription factor RAP2-7 GN=T17D12.11 OS=Arabidopsis thaliana (Mouse-ear cress) PE=2 SV=2	--	--	transcription factor AP2 [Phyllostachys edulis]	--
Zmw_sc05022.1.g00020.1.sm.mk	0.00156565	-2.12383	down	--	--	Cellular Component: nucleus (GO:0005634);; Molecular Function: protein dimerization activity (GO:0046983);;	--	--	--	--	--	Transcription factor bHLH87 GN=MHC9.1 OS=Arabidopsis thaliana (Mouse-ear cress) PE=2 SV=1	--	--	hypothetical protein SORBIDRAFT_03g032520 [Sorghum bicolor]	cellular component: cell part (GO:0044464);; cellular component: organelle (GO:0043226);; cellular component: cell (GO:0005623);; molecular function: binding (GO:0005488);;
Zmw_sc05511.1.g00010.1.am.mkhc	2.19e-21	-1.94239	down	--	--	Molecular Function: serine-type endopeptidase activity (GO:0004252);; Cellular Component: integral component of membrane (GO:0016021);;	--	--	[S]	Function unknown	Eukaryotic integral membrane protein (DUF1751)	--	--	--	PREDICTED: transmembrane protein 115-like [Setaria italica]	cellular component: membrane part (GO:0044425);; cellular component: membrane (GO:0016020);; molecular function: catalytic activity (GO:0003824);; biological process: metabolic process (GO:0008152);;
Zmw_sc05521.1.g00040.1.am.mk	0.000744	-1.12288	down	--	--	Cellular Component: membrane (GO:0016020);;	--	--	--	--	EamA-like transporter family	WAT1-related protein At4g08290 GN=At4g08290 OS=Arabidopsis thaliana (Mouse-ear cress) PE=2 SV=1	--	--	PREDICTED: WAT1-related protein At2g39510-like isoform X2 [Setaria italica]	cellular component: membrane (GO:0016020);;
Zmw_sc05635.1.g00010.1.sm.mkhc	8.02e-11	-1.279	down	[L]	Replication, recombination and repair	Molecular Function: nuclease activity (GO:0004518);; Molecular Function: binding (GO:0005488);; Biological Process: cellular response to DNA damage stimulus (GO:0006974);; Biological Process: nucleic acid metabolic process (GO:0090304);;	K15338|0|sita:101773697|flap endonuclease GEN-like 2-like; K15338 flap endonuclease GEN [EC:3.1.-.-] (A)	--	[L]	Replication, recombination and repair	XPG N-terminal domain;; XPG I-region	Flap endonuclease GEN-like 2 OS=Oryza sativa subsp. japonica (Rice) PE=2 SV=1	--	--	PREDICTED: flap endonuclease GEN-like 2-like [Setaria italica]	molecular function: catalytic activity (GO:0003824);; molecular function: binding (GO:0005488);; biological process: metabolic process (GO:0008152);; biological process: cellular process (GO:0009987);; biological process: response to stimulus (GO:0050896);;
Zmw_sc05805.1.g00010.1.es.mkhc	2.51e-06	-1.49208	down	--	--	--	K13457|2.71143e-49|sita:101784866|disease resistance protein RPM1-like; K13457 disease resistance protein RPM1 (A)	Plant-pathogen interaction (ko04626)	--	--	--	--	--	--	PREDICTED: disease resistance protein RPM1-like isoform X1 [Setaria italica]	--
Zmw_sc05834.1.g00030.1.sm.mk	4.64e-12	-4.46582	down	--	--	--	--	--	--	--	--	--	--	--	PREDICTED: uncharacterized protein LOC103631405 [Zea mays]	--
Zmw_sc05887.1.g00030.1.sm.mkhc	4.06e-10	-1.93295	down	--	--	Cellular Component: membrane (GO:0016020);;	--	--	--	--	EamA-like transporter family	WAT1-related protein At4g08290 GN=At4g08290 OS=Arabidopsis thaliana (Mouse-ear cress) PE=2 SV=1	--	--	PREDICTED: WAT1-related protein At1g21890-like [Oryza brachyantha]	cellular component: membrane (GO:0016020);;
Zmw_sc05978.1.g00030.1.am.mk	0.00667942	-1.09025	down	--	--	--	--	--	--	--	--	--	--	--	--	--
Zmw_sc05989.1.g00030.1.sm.mkhc	2.07e-24	-4.52817	down	--	--	--	--	--	--	--	--	--	--	--	uncharacterized protein LOC100278003 [Zea mays]	--
Zmw_sc05989.1.g00050.1.sm.mk	3.81e-19	-5.09714	down	--	--	Molecular Function: protein serine/threonine kinase activity (GO:0004674);; Molecular Function: ATP binding (GO:0005524);; Cellular Component: mitochondrion (GO:0005739);; Biological Process: protein phosphorylation (GO:0006468);; Cellular Component: cytoplasmic membrane-bounded vesicle (GO:0016023);;	--	--	[T]	Signal transduction mechanisms	Carbohydrate-binding protein of the ER;; Di-glucose binding within endoplasmic reticulum	Receptor-like protein kinase HERK 1 (Precursor) OS=Arabidopsis thaliana (Mouse-ear cress) PE=1 SV=1	--	--	PREDICTED: receptor-like protein kinase HERK 1-like [Setaria italica]	molecular function: catalytic activity (GO:0003824);; molecular function: binding (GO:0005488);; biological process: cellular process (GO:0009987);; biological process: metabolic process (GO:0008152);; cellular component: cell (GO:0005623);; cellular component: organelle (GO:0043226);; cellular component: cell part (GO:0044464);;
Zmw_sc06044.1.g00030.1.am.mk	0.00425256	-1.35235	down	--	--	--	--	--	--	--	--	--	--	--	--	--
Zmw_sc06146.1.g00030.1.am.mk	1.96e-05	-3.10945	down	--	--	--	--	--	--	--	--	--	--	--	--	--
Zmw_sc06318.1.g00030.1.am.mk	6.1e-11	-4.08372	down	--	--	Molecular Function: protein serine/threonine kinase activity (GO:0004674);; Molecular Function: ATP binding (GO:0005524);; Cellular Component: mitochondrion (GO:0005739);; Biological Process: protein phosphorylation (GO:0006468);;	--	--	[T]	Signal transduction mechanisms	--	Probable receptor-like protein kinase At5g18500 GN=At5g18500 OS=Arabidopsis thaliana (Mouse-ear cress) PE=2 SV=1	--	--	Os10g0497600 [Oryza sativa Japonica Group]	biological process: metabolic process (GO:0008152);; biological process: cellular process (GO:0009987);; molecular function: binding (GO:0005488);; molecular function: catalytic activity (GO:0003824);; cellular component: cell part (GO:0044464);; cellular component: organelle (GO:0043226);; cellular component: cell (GO:0005623);;
Zmw_sc06372.1.g00010.1.am.mk	8.78e-102	-4.72874	down	--	--	Cellular Component: mitochondrial respiratory chain complex III (GO:0005750);; Cellular Component: plastid (GO:0009536);; Molecular Function: hydrolase activity (GO:0016787);;	--	--	--	--	--	ATP synthase 6 kDa subunit, mitochondrial (Fragment) OS=Solanum tuberosum (Potato) PE=1 SV=1	--	--	PREDICTED: uncharacterized protein LOC101767414 isoform X1 [Setaria italica]	molecular function: catalytic activity (GO:0003824);; biological process: metabolic process (GO:0008152);; cellular component: organelle part (GO:0044422);; cellular component: cell (GO:0005623);; cellular component: organelle (GO:0043226);; cellular component: membrane (GO:0016020);; cellular component: membrane part (GO:0044425);; cellular component: cell part (GO:0044464);; cellular component:…
Zmw_sc06534.1.g00020.1.am.mk	3.8e-09	-2.08375	down	--	--	--	--	--	--	--	--	--	--	--	--	--
Zmw_sc06574.1.g00040.1.am.mk	4.46e-11	-3.07837	down	--	--	Biological Process: transport (GO:0006810);; Biological Process: protein localization (GO:0008104);; Cellular Component: membrane (GO:0016020);;	K10949|9.09053e-11|bdi:100827227|ER lumen protein-retaining receptor; K10949 ER lumen protein retaining receptor (A)	--	[U]	Intracellular trafficking, secretion, and vesicular transport	--	ER lumen protein-retaining receptor GN=ERD2 OS=Petunia hybrida (Petunia) PE=2 SV=1	--	--	PREDICTED: ER lumen protein-retaining receptor [Brachypodium distachyon]	biological process: localization (GO:0051179);; cellular component: membrane (GO:0016020);;
Zmw_sc06591.1.g00060.1.sm.mk	9.2e-09	-1.30979	down	--	--	Molecular Function: DNA binding (GO:0003677);; Molecular Function: chromatin binding (GO:0003682);;	--	--	[O]	Posttranslational modification, protein turnover, chaperones	Myb-like DNA-binding domain	Protein RADIALIS-like 1 GN=T22F8.150 OS=Arabidopsis thaliana (Mouse-ear cress) PE=2 SV=1	--	--	PREDICTED: protein RADIALIS-like 3-like [Setaria italica]	molecular function: binding (GO:0005488);;
Zmw_sc06604.1.g00020.1.am.mkhc	1.58e-15	-4.08814	down	--	--	Cellular Component: nucleolus (GO:0005730);; Biological Process: regulation of transcription, DNA-templated (GO:0006355);; Biological Process: chromatin modification (GO:0016568);; Molecular Function: hydrolase activity (GO:0016787);; Molecular Function: metal ion binding (GO:0046872);;	--	--	--	--	Zinc-finger of C2H2 type	Histone deacetylase HDT2 GN=HDT2 OS=Zea mays (Maize) PE=1 SV=1	--	--	PREDICTED: histone deacetylase HDT2-like [Setaria italica]	cellular component: organelle (GO:0043226);; cellular component: cell (GO:0005623);; cellular component: organelle part (GO:0044422);; cellular component: cell part (GO:0044464);; molecular function: catalytic activity (GO:0003824);; molecular function: binding (GO:0005488);; biological process: cellular component organization or biogenesis (GO:0071840);; biological process: metabolic process (GO…
Zmw_sc06664.1.g00020.1.am.mk	2.66e-07	-1.41114	down	--	--	Cellular Component: mitochondrion (GO:0005739);;	--	--	[R]	General function prediction only	Protein of unknown function, DUF607	Calcium uniporter protein 2, mitochondrial (Precursor) OS=Arabidopsis thaliana (Mouse-ear cress) PE=2 SV=1	--	--	PREDICTED: uncharacterized protein LOC103633091 [Zea mays]	cellular component: cell part (GO:0044464);; cellular component: organelle (GO:0043226);; cellular component: cell (GO:0005623);;
Zmw_sc06751.1.g00040.1.am.mkhc	3.51e-24	-4.7255	down	--	--	Molecular Function: calcium ion binding (GO:0005509);; Cellular Component: plasma membrane (GO:0005886);; Biological Process: Golgi to vacuole transport (GO:0006896);; Cellular Component: plastid (GO:0009536);; Molecular Function: amino-terminal vacuolar sorting propeptide binding (GO:0009940);; Cellular Component: cytoplasmic membrane-bounded vesicle (GO:0016023);; Cellular Component: Golgi tran…	--	--	--	--	--	Vacuolar-sorting receptor 1 (Precursor) GN=F8J2.20 OS=Arabidopsis thaliana (Mouse-ear cress) PE=1 SV=2	--	--	hypothetical protein precursor [Zea mays]	molecular function: binding (GO:0005488);; biological process: single-organism process (GO:0044699);; biological process: localization (GO:0051179);; cellular component: membrane (GO:0016020);; cellular component: cell part (GO:0044464);; cellular component: macromolecular complex (GO:0032991);; cellular component: organelle part (GO:0044422);; cellular component: organelle (GO:0043226);; cellula…
Zmw_sc06866.1.g00040.1.sm.mkhc	0.00721107	-1.07145	down	--	--	Cellular Component: plasma membrane (GO:0005886);; Cellular Component: cytoplasmic membrane-bounded vesicle (GO:0016023);;	--	--	[R]	General function prediction only	Late exocytosis, associated with Golgi transport	CSC1-like protein At3g21620 GN=At3g21620 OS=Arabidopsis thaliana (Mouse-ear cress) PE=2 SV=1	--	--	hypothetical protein SORBIDRAFT_09g030770 [Sorghum bicolor]	cellular component: membrane (GO:0016020);; cellular component: cell part (GO:0044464);; cellular component: organelle (GO:0043226);; cellular component: cell (GO:0005623);;
Zmw_sc06894.1.g00020.1.sm.mkhc	5.51e-34	-4.34548	down	--	--	Cellular Component: nucleolus (GO:0005730);; Biological Process: sex determination (GO:0007530);; Cellular Component: chloroplast (GO:0009507);; Biological Process: embryo development ending in seed dormancy (GO:0009793);; Biological Process: pollen tube guidance (GO:0010183);; Cellular Component: nuclear speck (GO:0016607);; Cellular Component: exon-exon junction complex (GO:0035145);;	K12877|1.34295e-106|sbi:SORBI_07g000840|SORBIDRAFT_07g000840, Sb07g000840; hypothetical protein; K12877 protein mago nashi (A)	RNA transport (ko03013);; mRNA surveillance pathway (ko03015);; Spliceosome (ko03040)	[A]	RNA processing and modification	Mago nashi protein	Protein mago nashi homolog OS=Oryza sativa subsp. japonica (Rice) PE=2 SV=2	--	--	hypothetical protein SORBIDRAFT_07g000840 [Sorghum bicolor]	biological process: reproductive process (GO:0022414);; biological process: locomotion (GO:0040011);; biological process: developmental process (GO:0032502);; biological process: single-organism process (GO:0044699);; biological process: multicellular organismal process (GO:0032501);; biological process: response to stimulus (GO:0050896);; cellular component: cell part (GO:0044464);; cellular com…
Zmw_sc07157.1.g00010.1.sm.mk	2.36e-51	-4.0449	down	[F]	Nucleotide transport and metabolism	Biological Process: nucleobase-containing compound metabolic process (GO:0006139);; Cellular Component: plastid (GO:0009536);; Biological Process: phosphorylation (GO:0016310);; Molecular Function: nucleobase-containing compound kinase activity (GO:0019205);;	K00939|6.93042e-91|sita:101763558|adenylate kinase, chloroplastic-like; K00939 adenylate kinase [EC:2.7.4.3] (A)	Purine metabolism (ko00230)	[F]	Nucleotide transport and metabolism	Adenylate kinase;; AAA domain;; Adenylate kinase, active site lid	Probable adenylate kinase 2, chloroplastic (Precursor) OS=Oryza sativa subsp. japonica (Rice) PE=2 SV=1	--	--	PREDICTED: adenylate kinase, chloroplastic-like [Setaria italica]	biological process: cellular process (GO:0009987);; biological process: metabolic process (GO:0008152);; molecular function: catalytic activity (GO:0003824);; cellular component: cell part (GO:0044464);; cellular component: organelle (GO:0043226);; cellular component: cell (GO:0005623);;
Zmw_sc07157.1.g00020.1.am.mk	2.37e-07	-4.66677	down	[RTKL]	General function prediction only;; Signal transduction mechanisms;; Transcription;; Replication, recombination and repair	Molecular Function: nucleotide binding (GO:0000166);; Molecular Function: protein kinase activity (GO:0004672);; Cellular Component: cytoplasmic membrane-bounded vesicle (GO:0016023);; Biological Process: phosphorylation (GO:0016310);;	--	--	[T]	Signal transduction mechanisms	Protein kinase domain;; Protein tyrosine kinase;; Regulator of chromosome condensation (RCC1) repeat;; ABC1 family	Putative serine/threonine-protein kinase-like protein CCR3 (Precursor) GN=F27K19.130 OS=Arabidopsis thaliana (Mouse-ear cress) PE=2 SV=1	--	--	PREDICTED: serine/threonine-protein kinase-like protein CCR4-like [Setaria italica]	molecular function: catalytic activity (GO:0003824);; molecular function: binding (GO:0005488);; biological process: metabolic process (GO:0008152);; biological process: cellular process (GO:0009987);; cellular component: cell part (GO:0044464);; cellular component: organelle (GO:0043226);; cellular component: cell (GO:0005623);;
Zmw_sc07235.1.g00020.1.sm.mkhc	3.94e-05	-1.13081	down	--	--	--	--	--	--	--	Protein of unknown function (DUF4005);; IQ calmodulin-binding motif	Protein IQ-DOMAIN 1 GN=IQD1 OS=Arabidopsis thaliana (Mouse-ear cress) PE=1 SV=1	--	--	PREDICTED: protein IQ-DOMAIN 1-like isoform X1 [Setaria italica]	--
Zmw_sc07390.1.g00010.1.sm.mk	8.84e-06	-1.83649	down	--	--	--	--	--	--	--	--	--	--	--	PREDICTED: protein XRI1-like isoform X1 [Setaria italica]	--
Zmw_sc07528.1.g00020.1.am.mkhc	1.99e-08	-1.16325	down	--	--	Cellular Component: chromosome, centromeric region (GO:0000775);; Cellular Component: cytoplasm (GO:0005737);; Biological Process: protein dephosphorylation (GO:0006470);; Biological Process: autophagy (GO:0006914);; Molecular Function: CTD phosphatase activity (GO:0008420);;	K17616|6.54656e-59|zma:100384823|hypothetical protein; K17616 CTD small phosphatase-like protein 2 [EC:3.1.3.-] (A)	--	[K]	Transcription	NLI interacting factor-like phosphatase	--	--	--	predicted protein [Hordeum vulgare subsp. vulgare]	cellular component: organelle (GO:0043226);; cellular component: cell (GO:0005623);; cellular component: organelle part (GO:0044422);; cellular component: cell part (GO:0044464);; molecular function: catalytic activity (GO:0003824);; biological process: metabolic process (GO:0008152);; biological process: cellular process (GO:0009987);;
Zmw_sc07528.1.g00030.1.am.mk	1.38e-10	-5.41768	down	--	--	--	--	--	--	--	--	--	--	--	--	--
Zmw_sc07840.1.g00010.1.sm.mkhc	6.14e-13	-2.36727	down	[GEPR]	Carbohydrate transport and metabolism;; Amino acid transport and metabolism;; Inorganic ion transport and metabolism;; General function prediction only	Cellular Component: integral component of membrane (GO:0016021);; Biological Process: transmembrane transport (GO:0055085);;	--	--	[S]	Function unknown	Ion channel regulatory protein UNC-93;; Major Facilitator Superfamily	UNC93-like protein 2 GN=At1g18010 OS=Arabidopsis thaliana (Mouse-ear cress) PE=2 SV=2	--	--	PREDICTED: UNC93-like protein 1-like [Setaria italica]	biological process: localization (GO:0051179);; biological process: single-organism process (GO:0044699);; biological process: cellular process (GO:0009987);; cellular component: membrane part (GO:0044425);; cellular component: membrane (GO:0016020);;
Zmw_sc07901.1.g00020.1.am.mk	1.96e-05	-1.70812	down	--	--	--	K16223|1.30555e-65|sbi:SORBI_0010s003120|SORBIDRAFT_0010s003120, Sb0010s003120; hypothetical protein; K16223 protein FLOWERING LOCUS T (A)	Circadian rhythm - plant (ko04712)	[R]	General function prediction only	Phosphatidylethanolamine-binding protein	Protein HEADING DATE 3A OS=Oryza sativa subsp. japonica (Rice) PE=1 SV=1	--	--	hypothetical protein SORBIDRAFT_0010s003120 [Sorghum bicolor]	--
Zmw_sc08083.1.g00010.1.am.mk	6e-35	-4.6099	down	--	--	Biological Process: maltose metabolic process (GO:0000023);; Biological Process: pentose-phosphate shunt (GO:0006098);; Cellular Component: chloroplast (GO:0009507);; Biological Process: starch biosynthetic process (GO:0019252);; Molecular Function: heat shock protein binding (GO:0031072);; Molecular Function: unfolded protein binding (GO:0051082);;	--	--	--	--	--	--	--	--	hypothetical protein POPTR_0013s11250g [Populus trichocarpa]	cellular component: cell part (GO:0044464);; cellular component: organelle (GO:0043226);; cellular component: cell (GO:0005623);; biological process: single-organism process (GO:0044699);; biological process: cellular process (GO:0009987);; biological process: metabolic process (GO:0008152);; molecular function: binding (GO:0005488);;
Zmw_sc08083.1.g00020.1.sm.mkhc	3.63e-27	-2.07138	down	[K]	Transcription	Biological Process: RNA splicing, via endonucleolytic cleavage and ligation (GO:0000394);; Molecular Function: translation initiation factor activity (GO:0003743);; Cellular Component: transcription factor TFIIA complex (GO:0005672);; Biological Process: regulation of transcription, DNA-templated (GO:0006355);; Biological Process: transcription initiation from RNA polymerase II promoter (GO:00063…	K03123|8.30161e-59|sita:101754167|transcription initiation factor IIA subunit 2-like; K03123 transcription initiation factor TFIIA small subunit (A)	Basal transcription factors (ko03022)	[K]	Transcription	Transcription initiation factor IIA, gamma subunit, helical domain;; Transcription initiation factor IIA, gamma subunit	Transcription initiation factor IIA subunit 2 GN=OSJNBa0068N01.8 OS=Oryza sativa subsp. japonica (Rice) PE=3 SV=1	--	--	PREDICTED: transcription initiation factor IIA subunit 2-like [Setaria italica]	molecular function: binding (GO:0005488);; biological process: metabolic process (GO:0008152);; biological process: cellular process (GO:0009987);; biological process: multi-organism process (GO:0051704);; biological process: biological regulation (GO:0065007);; biological process: response to stimulus (GO:0050896);; cellular component: cell part (GO:0044464);; cellular component: macromolecular …
Zmw_sc08083.1.g00030.1.sm.mkhc	3.27e-16	-2.74253	down	--	--	Biological Process: protein glycosylation (GO:0006486);;	--	--	--	--	--	--	--	--	hypothetical protein ZEAMMB73_154125 [Zea mays]	biological process: metabolic process (GO:0008152);; biological process: single-organism process (GO:0044699);; biological process: cellular process (GO:0009987);;
Zmw_sc08269.1.g00010.1.am.mk	3.91e-14	-2.28423	down	--	--	Cellular Component: vacuole (GO:0005773);; Cellular Component: Golgi apparatus (GO:0005794);; Biological Process: response to salt stress (GO:0009651);; Cellular Component: integral component of membrane (GO:0016021);; Biological Process: vesicle-mediated transport (GO:0016192);;	K08515|2.17984e-129|sita:101774509|vesicle-associated membrane protein 714-like; K08515 vesicle-associated membrane protein 7 (A)	SNARE interactions in vesicular transport (ko04130)	[U]	Intracellular trafficking, secretion, and vesicular transport	Regulated-SNARE-like domain;; Synaptobrevin	Vesicle-associated membrane protein 714 GN=VAMP714 OS=Arabidopsis thaliana (Mouse-ear cress) PE=1 SV=1	--	--	PREDICTED: vesicle-associated membrane protein 714-like [Setaria italica]	cellular component: cell (GO:0005623);; cellular component: organelle (GO:0043226);; cellular component: cell part (GO:0044464);; cellular component: membrane part (GO:0044425);; cellular component: membrane (GO:0016020);; biological process: localization (GO:0051179);; biological process: response to stimulus (GO:0050896);;
Zmw_sc08584.1.g00030.1.sm.mk	4.26e-07	-2.02448	down	[RTKL]	General function prediction only;; Signal transduction mechanisms;; Transcription;; Replication, recombination and repair	Molecular Function: protein serine/threonine kinase activity (GO:0004674);; Molecular Function: non-membrane spanning protein tyrosine kinase activity (GO:0004715);; Molecular Function: ATP binding (GO:0005524);; Cellular Component: mitochondrion (GO:0005739);; Biological Process: protein phosphorylation (GO:0006468);;	--	--	[T]	Signal transduction mechanisms	Protein tyrosine kinase;; Protein kinase domain;; Phosphotransferase enzyme family	Receptor-like protein kinase HERK 1 (Precursor) OS=Arabidopsis thaliana (Mouse-ear cress) PE=1 SV=1	--	--	hypothetical protein SORBIDRAFT_10g025840 [Sorghum bicolor]	biological process: single-organism process (GO:0044699);; biological process: cellular process (GO:0009987);; biological process: metabolic process (GO:0008152);; molecular function: binding (GO:0005488);; molecular function: catalytic activity (GO:0003824);; cellular component: cell (GO:0005623);; cellular component: organelle (GO:0043226);; cellular component: cell part (GO:0044464);;
Zmw_sc08801.1.g00010.1.am.mk	6.15e-07	-1.65197	down	--	--	Molecular Function: glycerone kinase activity (GO:0004371);; Molecular Function: ATP binding (GO:0005524);; Biological Process: glycerol metabolic process (GO:0006071);; Biological Process: phosphorylation (GO:0016310);;	K00863|5.90601e-36|sita:101777011|putative 3,4-dihydroxy-2-butanone kinase-like; K00863 dihydroxyacetone kinase [EC:2.7.1.29] (A)	Glycerolipid metabolism (ko00561);; Carbon metabolism (ko01200)	[G]	Carbohydrate transport and metabolism	DAK2 domain	Putative 3,4-dihydroxy-2-butanone kinase GN=DHBK OS=Solanum lycopersicum (Tomato) PE=2 SV=1	--	--	PREDICTED: putative 3,4-dihydroxy-2-butanone kinase-like [Setaria italica]	biological process: single-organism process (GO:0044699);; biological process: cellular process (GO:0009987);; biological process: metabolic process (GO:0008152);; molecular function: catalytic activity (GO:0003824);; molecular function: binding (GO:0005488);;
Zmw_sc08869.1.g00010.1.am.mk	1.48e-08	-1.72329	down	--	--	Cellular Component: extracellular region (GO:0005576);; Biological Process: sexual reproduction (GO:0019953);;	--	--	--	--	--	Expansin-B11 (Precursor) OS=Oryza sativa subsp. japonica (Rice) PE=2 SV=1	--	--	hypothetical protein SORBIDRAFT_04g032820 [Sorghum bicolor]	biological process: reproductive process (GO:0022414);; biological process: multi-organism process (GO:0051704);; biological process: reproduction (GO:0000003);; cellular component: extracellular region (GO:0005576);;
Zmw_sc09112.1.g00010.1.am.mkhc	0.00601896	-1.07257	down	--	--	Biological Process: protein glycosylation (GO:0006486);;	--	--	--	--	--	--	--	--	PREDICTED: uncharacterized protein LOC101752798 isoform X3 [Setaria italica]	biological process: metabolic process (GO:0008152);; biological process: single-organism process (GO:0044699);; biological process: cellular process (GO:0009987);;
Zmw_sc09136.1.g00030.1.am.mk	1.51e-26	-3.15949	down	--	--	--	--	--	--	--	--	--	--	--	--	--
Zmw_sc09193.1.g00010.1.sm.mkhc	3.87e-13	-1.68266	down	--	--	--	--	--	[R]	General function prediction only	YT521-B-like domain	--	--	--	hypothetical protein SORBIDRAFT_09g000580 [Sorghum bicolor]	--
Zmw_sc10046.1.g00010.1.sm.mk	0.00185425	-1.75978	down	--	--	Biological Process: mitotic cell cycle (GO:0000278);; Biological Process: cytokinesis by cell plate formation (GO:0000911);; Biological Process: regionalization (GO:0003002);; Molecular Function: DNA binding (GO:0003677);; Molecular Function: protein binding (GO:0005515);; Cellular Component: nucleus (GO:0005634);; Cellular Component: cytosol (GO:0005829);; Biological Process: DNA repair (GO:0006…	K10610|1.70978e-66|sita:101762805|DNA damage-binding protein 1-like; K10610 DNA damage-binding protein 1 (A)	Nucleotide excision repair (ko03420);; Ubiquitin mediated proteolysis (ko04120)	[L]	Replication, recombination and repair	Mono-functional DNA-alkylating methyl methanesulfonate N-term	DNA damage-binding protein 1a GN=DDB1A OS=Arabidopsis thaliana (Mouse-ear cress) PE=1 SV=1	--	--	PREDICTED: DNA damage-binding protein 1-like [Setaria italica]	cellular component: organelle (GO:0043226);; cellular component: cell (GO:0005623);; cellular component: cell part (GO:0044464);; cellular component: macromolecular complex (GO:0032991);; biological process: developmental process (GO:0032502);; biological process: biological adhesion (GO:0022610);; biological process: biological regulation (GO:0065007);; biological process: reproductive process (…
Zmw_sc10100.1.g00010.1.sm.mk	0.000328	-1.03061	down	[TZDR]	Signal transduction mechanisms;; Cytoskeleton;; Cell cycle control, cell division, chromosome partitioning;; General function prediction only	Molecular Function: calcium ion binding (GO:0005509);; Cellular Component: mitochondrion (GO:0005739);;	K13448|4.73898e-104|sita:101763862|calmodulin-like protein 1-like; K13448 calcium-binding protein CML (A)	Plant-pathogen interaction (ko04626)	[T]	Signal transduction mechanisms	EF-hand domain;; EF hand;; EF-hand domain pair;; EF-hand domain pair;; EF hand	Calmodulin-like protein 1 GN=CML1 OS=Arabidopsis thaliana (Mouse-ear cress) PE=2 SV=1	--	--	PREDICTED: calmodulin-like protein 1-like [Setaria italica]	molecular function: binding (GO:0005488);; cellular component: cell (GO:0005623);; cellular component: organelle (GO:0043226);; cellular component: cell part (GO:0044464);;
Zoysiamatrella_newGene_100	2.26e-58	-7.57626	down	--	--	Biological Process: RNA metabolic process (GO:0016070);; Biological Process: RNA interference (GO:0016246);; Molecular Function: transferase activity (GO:0016740);; Cellular Component: nuclear DNA-directed RNA polymerase complex (GO:0055029);;	K03012|4.01538e-14|zma:100191330|TIDP3101; LOC100191330; K03012 DNA-directed RNA polymerase II subunit RPB4 (A)	Purine metabolism (ko00230);; Pyrimidine metabolism (ko00240);; RNA polymerase (ko03020)	--	--	--	--	K	Transcription	uncharacterized protein LOC100191330 [Zea mays]	cellular component: cell (GO:0005623);; cellular component: organelle (GO:0043226);; cellular component: organelle part (GO:0044422);; cellular component: cell part (GO:0044464);; cellular component: macromolecular complex (GO:0032991);; biological process: metabolic process (GO:0008152);; biological process: biological regulation (GO:0065007);; biological process: single-organism process (GO:004…
Zoysiamatrella_newGene_1049	6.05e-11	#NAME?	down	--	--	--	--	--	--	--	--	--	--	--	--	--
Zoysiamatrella_newGene_1053	2.08e-29	-5.47228	down	--	--	Cellular Component: plastid (GO:0009536);; Molecular Function: transferase activity (GO:0016740);; Biological Process: cellular biosynthetic process (GO:0044249);; Biological Process: single-organism metabolic process (GO:0044710);; Biological Process: organic substance biosynthetic process (GO:1901576);;	K12502|4.84064e-20|sly:101255662|2-methyl-6-phytyl-1,4-hydroquinone methyltransferase, chloroplastic-like; K12502 MPBQ/MSBQ methyltransferase [EC:2.1.1.295] (A)	Ubiquinone and other terpenoid-quinone biosynthesis (ko00130)	[H]	Coenzyme transport and metabolism	--	2-methyl-6-phytyl-1,4-hydroquinone methyltransferase 2, chloroplastic (Precursor) OS=Oryza sativa subsp. japonica (Rice) PE=2 SV=2	H	Coenzyme transport and metabolism	PREDICTED: 2-methyl-6-phytyl-1,4-hydroquinone methyltransferase, chloroplastic-like [Solanum lycopersicum]	biological process: single-organism process (GO:0044699);; biological process: cellular process (GO:0009987);; biological process: metabolic process (GO:0008152);; molecular function: catalytic activity (GO:0003824);; cellular component: cell part (GO:0044464);; cellular component: organelle (GO:0043226);; cellular component: cell (GO:0005623);;
Zoysiamatrella_newGene_1160	1.32e-08	-4.34845	down	--	--	--	--	--	--	--	--	--	--	--	--	--
Zoysiamatrella_newGene_1183	3.37e-12	-1.67499	down	--	--	Cellular Component: extracellular region (GO:0005576);; Cellular Component: cell wall (GO:0005618);; Cellular Component: membrane (GO:0016020);; Cellular Component: cytoplasmic membrane-bounded vesicle (GO:0016023);; Biological Process: sexual reproduction (GO:0019953);;	--	--	--	--	Pollen allergen;; Rare lipoprotein A (RlpA)-like double-psi beta-barrel	Expansin-B3 (Precursor) OS=Oryza sativa subsp. japonica (Rice) PE=2 SV=2	R	General function prediction only	PREDICTED: expansin-B3-like [Setaria italica]	cellular component: cell part (GO:0044464);; cellular component: membrane (GO:0016020);; cellular component: extracellular region (GO:0005576);; cellular component: cell (GO:0005623);; cellular component: organelle (GO:0043226);; biological process: reproductive process (GO:0022414);; biological process: reproduction (GO:0000003);; biological process: multi-organism process (GO:0051704);;
Zoysiamatrella_newGene_121	6.05e-11	#NAME?	down	--	--	--	--	--	--	--	Plant transposase (Ptta/En/Spm family)	--	S	Function unknown	PREDICTED: uncharacterized protein LOC100381458 isoform X3 [Zea mays]	--
Zoysiamatrella_newGene_122	3.62e-26	#NAME?	down	--	--	--	--	--	--	--	Transposase-associated domain;; Transposase family tnp2;; Domain of unknown function (DUF4218);; Domain of unknown function (DUF4216);; Transposase family tnp2;; Domain of unknown function (DUF4218)	--	R	General function prediction only	OSIGBa0132O24.3 [Oryza sativa Indica Group]	--
Zoysiamatrella_newGene_127	0.000586	-6.75192	down	--	--	--	--	--	--	--	Putative gypsy type transposon	--	R	General function prediction only	orf3 [Oryza sativa Japonica Group]	--
Zoysiamatrella_newGene_1366	3.36e-07	-1.28208	down	--	--	Cellular Component: extracellular region (GO:0005576);; Cellular Component: cell wall (GO:0005618);; Cellular Component: membrane (GO:0016020);; Cellular Component: cytoplasmic membrane-bounded vesicle (GO:0016023);; Biological Process: sexual reproduction (GO:0019953);;	--	--	--	--	Pollen allergen;; Rare lipoprotein A (RlpA)-like double-psi beta-barrel	Expansin-B6 (Precursor) GN=OSJNBb0014I11.3 OS=Oryza sativa subsp. japonica (Rice) PE=2 SV=1	R	General function prediction only	expansin EXPB8 [Triticum aestivum]	biological process: multi-organism process (GO:0051704);; biological process: reproduction (GO:0000003);; biological process: reproductive process (GO:0022414);; cellular component: membrane (GO:0016020);; cellular component: cell part (GO:0044464);; cellular component: extracellular region (GO:0005576);; cellular component: cell (GO:0005623);; cellular component: organelle (GO:0043226);;
Zoysiamatrella_newGene_139	8.96e-25	#NAME?	down	--	--	--	--	--	--	--	--	--	--	--	--	--
Zoysiamatrella_newGene_1542	0.000839	-1.2353	down	--	--	Cellular Component: membrane (GO:0016020);;	--	--	--	--	--	Uncharacterized membrane protein At1g16860 GN=At1g16860 OS=Arabidopsis thaliana (Mouse-ear cress) PE=1 SV=1	S	Function unknown	PREDICTED: uncharacterized membrane protein At1g16860-like [Setaria italica]	cellular component: membrane (GO:0016020);;
Zoysiamatrella_newGene_1599	5.91e-197	-11.2807	down	--	--	--	--	--	--	--	Plant transposase (Ptta/En/Spm family)	--	S	Function unknown	PREDICTED: uncharacterized protein LOC103635891 [Zea mays]	--
Zoysiamatrella_newGene_1717	7.01e-50	#NAME?	down	--	--	--	--	--	--	--	--	--	--	--	--	--
Zoysiamatrella_newGene_1760	6.67e-65	-9.31156	down	--	--	Molecular Function: binding (GO:0005488);;	--	--	--	--	--	--	O	Posttranslational modification, protein turnover, chaperones	hypothetical protein SORBIDRAFT_10g024530 [Sorghum bicolor]	molecular function: binding (GO:0005488);;
Zoysiamatrella_newGene_1809	9.69e-42	#NAME?	down	--	--	--	--	--	--	--	Myb/SANT-like DNA-binding domain;; Myb/SANT-like DNA-binding domain	--	S	Function unknown	PREDICTED: zinc finger CCCH domain-containing protein 43-like [Setaria italica]	--
Zoysiamatrella_newGene_1835	2.14e-05	-2.65382	down	--	--	Biological Process: cell cycle (GO:0007049);; Cellular Component: intracellular organelle (GO:0043229);;	--	--	--	--	--	Shugoshin-1 GN=SGO1 OS=Zea mays (Maize) PE=2 SV=1	S	Function unknown	PREDICTED: shugoshin-1-like [Setaria italica]	biological process: cellular process (GO:0009987);; biological process: single-organism process (GO:0044699);; cellular component: organelle (GO:0043226);; cellular component: cell (GO:0005623);; cellular component: cell part (GO:0044464);;
Zoysiamatrella_newGene_1869	1.53e-09	#NAME?	down	--	--	--	--	--	--	--	--	--	--	--	--	--
Zoysiamatrella_newGene_1896	6.01e-19	-3.72843	down	--	--	--	--	--	--	--	--	--	--	--	--	--
Zoysiamatrella_newGene_1978	4.62e-46	#NAME?	down	--	--	--	--	--	--	--	--	--	--	--	--	--
Zoysiamatrella_newGene_203	0.00207628	-1.27206	down	--	--	--	--	--	--	--	--	--	--	--	--	--
Zoysiamatrella_newGene_2115	4.14e-14	-6.73731	down	--	--	--	--	--	--	--	--	--	S	Function unknown	mutant low phytic acid protein 1 [Oryza sativa Japonica Group]	--
Zoysiamatrella_newGene_2217	6.32e-06	-1.88	down	--	--	--	--	--	--	--	--	--	--	--	--	--
Zoysiamatrella_newGene_2218	2.33e-07	-3.74261	down	--	--	--	--	--	--	--	--	--	--	--	--	--
Zoysiamatrella_newGene_2231	2.95e-12	#NAME?	down	--	--	Molecular Function: nucleotide binding (GO:0000166);; Biological Process: nuclear-transcribed mRNA catabolic process (GO:0000956);; Molecular Function: oxidoreductase activity (GO:0016491);; Molecular Function: coenzyme binding (GO:0050662);; Biological Process: biological regulation (GO:0065007);;	--	--	--	--	Protein of unknown function (DUF1644)	--	S	Function unknown	hypothetical protein SORBIDRAFT_06g001230 [Sorghum bicolor]	biological process: metabolic process (GO:0008152);; biological process: cellular process (GO:0009987);; biological process: biological regulation (GO:0065007);; molecular function: binding (GO:0005488);; molecular function: catalytic activity (GO:0003824);;
Zoysiamatrella_newGene_2307	9.8e-27	-3.7954	down	--	--	--	--	--	--	--	--	--	--	--	--	--
Zoysiamatrella_newGene_2336	2.09e-11	-6.39945	down	--	--	Biological Process: cellular metabolic process (GO:0044237);;	--	--	[R]	General function prediction only	gag-polypeptide of LTR copia-type;; Retrotransposon gag protein	Endonuclease OS=Nicotiana tabacum (Common tobacco) PE=2 SV=1	R	General function prediction only	putative polyprotein [Oryza sativa Japonica Group]	biological process: metabolic process (GO:0008152);; biological process: cellular process (GO:0009987);;
Zoysiamatrella_newGene_2340	0.00398096	-1.07662	down	--	--	Cellular Component: extracellular region (GO:0005576);; Cellular Component: cell wall (GO:0005618);; Cellular Component: membrane (GO:0016020);; Cellular Component: cytoplasmic membrane-bounded vesicle (GO:0016023);; Biological Process: sexual reproduction (GO:0019953);;	--	--	--	--	Pollen allergen;; Rare lipoprotein A (RlpA)-like double-psi beta-barrel	Expansin-B3 (Precursor) OS=Oryza sativa subsp. japonica (Rice) PE=2 SV=2	R	General function prediction only	PREDICTED: expansin-B3-like [Setaria italica]	cellular component: membrane (GO:0016020);; cellular component: cell part (GO:0044464);; cellular component: extracellular region (GO:0005576);; cellular component: cell (GO:0005623);; cellular component: organelle (GO:0043226);; biological process: reproduction (GO:0000003);; biological process: multi-organism process (GO:0051704);; biological process: reproductive process (GO:0022414);;
Zoysiamatrella_newGene_2399	1.86e-19	-2.32153	down	--	--	Cellular Component: extracellular region (GO:0005576);; Cellular Component: cell wall (GO:0005618);; Cellular Component: membrane (GO:0016020);; Cellular Component: cytoplasmic membrane-bounded vesicle (GO:0016023);; Biological Process: sexual reproduction (GO:0019953);;	--	--	--	--	Pollen allergen;; Rare lipoprotein A (RlpA)-like double-psi beta-barrel	Expansin-B3 (Precursor) OS=Oryza sativa subsp. japonica (Rice) PE=2 SV=2	R	General function prediction only	PREDICTED: expansin-B3-like [Setaria italica]	cellular component: membrane (GO:0016020);; cellular component: cell part (GO:0044464);; cellular component: cell (GO:0005623);; cellular component: organelle (GO:0043226);; cellular component: extracellular region (GO:0005576);; biological process: multi-organism process (GO:0051704);; biological process: reproduction (GO:0000003);; biological process: reproductive process (GO:0022414);;
Zoysiamatrella_newGene_2400	0.000418	-1.50444	down	--	--	Cellular Component: extracellular region (GO:0005576);; Cellular Component: cell wall (GO:0005618);; Cellular Component: membrane (GO:0016020);; Cellular Component: cytoplasmic membrane-bounded vesicle (GO:0016023);; Biological Process: sexual reproduction (GO:0019953);;	--	--	--	--	Pollen allergen;; Rare lipoprotein A (RlpA)-like double-psi beta-barrel	Expansin-B3 (Precursor) OS=Oryza sativa subsp. japonica (Rice) PE=2 SV=2	R	General function prediction only	hypothetical protein SORBIDRAFT_01g029260 [Sorghum bicolor]	cellular component: membrane (GO:0016020);; cellular component: cell part (GO:0044464);; cellular component: extracellular region (GO:0005576);; cellular component: organelle (GO:0043226);; cellular component: cell (GO:0005623);; biological process: multi-organism process (GO:0051704);; biological process: reproduction (GO:0000003);; biological process: reproductive process (GO:0022414);;
Zoysiamatrella_newGene_2433	1.26e-18	#NAME?	down	--	--	--	--	--	--	--	--	--	--	--	--	--
Zoysiamatrella_newGene_2493	2.44e-08	-3.26476	down	--	--	--	--	--	--	--	--	--	--	--	--	--
Zoysiamatrella_newGene_2552	1.4e-09	#NAME?	down	--	--	--	--	--	--	--	No apical meristem-associated C-terminal domain	--	S	Function unknown	PREDICTED: uncharacterized protein LOC103638425 [Zea mays]	--
Zoysiamatrella_newGene_2553	5.45e-45	#NAME?	down	--	--	--	--	--	--	--	--	--	--	--	--	--
Zoysiamatrella_newGene_2596	8.24e-13	-3.75903	down	--	--	--	--	--	--	--	--	--	--	--	--	--
Zoysiamatrella_newGene_2598	3.32e-30	#NAME?	down	[L]	Replication, recombination and repair	Molecular Function: nucleic acid binding (GO:0003676);; Molecular Function: catalytic activity (GO:0003824);; Biological Process: DNA metabolic process (GO:0006259);;	--	--	[R]	General function prediction only	Retrotransposon gag protein;; Reverse transcriptase (RNA-dependent DNA polymerase)	--	R	General function prediction only	PREDICTED: uncharacterized protein LOC101762689, partial [Setaria italica]	molecular function: binding (GO:0005488);; molecular function: catalytic activity (GO:0003824);; biological process: cellular process (GO:0009987);; biological process: metabolic process (GO:0008152);;
Zoysiamatrella_newGene_2620	3.13e-09	-1.47784	down	--	--	Molecular Function: helicase activity (GO:0004386);; Biological Process: DNA metabolic process (GO:0006259);; Cellular Component: intracellular membrane-bounded organelle (GO:0043231);; Cellular Component: cytoplasmic part (GO:0044444);; Biological Process: single-organism cellular process (GO:0044763);;	--	--	[D]	Cell cycle control, cell division, chromosome partitioning	Helitron helicase-like domain at N-terminus;; PIF1-like helicase;; PIF1-like helicase	--	D	Cell cycle control, cell division, chromosome partitioning	hypothetical protein [Oryza sativa Japonica Group]	biological process: cellular process (GO:0009987);; biological process: single-organism process (GO:0044699);; biological process: metabolic process (GO:0008152);; molecular function: catalytic activity (GO:0003824);; cellular component: cell part (GO:0044464);; cellular component: cell (GO:0005623);; cellular component: organelle (GO:0043226);;
Zoysiamatrella_newGene_266	0.000113	-3.52198	down	[L]	Replication, recombination and repair	Molecular Function: RNA binding (GO:0003723);; Molecular Function: RNA-directed DNA polymerase activity (GO:0003964);; Biological Process: RNA-dependent DNA replication (GO:0006278);; Cellular Component: cytoplasmic membrane-bounded vesicle (GO:0016023);;	--	--	[R]	General function prediction only	--	Uncharacterized mitochondrial protein AtMg00860 GN=AtMg00860 OS=Arabidopsis thaliana (Mouse-ear cress) PE=4 SV=1	R	General function prediction only	retrotransposon protein, putative, unclassified [Oryza sativa Japonica Group]	biological process: cellular process (GO:0009987);; biological process: metabolic process (GO:0008152);; molecular function: binding (GO:0005488);; molecular function: catalytic activity (GO:0003824);; cellular component: cell part (GO:0044464);; cellular component: organelle (GO:0043226);; cellular component: cell (GO:0005623);;
Zoysiamatrella_newGene_2665	4.04e-07	#NAME?	down	--	--	--	--	--	--	--	--	--	--	--	--	--
Zoysiamatrella_newGene_2682	4.12e-10	-1.51502	down	--	--	Cellular Component: extracellular region (GO:0005576);; Cellular Component: cell wall (GO:0005618);; Cellular Component: membrane (GO:0016020);; Cellular Component: cytoplasmic membrane-bounded vesicle (GO:0016023);; Biological Process: sexual reproduction (GO:0019953);;	--	--	--	--	Pollen allergen;; Rare lipoprotein A (RlpA)-like double-psi beta-barrel	Expansin-B6 (Precursor) GN=OSJNBb0014I11.3 OS=Oryza sativa subsp. japonica (Rice) PE=2 SV=1	R	General function prediction only	expansin EXPB8 [Triticum aestivum]	cellular component: cell part (GO:0044464);; cellular component: membrane (GO:0016020);; cellular component: extracellular region (GO:0005576);; cellular component: organelle (GO:0043226);; cellular component: cell (GO:0005623);; biological process: reproductive process (GO:0022414);; biological process: reproduction (GO:0000003);; biological process: multi-organism process (GO:0051704);;
Zoysiamatrella_newGene_2972	2.74e-13	-1.81185	down	--	--	Cellular Component: extracellular region (GO:0005576);; Cellular Component: cytoplasmic membrane-bounded vesicle (GO:0016023);; Biological Process: sexual reproduction (GO:0019953);;	--	--	--	--	Pollen allergen;; Rare lipoprotein A (RlpA)-like double-psi beta-barrel	Expansin-B6 (Precursor) GN=OSJNBb0014I11.3 OS=Oryza sativa subsp. japonica (Rice) PE=2 SV=1	S	Function unknown	PREDICTED: expansin-B2-like [Zea mays]	cellular component: cell part (GO:0044464);; cellular component: organelle (GO:0043226);; cellular component: cell (GO:0005623);; cellular component: extracellular region (GO:0005576);; biological process: reproductive process (GO:0022414);; biological process: multi-organism process (GO:0051704);; biological process: reproduction (GO:0000003);;
Zoysiamatrella_newGene_3025	6.37e-25	-1.9852	down	--	--	Molecular Function: adenylate kinase activity (GO:0004017);; Molecular Function: ATP binding (GO:0005524);; Biological Process: DNA-templated transcription, elongation (GO:0006354);; Cellular Component: chloroplast stroma (GO:0009570);; Biological Process: regulation of proton transport (GO:0010155);; Biological Process: carotenoid biosynthetic process (GO:0016117);; Biological Process: protein a…	K00939|1.62065e-36|sita:101763558|adenylate kinase, chloroplastic-like; K00939 adenylate kinase [EC:2.7.4.3] (A)	Purine metabolism (ko00230)	[F]	Nucleotide transport and metabolism	Adenylate kinase	Probable adenylate kinase 2, chloroplastic (Precursor) OS=Oryza sativa subsp. japonica (Rice) PE=2 SV=1	F	Nucleotide transport and metabolism	PREDICTED: adenylate kinase, chloroplastic-like [Setaria italica]	molecular function: binding (GO:0005488);; molecular function: catalytic activity (GO:0003824);; biological process: cellular process (GO:0009987);; biological process: single-organism process (GO:0044699);; biological process: biological regulation (GO:0065007);; biological process: metabolic process (GO:0008152);; cellular component: cell (GO:0005623);; cellular component: organelle (GO:0043226…
Zoysiamatrella_newGene_3148	3.69e-13	-3.59377	down	--	--	--	--	--	--	--	--	--	R	General function prediction only	hypothetical protein SORBIDRAFT_09g000580 [Sorghum bicolor]	--
Zoysiamatrella_newGene_322	0.000687	-3.17479	down	[L]	Replication, recombination and repair	Molecular Function: DNA binding (GO:0003677);; Molecular Function: RNA binding (GO:0003723);; Molecular Function: RNA-directed DNA polymerase activity (GO:0003964);; Biological Process: RNA-dependent DNA replication (GO:0006278);; Biological Process: DNA recombination (GO:0006310);; Molecular Function: metal ion binding (GO:0046872);;	--	--	[R]	General function prediction only	--	Uncharacterized mitochondrial protein AtMg00860 GN=AtMg00860 OS=Arabidopsis thaliana (Mouse-ear cress) PE=4 SV=1	L	Replication, recombination and repair	putative polyprotein [Oryza sativa Japonica Group]	molecular function: catalytic activity (GO:0003824);; molecular function: binding (GO:0005488);; biological process: cellular process (GO:0009987);; biological process: metabolic process (GO:0008152);;
Zoysiamatrella_newGene_3343	4.15e-08	-7.03135	down	--	--	--	--	--	--	--	--	--	--	--	--	--
Zoysiamatrella_newGene_3519	0.000461	-1.31343	down	--	--	Cellular Component: mitochondrion (GO:0005739);;	--	--	--	--	--	--	R	General function prediction only	hypothetical protein OsI_26190 [Oryza sativa Indica Group]	cellular component: organelle (GO:0043226);; cellular component: cell (GO:0005623);; cellular component: cell part (GO:0044464);;
Zoysiamatrella_newGene_371	2.99e-09	-4.20877	down	--	--	--	--	--	--	--	--	--	--	--	--	--
Zoysiamatrella_newGene_443	0.00709278	-1.18712	down	--	--	Molecular Function: nucleic acid binding (GO:0003676);; Cellular Component: mitochondrion (GO:0005739);; Molecular Function: zinc ion binding (GO:0008270);; Biological Process: DNA integration (GO:0015074);;	--	--	[R]	General function prediction only	Reverse transcriptase (RNA-dependent DNA polymerase);; Reverse transcriptase (RNA-dependent DNA polymerase)	Endonuclease OS=Nicotiana tabacum (Common tobacco) PE=2 SV=1	R	General function prediction only	OSJNBa0088A01.6 [Oryza sativa Japonica Group]	biological process: metabolic process (GO:0008152);; biological process: cellular process (GO:0009987);; molecular function: binding (GO:0005488);; cellular component: organelle (GO:0043226);; cellular component: cell (GO:0005623);; cellular component: cell part (GO:0044464);;
Zoysiamatrella_newGene_514	1.42e-17	#NAME?	down	--	--	--	--	--	--	--	--	--	S	Function unknown	PREDICTED: zinc finger CCCH domain-containing protein 43-like [Setaria italica]	--
Zoysiamatrella_newGene_717	1.24e-45	-3.80607	down	--	--	--	--	--	--	--	--	--	--	--	--	--
Zoysiamatrella_newGene_818	1.61e-18	#NAME?	down	--	--	--	--	--	--	--	--	--	--	--	--	--
Zoysiamatrella_newGene_82	8.73e-36	-9.83329	down	[L]	Replication, recombination and repair	Molecular Function: binding (GO:0005488);; Biological Process: macromolecule metabolic process (GO:0043170);; Biological Process: primary metabolic process (GO:0044238);;	--	--	[R]	General function prediction only	Integrase core domain;; Reverse transcriptase (RNA-dependent DNA polymerase);; Retrotransposon gag protein;; Retroviral aspartyl protease	RNA-directed DNA polymerase homolog OS=Oenothera berteroana (Bertero&apos;s evening primrose) PE=4 SV=1	R	General function prediction only	OSJNBa0019J05.10 [Oryza sativa Japonica Group]	biological process: metabolic process (GO:0008152);; molecular function: binding (GO:0005488);;
Zoysiamatrella_newGene_910	0.000172	-1.95576	down	--	--	--	--	--	--	--	--	--	S	Function unknown	hypothetical protein SORBIDRAFT_07g005090 [Sorghum bicolor]	--
