# Supplementary material for: Analysis of a radiation-induced dwarf mutant of a warm-season turf grass reveals potential mechanisms involved in the dwarfing mutant
Source: Sci Rep. 2020 Nov 3;10:18913. doi: 10.1038/s41598-020-75421-x (PMC7609746; doi:10.1038/s41598-020-75421-x)
Supplement: Supplementary file 11 — Supplementary Table S4. [file 41598_2020_75421_MOESM11_ESM.xlsx]

## Sheet: Sheet1
Supplementary table 4. Primer sequence of RT-qPCR
Unigenes ID	Genes	Primer sequence
Zmw_sc03749.1.g00050.1.am.mk	Zmw-Pin1-1-F	CCCCATTGCCTTGCCTGGAA
Zmw_sc03749.1.g00050.1.am.mk	Zmw-Pin1-1-R	CAACCCCTCGGGCATCAGTC
Zmw_sc03749.1.g00010.1.am.mk	Zmw-Pin1-2-F	CCCCTCCTCAGTCCAACCCA
Zmw_sc03749.1.g00010.1.am.mk	Zmw-Pin1-2-R	GTCTCGTCGAGTCCGCCTTG
Zmw_sc04963.1.g00040.1.sm.mkhc	Zmw-AP2-F	AACAGGAGGCCAGAGGGGAG
Zmw_sc04963.1.g00040.1.sm.mkhc	Zmw-AP2-R	ACGATGACGCGGACGAGAAC
Zmw_sc00161.1.g00260.1.sm.mkhc	Zmw-CESA1-F	ACTGTGAACGGGCAGGTGTG
Zmw_sc00161.1.g00260.1.sm.mkhc	Zmw-CESA1-R	TCTTGCACTGAGGGCAGCAC
Zmw_sc00491.1.g00050.1.sm.mk	Zmw-Expansin-A4-2-F	GAGGTGAGACTCGACGCTGC
Zmw_sc00491.1.g00050.1.sm.mk	Zmw-Expansin-A4-2-R	CACACAGAGGCTGGGCCAAA
Zmw_sc02613.1.g00090.1.sm.mk	Zmw-Expansin-A4-3-F	GAGGTGAGACTCGACGCTGC
Zmw_sc02613.1.g00090.1.sm.mk	Zmw-Expansin-A4-3-R	CACACAGAGGCTGGGCCAAA
Zoysiamatrella_newGene_2340	Zmw-Expansin-B3-like-1-F	TTGCGGCGATCTTCTCCGTC
Zoysiamatrella_newGene_2340	Zmw-Expansin-B3-like-1-R	CATCGGCAATGGCGTTCGTG
Zoysiamatrella_newGene_2400	Zmw-Expansin-B3-F	TCCAACGCCGTCTACTTCGC
Zoysiamatrella_newGene_2400	Zmw-Expansin-B3-R	TGTTGGCCACCAGCTTCCTG
Zoysiamatrella_newGene_1183	Zmw-expansin-B3-like-2-F	CTGATTTGAGGTGTCGTTAGT
Zoysiamatrella_newGene_1183	Zmw-expansin-B3-like-2-R	AATGGAAGGACAAAAGAAGCAG
Zoysiamatrella_newGene_2399	Zmw-expansin-B3-like-3-F	TGACGATGACGGTACGCACG
Zoysiamatrella_newGene_2399	Zmw-expansin-B3-like-3-R	CAGCCCTTGCCGTCCTTGAA
Zmw_sc08869.1.g00010.1.am.mk	Zmw-Expansin-B11-2-F	GCTCGTGGAGTTCGAGGACG
Zmw_sc08869.1.g00010.1.am.mk	Zmw-Expansin-B11-2-R	TTGTTGGCGACGAGCACCTT
Zmw_sc00373.1.g00120.1.sm.mkhc	Zmw-RGA2-F	TGCACGAGTGGAGGTTGCTG
Zmw_sc00373.1.g00120.1.sm.mkhc	Zmw-RGA2-R	GCAAAGTTCGGATGCCAGCG
Zmw_sc01683.1.g00090.1.sm.mkhc	Zmw-actin-F	TCTGCGACAATGGTACCGGC
Zmw_sc01683.1.g00090.1.sm.mkhc	Zmw-actin-R	ATAGGCGTCCTTCTGCCCCA
